# Supplementary material for: Is the cholesterol-perfluoroalkyl substance association confounded by dietary fiber intake?: a Bayesian analysis of NHANES data with adjustment for measurement error in fiber intake
Source: Environ Health. 2022 Nov 22;21:114. doi: 10.1186/s12940-022-00923-2 (PMC9682702; doi:10.1186/s12940-022-00923-2)
Supplement: Supplementary file 2 — Additional file 2. [file 12940_2022_923_MOESM2_ESM.xlsx]

## Sheet: Adjusted Data
lnchol	adj_pfoa	adj_pfos	adj_pfna	adj_lneafsol1	adj_lneafsol2	lneafsol1	lneafsol2	adj_energy	lneafib1	lneafib2	adj_lneafib1	adj_lneafib2	wkd1	wkd2	adj_easatfat	adj_eadchol	adj_age	sex	et1	et2	et4	et5	indfmpir	dmdeduc2	ed2	ed3	ed4	ed5	adj_bmi	smoker	smk1	smk2	smk3	wave	wave2	w4	w5	w6	w7	w8	w9	sdmvstra	sdmvpsu	wtpf	seqn
5.17615	-1.42663	-7.77726	0.0997861	0.246995	-0.348324	2.34693	1.77324	-121.886	3.92972	3.45162	0.273382	-0.221503	1	0	3.95622	2.33624	-14.9657	0	0	0	1	0	0.37	3	0	1	0	0	33.8364	0	0	0	0	0	0	0	0	0	0	0	0	33	2	7937.98	21043
5.1358	-0.126632	0.122742	-0.600214	-0.0435557	-0.153119	2.05638	1.96844	346.114	3.67763	3.62044	0.0212822	-0.0526849	1	0	2.17668	-139.87	-8.9657	1	0	0	0	0	2.45	3	0	1	0	0	-8.9236	1	1	0	0	0	0	0	0	0	0	0	0	29	1	37696.4	21052
5.43808	12.2734	24.3227	5.79979	0.0312384	-0.211648	2.13117	1.90991	-530.386	3.53659	3.43523	-0.119757	-0.237891	1	0	8.66462	-73.9174	27.0343	1	1	0	0	0	1.47	1	0	0	0	0	-0.0135979	0	0	0	0	0	0	0	0	0	0	0	0	36	2	3585.52	21055
5.23111	1.37337	15.7227	1.39979	0.0476853	-0.250614	2.14762	1.87095	-968.386	3.81455	3.57872	0.158209	-0.0943984	1	0	6.39301	94.4979	5.0343	1	0	0	0	0	5	5	0	0	0	1	-8.3236	0	0	0	0	0	0	0	0	0	0	0	0	36	2	44211.7	21059
5.24702	-0.626632	0.622742	0.199786	0.209303	0.0279681	2.30924	2.14953	-536.386	3.79933	3.59149	0.142986	-0.0816277	0	1	8.7992	161.143	25.0343	0	0	0	0	0	1.76	2	1	0	0	0	0.816402	0	0	0	0	0	0	0	0	0	0	0	0	33	1	12677	21061
5.3033	-1.92663	-3.67726	-0.800214	0.257101	0.271706	2.35704	2.39327	-935.386	3.89093	3.85407	0.234587	0.180944	0	1	-4.18005	-153.96	23.0343	0	1	0	0	0	1.17	1	0	0	0	0	2.5164	1	1	0	0	0	0	0	0	0	0	0	0	40	2	934.4	21063
5.35186	2.57337	41.8227	0.399786	0.0164945	-0.0941723	2.11643	2.02739	-533.386	3.55729	3.48715	-0.0990542	-0.18597	1	0	5.31517	244.913	39.0343	0	0	0	0	0	1.92	3	0	1	0	0	-7.2736	1	1	0	0	0	0	0	0	0	0	0	0	41	2	7966.55	21078
4.86753	2.67337	19.9227	0.199786	-0.010619	0.0130923	2.08932	2.13465	161.114	3.54365	3.61164	-0.112688	-0.0614778	0	0	-1.53402	-102.576	14.0343	1	0	0	0	0	2.55	4	0	0	1	0	0.856402	1	1	0	0	0	0	0	0	0	0	0	0	39	2	19895.9	21080
5.31321	0.873368	6.82274	-0.000213929	-0.145408	-0.327327	1.95453	1.79424	1892.61	3.4673	3.54289	-0.189039	-0.130227	0	0	-10.9655	-183.19	-20.9657	0	0	0	0	0	1.83	5	0	0	0	1	1.7164	0	0	0	0	0	0	0	0	0	0	0	0	29	1	34289.2	21109
5.53733	-2.32663	-6.07726	-0.200214	-0.181833	0.18092	1.9181	2.30248	-737.886	3.59056	3.80005	-0.0657845	0.126932	1	0	-1.60848	-158.634	39.0343	1	0	1	0	0	1.36937	1	0	0	0	0	-4.3136	0	0	0	0	0	0	0	0	0	0	0	0	35	2	8239.22	21111
5.44674	-2.02663	-8.47726	-0.300214	0.582191	0.730108	2.68213	2.85167	341.114	4.08682	4.01238	0.430477	0.33926	1	0	-10.4651	-205.733	-13.9657	1	1	0	0	0	0.35	1	0	0	0	0	13.6364	0	0	0	0	0	0	0	0	0	0	0	0	40	2	11855	21115
5.69036	-1.12663	-3.17726	-0.600214	0.0187089	0.399352	2.11864	2.52091	-483.386	3.63277	3.80611	-0.0235687	0.132985	0	1	-5.32201	-88.4812	-7.9657	1	1	0	0	0	1.12	2	1	0	0	0	8.8864	1	1	0	0	0	0	0	0	0	0	0	0	43	1	15534.3	21116
5.11199	0.673368	21.3227	1.79979	-0.0614912	-0.25329	2.03844	1.86827	-392.386	3.63092	3.57131	-0.0254181	-0.101816	0	0	5.97543	-46.153	29.0343	0	0	0	0	0	4.13	5	0	0	0	1	-6.7936	1	1	0	0	0	0	0	0	0	0	0	0	35	1	14191.7	21123
5.25227	0.873368	0.822742	-0.500214	-0.225416	-0.171372	1.87452	1.95019	-634.886	3.50939	3.42285	-0.146951	-0.250276	0	0	-3.17071	-60.042	-25.9657	1	0	0	1	0	3.98	4	0	0	1	0	9.4364	0	0	0	0	0	0	0	0	0	0	0	0	41	2	13039.8	21130
5.32301	-0.226632	11.2227	0.0997861	0.0818222	0.232191	2.18176	2.35375	162.614	3.8213	3.8641	0.164955	0.190974	1	0	-0.667552	-116.802	-8.9657	0	0	0	0	0	1.21	3	0	1	0	0	-4.4736	0	0	0	0	0	0	0	0	0	0	0	0	32	2	24262.5	21141
5.51343	0.173368	11.6227	-0.000213929	0.188557	0.088947	2.28849	2.21051	-787.886	3.84976	3.86863	0.193418	0.195511	0	0	-2.62579	-53.3838	17.0343	1	0	0	1	0	1.29	4	0	0	1	0	4.2264	0	0	0	0	0	0	0	0	0	0	0	0	41	2	4671.7	21149
5.53733	0.373368	23.3227	-0.200214	-0.104824	0.444861	1.99511	2.56642	-494.886	3.55866	3.87872	-0.0976871	0.205601	0	0	7.51423	-150.722	29.0343	1	0	0	0	0	1.22	1	0	0	0	0	-1.4836	0	0	0	0	0	0	0	0	0	0	0	0	32	1	22830.3	21165
5.41165	0.973368	5.32274	0.899786	0.0936305	0.415188	2.19357	2.53675	264.114	3.82104	4.00116	0.164701	0.328037	1	0	-6.6322	-201.682	15.0343	1	0	0	0	0	0.86	3	0	1	0	0	5.6364	0	0	0	0	0	0	0	0	0	0	0	0	30	2	9915.06	21181
5.02388	3.07337	19.4227	0.799786	0.206661	0.748948	2.3066	2.87051	1251.61	3.58504	4.10007	-0.0713014	0.42695	0	0	-15.0789	-228.888	-5.9657	0	0	0	1	0	4.18	3	0	1	0	0	5.6864	0	0	0	0	0	0	0	0	0	0	0	0	42	1	8464.16	21193
5.60947	-1.92663	-7.57726	-1.00021	-0.0204305	0.289869	2.0795	2.41143	1425.11	3.79388	4.04808	0.137541	0.374962	1	0	-3.80923	-225.823	-19.9657	0	1	0	0	0	0	1	0	0	0	0	-2.5636	1	1	0	0	0	0	0	0	0	0	0	0	39	1	10983	21195
5.37064	-0.826632	5.02274	-0.400214	0.0430824	-0.30039	2.14302	1.82117	460.614	3.57182	3.49358	-0.0845269	-0.179546	0	1	-0.346914	26.7598	16.0343	0	1	0	0	0	1.2	2	1	0	0	0	-2.7336	0	0	0	0	0	0	0	0	0	0	0	0	34	1	1369.54	21204
5.45532	-2.02663	-4.67726	-0.500214	-0.391496	0.0936339	1.70844	2.2152	-733.886	3.41231	3.74708	-0.24403	0.0739587	0	0	10.6548	238.011	8.0343	1	0	0	0	0	1.23	4	0	0	1	0	-5.2036	0	0	0	0	0	0	0	0	0	0	0	0	31	1	21950.8	21209
5.41165	8.87337	24.5227	4.99979	0.0210857	-0.0325007	2.12102	2.08906	575.614	3.73108	3.48552	0.0747334	-0.187602	0	1	13.5772	-4.04654	-22.9657	0	0	0	0	0	5	5	0	0	0	1	-1.1936	0	0	0	0	0	0	0	0	0	0	0	0	36	2	42392.1	21215
5.34711	1.57337	9.02274	0.799786	-0.412218	-0.284184	1.68772	1.83738	63.6144	3.27509	3.55028	-0.381255	-0.122847	1	1	-10.768	-213.184	-22.9657	0	1	0	0	0	2.29	3	0	1	0	0	-0.463598	0	0	0	0	0	0	0	0	0	0	0	0	40	1	11455.5	21221
5.2575	-0.726632	5.52274	0.399786	0.0906971	-0.269557	2.19063	1.852	-226.386	3.58489	3.53405	-0.0714553	-0.139068	0	0	0.769989	326.787	-11.9657	1	0	0	0	0	0.64	3	0	1	0	0	-5.4136	2	0	1	0	0	0	0	0	0	0	0	0	34	2	26549.5	21223
5.02388	-0.226632	2.72274	-0.300214	0.642914	0.301352	2.74285	2.42291	-715.386	4.08193	4.07557	0.425583	0.402445	0	0	-7.23105	-151.13	17.0343	1	0	0	0	1	3.2	4	0	0	1	0	-10.3236	0	0	0	0	0	0	0	0	0	0	0	0	43	1	15511.7	21228
5.52146	14.1734	26.9227	4.59979	-0.197953	-0.349394	1.90198	1.77217	2048.11	3.67382	3.32564	0.0174816	-0.347479	1	0	-8.68076	76.6255	-21.9657	0	0	0	0	0	5	4	0	0	1	0	-3.2736	2	0	1	0	0	0	0	0	0	0	0	0	34	2	38968.2	21232
5.20949	9.67337	13.8227	2.99979	-0.418668	-0.151508	1.68127	1.97005	600.614	3.37313	3.38567	-0.283212	-0.287455	0	0	-3.79682	159.835	-7.9657	0	0	0	1	0	1.04	1	0	0	0	0	-1.9936	0	0	0	0	0	0	0	0	0	0	0	0	36	2	11385.5	21239
5.32301	-1.02663	-1.57726	-0.300214	-0.160007	0.0379064	1.93993	2.15947	-781.886	3.50973	3.73201	-0.14661	0.0588849	1	1	4.11962	-77.1887	16.0343	1	0	0	0	0	2.64	4	0	0	1	0	1.5164	3	0	0	1	0	0	0	0	0	0	0	0	41	1	10626.8	21252
5.17048	0.673368	-3.67726	0.699786	-0.266455	-0.0985043	1.83348	2.02306	707.614	3.57099	3.47978	-0.0853512	-0.19334	0	0	-0.134457	92.2142	-18.9657	0	1	0	0	0	2.38	1	0	0	0	0	-1.3036	2	0	1	0	0	0	0	0	0	0	0	0	37	2	12339.2	21256
5.55683	-0.226632	30.1227	0.299786	-0.385368	-0.235152	1.71457	1.88641	-741.886	3.43756	3.44176	-0.218787	-0.231363	0	1	1.79958	-55.8747	21.0343	1	0	0	1	0	1.64	1	0	0	0	0	8.0964	0	0	0	0	0	0	0	0	0	0	0	0	33	1	4683.81	21257
5.2933	0.773368	-0.777258	-0.300214	-0.60917	0.317348	1.49077	2.43891	314.114	3.31145	3.77797	-0.34489	0.104847	1	0	-2.27832	27.1295	-4.9657	0	0	1	0	0	2.99	2	1	0	0	0	-1.5036	2	0	1	0	0	0	0	0	0	0	0	0	43	2	20508.3	21264
5.29832	-0.926632	7.22274	-0.800214	-0.14981	-0.254535	1.95013	1.86703	388.614	3.60865	3.85382	-0.0476908	0.180694	1	0	-5.9677	-128.832	-19.9657	1	0	0	1	0	3.33	5	0	0	0	1	-7.8036	0	0	0	0	0	0	0	0	0	0	0	0	37	2	14559.4	21274
5.57215	3.17337	11.8227	1.19979	-0.593826	-0.326523	1.50611	1.79504	185.614	3.26313	3.5205	-0.393212	-0.152623	1	0	6.09401	622.396	-13.9657	0	0	0	0	0	5	5	0	0	0	1	2.6264	0	0	0	0	0	0	0	0	0	0	0	0	29	2	30623	21325
5.33272	-0.226632	9.42274	1.49979	0.537518	0.0132021	2.63745	2.13476	146.114	3.72979	3.67926	0.0734504	0.00614179	0	1	-6.74248	87.5032	-3.9657	0	1	0	0	0	1.33	4	0	0	1	0	-0.0335979	0	0	0	0	0	0	0	0	0	0	0	0	42	2	7773.29	21346
5.34711	-1.52663	-1.27726	-1.10021	0.0978667	-0.0950482	2.1978	2.02651	271.114	3.69065	3.58607	0.0343022	-0.0870489	1	0	-6.582	-8.25545	2.0343	1	1	0	0	0	1.03	1	0	0	0	0	1.3064	0	0	0	0	0	0	0	0	0	0	0	0	34	1	11625	21353
5.23111	-2.32663	-2.77726	-0.300214	0.019248	-0.011362	2.11918	2.1102	651.614	3.52422	3.56171	-0.132125	-0.111411	0	1	-11.942	-228.04	-1.9657	1	0	0	0	0	4	4	0	0	1	0	-2.5536	2	0	1	0	0	0	0	0	0	0	0	0	34	2	57219.8	21360
5.0814	1.97337	9.62274	0.499786	-0.12063	-0.273952	1.9793	1.84761	470.614	3.53892	3.43586	-0.117427	-0.237263	0	1	5.93212	-9.99066	-14.9657	0	0	0	1	0	0	2	1	0	0	0	12.9464	0	0	0	0	0	0	0	0	0	0	0	0	35	2	7914.68	21367
4.96284	0.0733679	11.6227	-0.400214	-0.0523422	-0.835692	2.04759	1.28587	2079.61	3.59495	3.28497	-0.0613964	-0.388156	0	0	-5.15233	-100.9	-10.9657	0	0	0	0	0	3.01	4	0	0	1	0	-6.2936	2	0	1	0	0	0	0	0	0	0	0	0	31	2	37182	21427
5.28827	-1.62663	-2.97726	-0.000213929	-0.2353	-0.159579	1.86464	1.96198	-338.386	3.41416	3.46181	-0.242186	-0.211315	0	0	-1.51302	-124.788	-21.9657	1	0	0	0	0	2.55	5	0	0	0	1	1.2364	0	0	0	0	0	0	0	0	0	0	0	0	33	2	34316.9	21431
5.11199	7.77337	3.92274	3.39979	-0.308967	-0.676818	1.79097	1.44474	654.114	3.53403	3.29817	-0.122311	-0.374948	0	1	-9.60517	148.512	-13.9657	0	0	0	1	0	2.23	3	0	1	0	0	12.6564	0	0	0	0	0	0	0	0	0	0	0	0	30	1	7307.41	21444
5.25227	-2.22663	-6.87726	-0.800214	-0.0756294	0.500316	2.02431	2.62188	786.114	3.74556	3.6975	0.0892165	0.0243781	1	0	-8.55942	-155.9	-25.9657	0	1	0	0	0	1.93	2	1	0	0	0	-6.9936	1	1	0	0	0	0	0	0	0	0	0	0	39	2	11620	21453
5.09987	0.473368	12.8227	-0.000213929	-0.000340552	-0.271068	2.09959	1.85049	798.614	3.70532	3.78374	0.0489818	0.110614	0	0	9.20129	-133.006	-4.9657	0	0	0	1	0	1.76	4	0	0	1	0	-4.2536	1	1	0	0	0	0	0	0	0	0	0	0	39	2	10458.6	21465
4.84419	0.0733679	0.322742	-0.400214	-0.0689785	0.0524037	2.03096	2.17397	-828.386	3.59412	3.7282	-0.0622192	0.0550757	1	1	6.04418	186.379	1.0343	1	0	0	0	0	4.47	4	0	0	1	0	-2.4736	0	0	0	0	0	0	0	0	0	0	0	0	34	2	58886.1	21476
5.39816	-1.22663	-2.97726	-0.600214	-0.148048	-0.00220431	1.95189	2.11936	537.614	3.55855	3.536	-0.0977926	-0.13712	0	1	2.08865	-38.0441	-18.9657	1	0	0	0	0	4.4	5	0	0	0	1	-2.3836	1	1	0	0	0	0	0	0	0	0	0	0	43	2	29052.7	21483
5.32301	4.37337	57.7227	-0.000213929	-0.326819	-0.207946	1.77312	1.91362	-895.886	3.54121	3.47414	-0.115135	-0.198984	1	0	3.64922	-74.1948	16.0343	0	1	0	0	0	2.58	1	0	0	0	0	1.1464	0	0	0	0	0	0	0	0	0	0	0	0	40	2	1773.17	21499
5.52545	9.17337	3.72274	-0.300214	-0.0746336	-0.121185	2.0253	2.00038	-108.386	3.53136	3.50379	-0.124984	-0.169335	0	0	3.4334	85.8603	20.0343	1	0	0	0	0	4.68	5	0	0	0	1	-3.9936	1	1	0	0	0	0	0	0	0	0	0	0	37	1	23067.4	21500
5.35659	1.27337	-2.27726	0.599786	0.43027	0.646557	2.53021	2.76812	452.114	3.78743	3.74694	0.131091	0.0738226	0	1	-2.98867	11.9066	-14.9657	0	1	0	0	0	1.44	4	0	0	1	0	6.5964	2	0	1	0	0	0	0	0	0	0	0	0	42	1	13515.4	21534
5.35186	-3.02663	-9.67726	-0.600214	0.0493875	-0.0496416	2.14932	2.07192	-803.886	3.63535	3.55305	-0.0209953	-0.12007	1	0	-2.34159	-79.7793	4.0343	1	0	0	0	0	3.6	4	0	0	1	0	-0.553598	1	1	0	0	0	0	0	0	0	0	0	0	29	2	29742.7	21566
5.36129	0.0733679	0.622742	-0.900214	0.5585	-0.0556287	2.65844	2.06593	-759.386	3.96466	3.56507	0.308319	-0.108054	0	0	2.33635	-120.854	37.0343	1	0	0	0	0	3.76	1	0	0	0	0	-3.2936	0	0	0	0	0	0	0	0	0	0	0	0	39	2	10270.1	21574
5.18178	1.17337	21.1227	-1.10021	0.0998697	0.0873275	2.1998	2.20889	-494.886	3.84783	3.7935	0.19149	0.120381	0	0	-3.85605	-128.243	31.0343	1	0	0	0	0	2.67	3	0	1	0	0	-7.6136	1	1	0	0	0	0	0	0	0	0	0	0	32	1	20940.2	21582
5.34711	-2.52663	18.2227	0.799786	0.0144425	-0.291322	2.11438	1.83024	-658.886	3.83427	3.49171	0.17793	-0.181416	1	0	0.638269	79.2122	-2.9657	0	0	0	1	0	0.18	1	0	0	0	0	-5.8936	0	0	0	0	0	0	0	0	0	0	0	0	42	1	8464.16	21618
5.02388	0.973368	13.9227	-0.500214	0.167216	0.00948927	2.26715	2.13105	-383.386	3.74008	3.66314	0.0837324	-0.00998347	1	0	-3.0179	-100.187	35.0343	1	0	0	0	0	2.97	3	0	1	0	0	-8.9536	0	0	0	0	0	0	0	0	0	0	0	0	29	1	8973.39	21619
5.23644	1.77337	12.6227	-0.700214	0.0722998	0.205538	2.17223	2.3271	-413.386	3.82353	3.72588	0.167189	0.0527582	0	0	-1.32971	-44.0375	19.0343	1	0	0	0	1	2.8	4	0	0	1	0	8.3664	0	0	0	0	0	0	0	0	0	0	0	0	34	2	22409.1	21635
5.41165	1.17337	20.5227	0.199786	-0.100772	-0.0634145	1.99916	2.05815	-351.886	3.60836	3.57473	-0.0479829	-0.0983922	1	0	0.742088	136.219	-6.9657	0	0	0	1	0	4.64	3	0	1	0	0	-0.853598	2	0	1	0	0	0	0	0	0	0	0	0	33	1	7398.31	21645
5.273	2.57337	11.0227	1.39979	-0.200068	-0.32258	1.89987	1.79898	820.614	3.46858	3.44715	-0.187758	-0.225971	0	1	-2.16123	106.703	-0.965703	0	0	0	1	0	1.78	3	0	1	0	0	2.6064	0	0	0	0	0	0	0	0	0	0	0	0	30	1	9388.35	21658
5.35186	-0.526632	-4.47726	-0.500214	-0.222145	-0.0910518	1.87779	2.03051	163.114	3.45572	3.58912	-0.200621	-0.0840061	0	0	6.53131	-96.8977	-4.9657	1	0	0	0	0	0.75	3	0	1	0	0	-4.1736	2	0	1	0	0	0	0	0	0	0	0	0	31	2	24015.4	21660
5.50126	0.273368	3.62274	-0.600214	-0.745418	-0.293441	1.35452	1.82812	563.614	3.22115	3.44375	-0.435197	-0.229371	1	0	13.3522	-48.0269	14.0343	1	0	0	0	0	0.59	3	0	1	0	0	-6.8036	2	0	1	0	0	0	0	0	0	0	0	0	29	1	12148.5	21667
5.18739	-0.826632	4.82274	-0.600214	-0.645433	-0.271369	1.4545	1.85019	305.114	3.44504	3.4433	-0.211307	-0.229817	1	0	-8.85435	-82.9284	-19.9657	0	0	0	0	0	1.28	3	0	1	0	0	-2.4236	2	0	1	0	0	0	0	0	0	0	0	0	31	2	21900.2	21690
4.96981	0.873368	-4.07726	0.399786	0.0848872	0.0722905	2.18482	2.19385	443.614	3.62337	3.84074	-0.0329733	0.167616	1	0	1.73099	10.5302	-12.9657	0	1	0	0	0	5	1	0	0	0	0	4.3364	2	0	1	0	0	0	0	0	0	0	0	0	40	1	16463.6	21705
5.25227	2.17337	26.3227	-0.300214	0.0878125	0.0544808	2.18775	2.17604	-639.886	3.74659	3.65568	0.0902443	-0.0174386	0	0	2.01787	-2.61885	7.0343	1	0	0	1	0	2.15	3	0	1	0	0	-2.1436	2	0	1	0	0	0	0	0	0	0	0	0	36	1	10868.1	21712
5.33272	4.37337	55.9227	3.49979	0.0077772	0.285306	2.10771	2.40687	-489.386	3.73269	3.93159	0.0763503	0.258468	1	0	-0.135753	100.67	13.0343	0	0	0	0	0	5	5	0	0	0	1	-2.8536	1	1	0	0	0	0	0	0	0	0	0	0	36	2	45285.5	21728
5.20949	-1.62663	11.7227	0.0997861	-0.290212	-0.167113	1.80972	1.95445	973.114	3.48519	3.60667	-0.171151	-0.0664481	0	0	-5.52377	-37.7546	0.034297	1	0	0	1	0	0.4	2	1	0	0	0	3.1664	2	0	1	0	0	0	0	0	0	0	0	0	41	2	10791.3	21730
5.30827	-1.02663	16.4227	-0.300214	0.563538	-0.0849138	2.66347	2.03665	1345.11	3.66495	3.59177	0.00860598	-0.0813509	1	0	11.5871	323.924	-13.9657	0	0	0	0	0	0.86	3	0	1	0	0	0.246402	0	0	0	0	0	0	0	0	0	0	0	0	30	2	16448.7	21740
5.34711	4.47337	9.82274	0.699786	-0.0796551	-0.141913	2.02028	1.97965	-666.386	3.68292	3.67178	0.0265731	-0.00133841	1	0	1.72721	-62.5065	20.0343	0	0	0	1	0	4.98	4	0	0	1	0	-0.333598	1	1	0	0	0	0	0	0	0	0	0	0	37	2	5081.56	21757
5.33272	-0.426632	9.72274	-0.600214	0.190024	-0.382864	2.28996	1.7387	-324.386	3.80604	3.6608	0.149701	-0.0123211	1	0	3.82189	-103.097	20.0343	0	1	0	0	0	3.34	5	0	0	0	1	4.4864	2	0	1	0	0	0	0	0	0	0	0	0	40	1	2192.22	21772
5.28827	-0.326632	12.0227	0.599786	-0.0848846	0.0560394	2.01505	2.1776	666.614	3.89732	3.91047	0.240979	0.237347	0	0	-1.09724	-45.2396	-8.9657	0	0	0	1	0	2.67	4	0	0	1	0	-1.2736	0	0	0	0	0	0	0	0	0	0	0	0	42	1	1723.41	21783
5.09987	0.573368	16.4227	-0.700214	0.120993	-0.226102	2.22093	1.89546	-506.886	3.6599	3.49729	0.00355457	-0.175833	1	0	-1.98454	-95.0738	-12.9657	0	0	0	0	0	5	5	0	0	0	1	-3.7336	0	0	0	0	0	0	0	0	0	0	0	0	35	1	34334.6	21795
4.90527	-1.62663	2.22274	0.999786	0.2762	0.0380733	2.37613	2.15964	669.114	3.6523	3.74592	-0.00404696	0.0727943	0	0	21.835	-12.3455	-10.9657	1	0	0	0	0	3.63	4	0	0	1	0	-6.2936	1	1	0	0	0	0	0	0	0	0	0	0	30	2	31613.6	21812
5.31812	3.87337	15.6227	0.499786	0.253323	-0.106593	2.35326	2.01497	847.114	3.81543	3.72328	0.159087	0.0501558	0	1	12.2316	139.634	-12.9657	0	1	0	0	0	3.67	3	0	1	0	0	-2.8436	1	1	0	0	0	0	0	0	0	0	0	0	31	1	22822.8	21823
4.84419	0.773368	1.02274	-0.000213929	0.17907	0.382492	2.279	2.50405	686.114	3.84979	3.93986	0.193448	0.266743	1	0	-7.53585	-162.313	-13.9657	0	0	0	0	0	5	5	0	0	0	1	-7.4036	0	0	0	0	0	0	0	0	0	0	0	0	37	2	40490.1	21824
5.43808	3.37337	3.92274	-0.100214	-0.0877423	0.0437815	2.01219	2.16534	822.114	3.5511	3.62763	-0.105238	-0.045492	0	1	13.0478	10.3007	-18.9657	0	1	0	0	0	5	3	0	1	0	0	-2.5436	2	0	1	0	0	0	0	0	0	0	0	0	38	2	16354.9	21825
5.18178	0.573368	47.4227	-0.000213929	-0.136175	-0.0284958	1.96376	2.09307	-801.386	3.57122	3.61111	-0.0851184	-0.0620103	0	1	-0.704664	-44.1363	2.0343	1	0	0	0	0	3.3	4	0	0	1	0	-3.9236	2	0	1	0	0	0	0	0	0	0	0	0	35	1	48318.7	21832
5.3845	1.97337	14.7227	0.699786	-0.141177	0.123818	1.95876	2.24538	225.114	3.69258	3.8689	0.0362335	0.195778	0	0	-4.79309	113.39	-13.9657	0	0	0	0	0	5	5	0	0	0	1	-0.353598	0	0	0	0	0	0	0	0	0	0	0	0	30	2	38264.7	21845
5.3033	-2.62663	-5.37726	-0.700214	0.2343	0.243655	2.33423	2.36522	-534.886	3.80037	3.79544	0.144024	0.122321	0	0	-8.11496	-84.19	31.0343	0	0	0	0	0	2.08	3	0	1	0	0	-0.823598	0	0	0	0	0	0	0	0	0	0	0	0	30	2	12677	21865
5.11799	-0.126632	-6.87726	0.0997861	-0.582282	-0.530839	1.51765	1.59072	2192.11	3.20964	3.16287	-0.446705	-0.510248	1	0	0.382277	-343.032	-9.9657	1	0	0	0	0	0.97	4	0	0	1	0	12.3964	0	0	0	0	0	0	0	0	0	0	0	0	41	1	24162.2	21869
5.51745	0.573368	18.3227	-0.800214	0.284408	0.333354	2.38434	2.45492	579.614	3.9631	3.84598	0.306756	0.17286	0	1	8.06088	144.687	23.0343	1	1	0	0	0	2.76	4	0	0	1	0	-5.3936	0	0	0	0	0	0	0	0	0	0	0	0	34	1	2010.08	21896
5.26269	4.27337	20.9227	0.0997861	-0.203162	-0.0538426	1.89677	2.06772	-744.886	3.66546	3.58271	0.00912143	-0.0904122	0	1	0.286357	-51.681	32.0343	0	1	0	0	0	3.28	2	1	0	0	0	-5.9736	0	0	0	0	0	0	0	0	0	0	0	0	40	1	1003.02	21905
5.57595	-3.22663	-11.4773	-1.00021	-0.0778146	0.0880692	2.02212	2.20963	148.614	3.75056	3.85343	0.0942214	0.180307	0	1	1.78877	58.0297	-22.9657	1	1	0	0	0	1.41	4	0	0	1	0	-2.8236	0	0	0	0	0	0	0	0	0	0	0	0	41	2	3674.4	21927
5.43808	-2.12663	-7.27726	-1.10021	-0.205731	-0.0373828	1.8942	2.08418	-233.886	3.57099	3.62927	-0.0853505	-0.0438481	0	0	2.59548	105.154	2.0343	1	0	0	1	0	0.96	2	1	0	0	0	-8.6236	0	0	0	0	0	0	0	0	0	0	0	0	43	2	8598.82	21933
5.03695	1.37337	13.8227	-0.000213929	-0.472369	-0.40797	1.62757	1.71359	138.614	3.366	3.28568	-0.290346	-0.387439	1	0	1.13305	106.74	-24.9657	0	0	0	1	0	1.63768	2	1	0	0	0	-9.9436	2	0	1	0	0	0	0	0	0	0	0	0	42	1	2403.43	21952
5.4161	-2.02663	-9.07726	-1.10021	0.38034	0.326117	2.48028	2.44768	254.614	3.88081	4.10272	0.224463	0.429596	0	1	-4.9677	-168.625	27.0343	1	0	0	0	0	5	5	0	0	0	1	-4.7136	1	1	0	0	0	0	0	0	0	0	0	0	30	2	16579.2	21954
5.26786	0.973368	42.2227	-0.800214	0.295995	-0.032325	2.39593	2.08924	563.114	3.75146	3.64023	0.0951149	-0.0328866	1	0	0.610484	319.054	39.0343	0	0	0	0	0	4.83	3	0	1	0	0	-6.3936	1	1	0	0	0	0	0	0	0	0	0	0	39	2	9031.3	21956
5.32788	0.973368	21.3227	0.0997861	0.223218	0.100717	2.32315	2.22228	-531.886	3.71577	3.64262	0.059427	-0.0304985	0	0	-0.216208	12.9602	5.0343	0	0	0	0	0	4.8	4	0	0	1	0	8.4864	0	0	0	0	0	0	0	0	0	0	0	0	34	2	40450	21962
5.20949	0.573368	56.7227	0.299786	-0.159977	-0.0623232	1.93996	2.05924	325.114	3.50481	3.6284	-0.15153	-0.0447263	1	0	2.80104	-104.16	8.0343	0	0	0	0	0	4	4	0	0	1	0	-7.6736	1	1	0	0	0	0	0	0	0	0	0	0	32	2	44029.7	21972
5.60947	-0.326632	-0.177258	-0.700214	0.524326	0.409869	2.62426	2.53143	882.114	3.81166	3.8021	0.15532	0.128982	1	0	12.2375	-102.196	-17.9657	0	1	0	0	0	1.44	3	0	1	0	0	-0.923598	2	0	1	0	0	0	0	0	0	0	0	0	38	1	11666.9	21991
5.38907	-1.42663	2.52274	-0.500214	0.061439	0.213937	2.16137	2.3355	149.114	3.71362	4.05664	0.057276	0.383518	0	0	-7.62372	53.4829	15.0343	1	1	0	0	0	1.07	1	0	0	0	0	-2.7236	0	0	0	0	0	0	0	0	0	0	0	0	34	1	1898.77	22004
5.22036	-0.926632	10.4227	-0.600214	-0.305357	0.221858	1.79458	2.34342	-166.386	3.61043	3.71254	-0.045912	0.0394184	0	0	-1.32737	-129.147	16.0343	1	1	0	0	0	2.44	2	1	0	0	0	-3.5536	0	0	0	0	0	0	0	0	0	0	0	0	40	2	1341.33	22011
5.64545	3.07337	18.1227	1.19979	0.49598	0.51478	2.59591	2.63634	335.114	4.08151	4.05591	0.425166	0.382789	0	0	-10.1507	-154.333	25.0343	0	1	0	0	0	1.09	1	0	0	0	0	1.6264	0	0	0	0	0	0	0	0	0	0	0	0	43	1	992.278	22018
5.0626	-1.12663	1.42274	-0.700214	0.574545	0.104049	2.67448	2.22561	264.614	4.12145	3.62462	0.465103	-0.0484993	1	0	17.9665	186.223	-12.9657	1	0	0	0	0	3.97	3	0	1	0	0	8.5464	0	0	0	0	0	0	0	0	0	0	0	0	37	1	38376.8	22068
5.52545	2.57337	6.92274	-0.100214	0.103903	0.119883	2.20384	2.24144	-444.386	3.63578	3.73785	-0.0205589	0.0647282	0	0	5.45936	11.5268	-2.9657	0	0	0	0	0	5	4	0	0	1	0	-0.433598	1	1	0	0	0	0	0	0	0	0	0	0	29	2	41751	22075
5.20401	-1.52663	3.62274	-0.700214	0.354625	0.354213	2.45456	2.47578	502.114	3.85794	3.8195	0.201597	0.146377	0	0	-3.44119	53.7467	-13.9657	1	1	0	0	0	1.36	2	1	0	0	0	-2.5736	0	0	0	0	0	0	0	0	0	0	0	0	31	1	18114.1	22094
5.48064	1.57337	5.72274	-0.800214	0.0879422	0.226878	2.18788	2.34844	618.614	3.82521	3.70851	0.168869	0.0353886	0	0	5.41142	-163.762	15.0343	0	0	0	0	0	3.2	4	0	0	1	0	7.5464	3	0	0	1	0	0	0	0	0	0	0	0	39	2	24985.2	22103
5.2832	0.0733679	4.22274	-0.100214	0.0463254	-0.190487	2.14626	1.93107	628.114	3.50482	3.50809	-0.151521	-0.165027	0	0	-6.93792	-127.857	-10.9657	0	0	1	0	0	1.7	2	1	0	0	0	-5.8136	0	0	0	0	0	0	0	0	0	0	0	0	40	2	31001.4	22111
5.01728	-0.626632	-1.27726	-0.600214	-0.0125265	-0.000458833	2.08741	2.1211	-981.386	3.51111	3.53112	-0.145233	-0.141997	0	0	-1.49008	-71.7119	-5.9657	1	0	0	0	0	2.16	4	0	0	1	0	-5.9536	0	0	0	0	0	0	0	0	0	0	0	0	30	2	42224.8	22115
5.56452	4.17337	3.92274	0.799786	0.0295303	0.0790493	2.12947	2.20061	-169.886	3.53549	3.59037	-0.120854	-0.0827565	1	0	11.5944	-93.5187	-18.9657	1	0	0	0	0	5	5	0	0	0	1	-4.2536	0	0	0	0	0	0	0	0	0	0	0	0	32	1	3636.05	22131
5.66988	2.97337	1.12274	1.69979	0.245646	0.0566718	2.34558	2.17823	-627.386	3.69958	3.538	0.0432409	-0.135125	0	0	7.74373	-28.508	5.0343	1	0	0	0	0	4.79	5	0	0	0	1	-4.7136	0	0	0	0	0	0	0	0	0	0	0	0	30	2	29990.6	22143
5.1358	-1.52663	4.92274	-0.000213929	-0.167236	-0.454962	1.9327	1.6666	-314.886	3.5902	3.54978	-0.0661401	-0.123339	1	1	5.61308	247.81	-21.9657	1	0	0	1	0	5	4	0	0	1	0	-0.813598	0	0	0	0	0	0	0	0	0	0	0	0	42	1	22476.4	22150
5.36129	1.57337	8.72274	1.79979	0.0322171	0.702368	2.13215	2.82393	746.614	3.61332	4.0761	-0.043021	0.402979	1	0	-0.389004	-232.463	8.0343	1	0	0	0	0	5	5	0	0	0	1	1.7364	0	0	0	0	0	0	0	0	0	0	0	0	30	1	32872.2	22162
5.46806	4.97337	30.2227	0.799786	0.51453	0.156258	2.61447	2.27782	2.61439	3.94605	3.67312	0.28971	1.24324e-06	0	0	-9.38	-68.6511	-10.9657	0	0	0	1	0	3.71	5	0	0	0	1	-1.6236	0	0	0	0	0	0	0	0	0	0	0	0	37	1	8395.57	22176
5.07517	1.77337	7.72274	2.19979	0.0895204	-0.0623113	2.18946	2.05925	-1198.39	3.7067	3.54149	0.0503612	-0.131631	0	0	0.383258	-103.907	-10.9657	1	0	0	1	0	0.69	1	0	0	0	0	4.7464	0	0	0	0	0	0	0	0	0	0	0	0	36	2	22510.6	22179
5.273	5.77337	70.3227	-0.300214	0.200853	0.475958	2.30079	2.59752	107.114	3.88232	3.94356	0.225974	0.270439	0	0	-3.70023	-212.603	-10.9657	0	0	0	0	0	5	5	0	0	0	1	-3.3936	0	0	0	0	0	0	0	0	0	0	0	0	30	2	31627.5	22180
5.77144	2.87337	21.8227	-0.100214	-0.0428088	-0.185042	2.05713	1.93652	-326.886	3.63439	3.58743	-0.021956	-0.085688	0	0	2.13798	389.437	26.0343	1	0	0	0	0	1.6	4	0	0	1	0	-6.2336	0	0	0	0	0	0	0	0	0	0	0	0	31	1	24076.7	22183
4.74493	-2.22663	-9.17726	-1.10021	0.135273	0.00365373	2.23521	2.12522	423.614	3.56742	3.71471	-0.0889258	0.0415877	0	0	8.61573	79.6793	24.0343	0	0	0	0	0	1.08	1	0	0	0	0	-11.6136	2	0	1	0	0	0	0	0	0	0	0	0	35	2	5867.5	22188
4.99043	0.273368	8.32274	-0.600214	-0.145055	-0.0601499	1.95488	2.06141	-1006.89	3.59948	3.55965	-0.0568655	-0.113468	0	1	1.41118	11.8339	-19.9657	0	0	0	1	0	2.42	2	1	0	0	0	36.0364	2	0	1	0	0	0	0	0	0	0	0	0	37	2	11902.7	22193
5.04986	2.57337	12.9227	0.499786	0.350848	0.245284	2.45078	2.36685	-75.3856	3.83327	3.88914	0.176923	0.216021	1	0	3.99725	40.071	5.0343	1	0	0	0	0	3.76	5	0	0	0	1	1.4264	0	0	0	0	0	0	0	0	0	0	0	0	42	1	39490.9	22220
5.54126	4.17337	65.6227	0.199786	-0.20783	-0.129096	1.89211	1.99247	-1153.39	3.48324	3.72615	-0.173101	0.0530244	0	0	4.88403	299.958	34.0343	0	0	0	0	0	1.49	4	0	0	1	0	-2.8636	1	1	0	0	0	0	0	0	0	0	0	0	35	1	8105.6	22231
5.46383	7.37337	81.9227	0.0997861	-0.165547	-0.29166	1.93439	1.8299	237.614	3.64849	3.66208	-0.00785766	-0.0110461	1	0	-2.45248	-31.3009	15.0343	0	1	0	0	0	3.34	1	0	0	0	0	-0.863598	1	1	0	0	0	0	0	0	0	0	0	0	33	1	2934.24	22248
5.32788	0.273368	24.9227	-0.300214	-0.102651	-0.413023	1.99728	1.70854	976.114	3.45158	3.34125	-0.204767	-0.331872	0	1	12.5919	94.6105	31.0343	0	0	0	0	0	4.12	2	1	0	0	0	2.1464	1	1	0	0	0	0	0	0	0	0	0	0	31	1	20367.2	22249
5.05625	1.77337	19.7227	1.19979	-0.305831	-0.310435	1.7941	1.81113	-521.886	3.42183	3.64315	-0.23451	-0.0299683	1	0	0.106326	-73.0637	0.034297	1	0	0	0	0	3.18	3	0	1	0	0	28.7364	2	0	1	0	0	0	0	0	0	0	0	0	36	2	64060	22255
5.40717	13.0734	38.4227	1.49979	-0.205165	-0.0137746	1.89477	2.10779	-634.886	3.72142	3.81557	0.0650742	0.142452	0	1	0.282291	98.3639	22.0343	0	0	0	1	0	1.2	4	0	0	1	0	5.6364	1	1	0	0	0	0	0	0	0	0	0	0	35	2	5509.72	22270
5.24175	7.27337	29.9227	3.19979	0.291195	0.232528	2.39113	2.35409	1344.11	3.92954	3.86178	0.273197	0.188654	0	1	-5.76091	-81.3767	5.0343	0	0	0	0	0	3.22	4	0	0	1	0	-8.2236	1	1	0	0	0	0	0	0	0	0	0	0	36	2	46384.4	22292
5.18178	17.6734	39.6227	5.29979	-0.482792	-0.254153	1.61714	1.86741	512.614	3.38282	3.31803	-0.273526	-0.355092	0	1	-2.97588	131.265	24.0343	0	0	0	1	0	2.6	1	0	0	0	0	2.8764	1	1	0	0	0	0	0	0	0	0	0	0	36	2	5814.79	22296
5.16479	-0.0266321	11.5227	-0.500214	0.39678	0.197163	2.49671	2.31873	-83.3856	4.01525	3.68327	0.358911	0.0101487	0	1	-3.13194	78.1676	26.0343	1	1	0	0	0	1.82	3	0	1	0	0	1.8264	0	0	0	0	0	0	0	0	0	0	0	0	34	1	1829.68	22325
5.3033	-1.12663	4.32274	-0.400214	-0.216661	0.0248084	1.88327	2.14637	-1159.89	3.46614	3.71923	-0.190198	0.0461131	1	0	-1.83775	-88.6794	15.0343	1	1	0	0	0	0.75	2	1	0	0	0	8.1164	1	1	0	0	0	0	0	0	0	0	0	0	33	2	2540.31	22328
4.92725	0.473368	-3.47726	-0.700214	0.309522	-0.113812	2.40946	2.00775	256.114	3.76832	3.60494	0.111981	-0.0681812	0	0	-14.9353	-205.592	-21.9657	0	0	1	0	0	2.58	4	0	0	1	0	-3.6836	0	0	0	0	0	0	0	0	0	0	0	0	41	2	31015.5	22348
4.99721	3.47337	2.02274	-0.000213929	0.278588	0.306019	2.37852	2.42758	29.1144	4.12646	4.10306	0.470114	0.429938	0	1	-13.0943	-193.564	32.0343	0	0	0	0	0	1.29	2	1	0	0	0	-4.9036	1	1	0	0	0	0	0	0	0	0	0	0	31	2	5884.77	22350
5.18178	1.17337	1.92274	-0.600214	-0.490775	-0.380254	1.60916	1.74131	1096.61	3.39686	3.23955	-0.259482	-0.433572	1	0	-4.05962	-142.427	-24.9657	0	0	0	0	0	1.76	3	0	1	0	0	25.4464	2	0	1	0	0	0	0	0	0	0	0	0	32	2	42416.8	22358
5.3033	1.57337	15.8227	0.0997861	0.30581	0.183679	2.40574	2.30524	-782.886	3.83695	3.75308	0.180611	0.0799612	0	1	-1.70404	57.9793	38.0343	0	0	0	1	0	5	5	0	0	0	1	-3.6236	0	0	0	0	0	0	0	0	0	0	0	0	41	1	4116.13	22359
5.52146	3.07337	12.5227	0.999786	-0.00639898	-0.558513	2.09354	1.56305	1237.61	3.54773	3.3123	-0.108617	-0.360817	0	1	9.64802	-99.763	3.0343	0	0	0	0	0	5	5	0	0	0	1	-3.8336	3	0	0	1	0	0	0	0	0	0	0	0	37	2	55203.7	22365
5.41165	0.973368	-4.47726	-0.300214	-0.299029	-0.0142483	1.80091	2.10731	426.614	3.78735	3.68811	0.131003	0.014991	1	0	8.5075	-86.6824	-2.9657	0	0	0	0	0	4.08	4	0	0	1	0	3.3164	1	1	0	0	0	0	0	0	0	0	0	0	30	2	43120.5	22375
4.99721	0.773368	7.82274	-0.900214	0.196952	0.315246	2.29689	2.43681	-295.886	3.81655	3.8726	0.160208	0.19948	0	0	-0.103935	-70.6965	39.0343	0	0	0	0	0	2.97	3	0	1	0	0	-2.5236	0	0	0	0	0	0	0	0	0	0	0	0	31	1	11833.4	22408
5.40268	-0.426632	3.92274	-0.700214	0.0180237	-0.224568	2.11796	1.89699	-586.386	3.52012	3.66471	-0.136223	-0.00841075	0	0	-0.439045	160.74	25.0343	0	0	0	0	0	1.52	1	0	0	0	0	-3.0236	1	1	0	0	0	0	0	0	0	0	0	0	31	2	17323	22409
5.38907	0.473368	2.32274	-0.500214	-0.109074	-0.892077	1.99086	1.22948	1757.11	3.53025	3.23135	-0.126093	-0.441769	0	0	2.39155	146.971	-20.9657	0	0	0	0	0	2.69	5	0	0	0	1	-1.9736	2	0	1	0	0	0	0	0	0	0	0	0	29	2	27842.9	22414
5.46383	2.57337	30.9227	-0.100214	-0.163351	0.199164	1.93658	2.32073	-502.886	3.56669	3.968	-0.0896483	0.294877	0	0	-6.69638	-108.893	37.0343	1	0	0	0	0	3.51	5	0	0	0	1	-0.953598	0	0	0	0	0	0	0	0	0	0	0	0	29	1	8728.84	22418
5.32301	-0.826632	1.12274	-0.200214	0.152599	0.12772	2.25253	2.24928	-199.886	3.82061	3.79176	0.164268	0.118638	1	0	-6.79001	-116.512	39.0343	1	0	0	0	0	2.23	4	0	0	1	0	-7.1036	1	1	0	0	0	0	0	0	0	0	0	0	29	1	8728.84	22450
4.79579	-1.92663	-7.97726	-0.600214	-0.169894	0.438466	1.93004	2.56003	793.614	3.87079	3.98431	0.214451	0.311188	1	0	-12.7482	-187.833	-25.9657	0	0	0	0	0	0.32	4	0	0	1	0	-4.0136	0	0	0	0	0	0	0	0	0	0	0	0	43	2	15047.4	22460
5.01728	3.17337	12.4227	0.399786	-0.316041	-0.347466	1.78389	1.7741	262.614	3.3536	3.26178	-0.302744	-0.411345	0	0	4.4115	89.0781	-25.9657	0	0	0	1	0	1.9	2	1	0	0	0	-6.5036	2	0	1	0	0	0	0	0	0	0	0	0	42	1	2388.86	22467
4.94164	-1.32663	5.92274	-1.00021	-0.0447044	-0.169201	2.05523	1.95236	-723.886	3.57439	3.57414	-0.0819544	-0.098983	1	0	-1.59484	-73.2327	-25.9657	1	0	0	0	0	3.6	3	0	1	0	0	-4.5536	0	0	0	0	0	0	0	0	0	0	0	0	37	1	37115.3	22485
5.39816	10.7734	136.923	-0.200214	0.0345446	0.043194	2.13448	2.16476	-776.886	3.78755	3.67767	0.131209	0.00455169	0	0	5.25613	7.71988	5.0343	0	0	0	0	0	5	3	0	1	0	0	-1.4636	1	1	0	0	0	0	0	0	0	0	0	0	32	1	40517.8	22492
5.17615	0.973368	10.3227	0.199786	0.0235737	0.304822	2.12351	2.42638	-427.886	3.799	3.90486	0.142661	0.231737	0	1	-1.12551	-120.138	9.0343	0	0	0	0	0	4.4	4	0	0	1	0	-3.8136	1	1	0	0	0	0	0	0	0	0	0	0	29	1	30719	22513
5.36129	1.97337	20.5227	0.499786	0.0621608	-0.403093	2.1621	1.71847	-243.386	3.57212	3.55112	-0.0842227	-0.121997	0	1	-2.33087	-18.979	8.0343	0	0	0	0	1	5	2	1	0	0	0	-0.0335979	2	0	1	0	0	0	0	0	0	0	0	0	31	1	48307.2	22525
5.2575	0.173368	15.0227	-0.400214	-0.0453468	-0.131935	2.05459	1.98963	1036.61	3.53846	3.56266	-0.117884	-0.110463	0	0	-4.43191	219.291	14.0343	1	0	0	0	0	5	4	0	0	1	0	-5.5936	0	0	0	0	0	0	0	0	0	0	0	0	31	1	26111	22528
5.1299	1.37337	15.9227	-0.400214	-0.0440937	0.042633	2.05584	2.16419	-337.886	3.59287	3.69584	-0.0634698	0.0227167	0	0	0.831577	-45.5114	-21.9657	1	0	0	0	0	1.2	4	0	0	1	0	6.2964	0	0	0	0	0	0	0	0	0	0	0	0	34	2	39370	22545
5.50126	1.47337	26.5227	0.499786	0.0252389	-0.129233	2.12517	1.99233	-894.386	3.48843	3.66897	-0.167909	-0.00415274	0	0	0.884077	-69.2961	29.0343	1	0	0	1	0	5	2	1	0	0	0	-6.5136	0	0	0	0	0	0	0	0	0	0	0	0	36	1	6755.19	22546
4.84419	0.473368	8.22274	1.99979	0.172605	-0.421811	2.27254	1.69975	1824.61	4.13353	3.6174	0.477185	-0.0557255	0	0	-16.8575	437.357	-17.9657	0	1	0	0	0	1.14	3	0	1	0	0	-6.0836	0	0	0	0	0	0	0	0	0	0	0	0	37	2	12384.2	22547
5.43372	-1.02663	-5.57726	-0.100214	-0.220049	0.0181859	1.87989	2.13975	-1432.39	3.53426	3.68796	-0.122083	0.0148341	0	0	1.45912	-8.19411	-8.9657	1	0	0	1	0	4.66	4	0	0	1	0	10.5764	0	0	0	0	0	0	0	0	0	0	0	0	42	2	16701.8	22561
5.71703	-1.22663	-6.87726	-0.700214	-0.161277	-0.138166	1.93866	1.9834	-638.386	3.77488	3.56022	0.118541	-0.112907	1	0	-5.49722	-23.8234	34.0343	1	0	1	0	0	0.79	1	0	0	0	0	-9.2836	0	0	0	0	0	0	0	0	0	0	0	0	43	2	9119.57	22562
5.47227	-0.626632	1.12274	-0.600214	-0.148334	-0.229647	1.9516	1.89191	-399.886	3.50885	3.50235	-0.147497	-0.170768	0	1	2.16349	212.104	-13.9657	1	0	0	0	0	3.22	4	0	0	1	0	-9.3436	0	0	0	0	0	0	0	0	0	0	0	0	30	2	30719.1	22586
5.17615	-2.12663	13.8227	-0.400214	-0.0122611	0.0368127	2.08767	2.15837	-1470.89	3.58586	3.68287	-0.0704852	0.00974603	0	1	0.665752	25.1951	26.0343	1	0	0	1	0	1.83	3	0	1	0	0	1.6564	0	0	0	0	0	0	0	0	0	0	0	0	33	2	7953.66	22597
5.79301	0.273368	6.62274	-0.400214	-0.0190257	0.18106	2.08091	2.30262	177.614	3.61055	3.83441	-0.0457899	0.161285	1	0	5.22993	58.5952	-3.9657	0	0	0	1	0	2.06	3	0	1	0	0	4.6764	2	0	1	0	0	0	0	0	0	0	0	0	37	1	10650.1	22610
5.1985	-1.12663	2.02274	0.299786	-0.0355367	0.0212458	2.0644	2.14281	-1233.89	3.53249	3.6308	-0.123852	-0.042325	0	0	1.1961	-61.0761	-23.9657	1	0	0	1	0	1.24	4	0	0	1	0	-8.3836	0	0	0	0	0	0	0	0	0	0	0	0	42	2	12663.7	22612
5.44674	-1.82663	-2.37726	-0.400214	0.219692	-0.138146	2.31963	1.98342	60.1144	3.69996	3.62722	0.0436179	-0.0459039	0	0	10.589	84.8283	-7.9657	1	0	0	0	0	1.43	4	0	0	1	0	8.8764	0	0	0	0	0	0	0	0	0	0	0	0	32	2	4326.05	22622
5.52545	0.573368	122.923	10.1998	-0.245026	-0.203659	1.85491	1.9179	-706.886	3.476	3.54891	-0.180348	-0.124215	0	0	2.22801	255.875	38.0343	0	1	0	0	0	0.99	1	0	0	0	0	-10.2136	2	0	1	0	0	0	0	0	0	0	0	0	34	1	1165.64	22631
5.57595	2.57337	16.1227	2.19979	-0.286086	-0.163619	1.81385	1.95794	-607.886	3.45849	3.67027	-0.197853	-0.00285114	1	0	-0.350417	-18.8285	5.0343	1	0	0	0	0	2.4	4	0	0	1	0	-0.483598	1	1	0	0	0	0	0	0	0	0	0	0	35	2	35154.1	22643
5.2575	-1.12663	-7.77726	-1.00021	-0.274216	-0.157652	1.82572	1.96391	-689.386	3.44371	3.57334	-0.212631	-0.0997836	0	0	12.2258	-79.5025	26.0343	0	0	0	0	0	1.63768	2	1	0	0	0	-10.6736	0	0	0	0	0	0	0	0	0	0	0	0	32	2	20132.7	22646
5.24175	-1.22663	-2.07726	-0.500214	-0.0116773	-0.246938	2.08826	1.87462	547.114	3.7153	3.75411	0.058956	0.08099	0	0	-10.0192	-167.886	19.0343	0	0	0	0	0	5	5	0	0	0	1	-1.9736	1	1	0	0	0	0	0	0	0	0	0	0	31	2	22684.4	22652
5.33272	-0.926632	3.32274	0.599786	0.46026	-0.00635185	2.5602	2.11521	1362.61	4.1643	3.81895	0.507959	0.145827	0	0	-13.3715	-280.089	13.0343	0	0	0	0	0	5	5	0	0	0	1	-3.5936	1	1	0	0	0	0	0	0	0	0	0	0	42	1	29262.3	22660
5.61677	1.57337	17.1227	-0.900214	0.101481	-0.247943	2.20142	1.87362	-265.886	3.60631	3.39588	-0.0500306	-0.277245	1	0	-5.72887	38.0025	16.0343	1	1	0	0	0	0.67	1	0	0	0	0	-4.5936	2	0	1	0	0	0	0	0	0	0	0	0	34	1	1572.77	22662
5.20949	0.473368	5.02274	-0.200214	-0.571879	-0.803559	1.52806	1.318	2067.11	3.79744	3.32414	0.141093	-0.348981	1	0	1.30114	-77.1867	-12.9657	0	0	0	1	0	0.56	4	0	0	1	0	-8.8236	2	0	1	0	0	0	0	0	0	0	0	0	42	1	1745.47	22675
5.51343	0.673368	2.72274	0.399786	0.615401	0.0680641	2.71534	2.18963	1631.11	4.0169	3.88996	0.360552	0.216836	0	0	-4.32352	19.5005	-7.9657	0	1	0	0	0	1.52	3	0	1	0	0	5.9764	1	1	0	0	0	0	0	0	0	0	0	0	43	1	17165.6	22683
5.17615	-0.226632	-1.17726	-0.400214	0.0357512	0.126878	2.13569	2.24844	873.114	3.63065	3.64327	-0.0256894	-0.0298501	1	0	0.900038	-148.872	-16.9657	1	0	0	0	0	3.88	2	1	0	0	0	9.4564	0	0	0	0	0	0	0	0	0	0	0	0	37	1	3427.66	22690
5.49306	3.27337	13.9227	1.39979	0.0712062	0.306177	2.17114	2.42774	2196.61	3.6492	3.47722	-0.00714215	-0.195897	0	0	23.6481	394.104	7.0343	0	0	0	0	0	3.22	3	0	1	0	0	-5.2236	3	0	0	1	0	0	0	0	0	0	0	0	29	2	29743.3	22732
4.98361	0.373368	26.7227	0.0997861	0.00888648	-0.150684	2.10882	1.97088	-689.386	3.70219	3.64918	0.0458427	-0.0239412	0	0	4.13578	-61.5962	15.0343	0	0	0	0	0	0.57	4	0	0	1	0	16.2264	1	1	0	0	0	0	0	0	0	0	0	0	32	2	13423.5	22744
5.29832	2.07337	28.6227	0.499786	-0.847014	-0.112384	1.25292	2.00918	3123.61	3.50863	3.41788	-0.147709	-0.255241	1	0	-29.824	-464.44	-9.9657	0	0	0	0	0	0.22	4	0	0	1	0	-3.3036	0	0	0	0	0	0	0	0	0	0	0	0	32	1	41716.2	22748
5.41165	-1.32663	-2.87726	-0.700214	-0.146599	0.128093	1.95334	2.24966	20.1144	3.74037	3.67408	0.0840222	0.00096131	1	0	-1.96582	-137.936	-12.9657	1	0	0	1	0	5	2	1	0	0	0	0.516402	0	0	0	0	0	0	0	0	0	0	0	0	35	1	16677.9	22749
5.39363	-2.62663	-6.17726	0.299786	0.124722	-0.379547	2.22466	1.74201	2278.61	3.50908	3.44789	-0.147267	-0.225234	1	0	13.4992	-59.3236	-18.9657	1	0	0	1	0	1.4	2	1	0	0	0	-3.4936	2	0	1	0	0	0	0	0	0	0	0	0	35	2	2894.57	22753
5.42495	-0.526632	-4.47726	-0.100214	-0.227629	-0.0748699	1.87231	2.04669	-641.886	3.52501	3.45141	-0.131336	-0.22171	1	0	1.32536	3.82134	-17.9657	1	0	0	1	0	0.8	2	1	0	0	0	9.1064	2	0	1	0	0	0	0	0	0	0	0	0	41	2	13039.8	22756
5.11799	-0.526632	6.32274	0.0997861	0.171289	-0.203014	2.27122	1.91855	959.114	3.56718	3.4298	-0.0891678	-0.243321	1	0	1.0637	23.6347	-10.9657	1	0	0	0	0	4.64	5	0	0	0	1	-6.8836	1	1	0	0	0	0	0	0	0	0	0	0	37	1	38376.8	22758
5.31812	-1.82663	7.32274	-0.900214	0.188476	0.0602867	2.28841	2.18185	-244.886	3.71489	3.73998	0.0585488	0.0668615	0	1	2.09847	292.556	24.0343	1	1	0	0	0	5	1	0	0	0	0	-1.0036	0	0	0	0	0	0	0	0	0	0	0	0	34	1	1728.35	22770
5.33272	-0.226632	3.52274	-0.200214	0.218974	0.0335833	2.31891	2.15515	-336.386	3.74848	3.5956	0.0921383	-0.0775229	1	0	8.62996	-98.9745	10.0343	1	0	0	0	1	1.6	5	0	0	0	1	-1.0436	0	0	0	0	0	0	0	0	0	0	0	0	42	2	33395.4	22775
5.2933	-2.92663	-7.97726	-1.10021	-0.0587713	0.176852	2.04116	2.29841	-743.386	3.60187	3.78574	-0.0544776	0.112616	0	0	8.10018	506.933	26.0343	0	0	0	0	0	1.09	4	0	0	1	0	6.7164	1	1	0	0	0	0	0	0	0	0	0	0	40	2	17120.1	22777
5.4161	2.27337	23.9227	0.399786	-0.156795	-0.0797558	1.94314	2.04181	-187.386	3.59932	3.7695	-0.0570246	0.0963818	1	0	2.93332	65.0574	-7.9657	1	1	0	0	0	3.3	3	0	1	0	0	-3.7336	0	0	0	0	0	0	0	0	0	0	0	0	34	1	17140.3	22786
5.35659	-2.52663	-5.67726	0.499786	0.189203	0.0556018	2.28914	2.17716	-489.386	3.71488	3.61552	0.0585369	-0.0576058	1	0	-0.894161	-96.9043	0.034297	1	0	0	1	0	1.6	2	1	0	0	0	0.206402	0	0	0	0	0	0	0	0	0	0	0	0	41	2	10773.5	22790
5.15329	1.27337	3.62274	-0.700214	-0.0372332	0.060402	2.0627	2.18196	-1696.39	3.59346	3.61731	-0.0628828	-0.0558125	0	1	-1.59316	-85.7797	-6.9657	1	0	0	0	0	0.28	1	0	0	0	0	-8.3536	0	0	0	0	0	0	0	0	0	0	0	0	39	1	22288.9	22808
5.3845	0.973368	13.6227	0.0997861	-0.149213	-0.214718	1.95072	1.90684	-509.386	3.44595	3.38625	-0.210391	-0.286874	0	1	7.73389	20.2341	9.0343	0	0	0	0	0	1.36937	1	0	0	0	0	-4.2336	3	0	0	1	0	0	0	0	0	0	0	0	31	2	14387.5	22813
5.26786	1.37337	12.8227	1.09979	-0.353605	-0.648115	1.74633	1.47345	370.614	3.44244	3.23654	-0.213898	-0.436586	0	0	-4.56804	38.1304	15.0343	1	0	0	1	0	2.81	3	0	1	0	0	5.8264	1	1	0	0	0	0	0	0	0	0	0	0	41	2	5042.64	22838
5.43808	0.773368	-2.27726	2.89979	-0.306342	-0.344929	1.79359	1.77663	221.614	3.21749	3.44667	-0.438854	-0.226454	0	0	2.23222	46.4535	6.0343	1	0	0	1	0	0.45	3	0	1	0	0	-0.0435979	1	1	0	0	0	0	0	0	0	0	0	0	30	1	9778.04	22843
4.89035	-1.72663	-1.07726	-0.500214	-0.315289	-0.251042	1.78465	1.87052	145.114	3.47926	3.53271	-0.177082	-0.140414	1	0	-2.28209	192.183	-21.9657	1	0	0	0	1	1.17	4	0	0	1	0	-4.9936	0	0	0	0	0	0	0	0	0	0	0	0	32	2	44102.1	22848
5.18739	3.47337	3.12274	-0.900214	0.136463	0.118089	2.2364	2.23965	498.114	3.9441	3.68915	0.287759	0.0160333	0	1	-14.841	82.32	18.0343	1	0	0	0	0	3.9	5	0	0	0	1	-11.6136	0	0	0	0	0	0	0	0	0	0	0	0	30	1	19464.8	22854
5.14749	-0.126632	-3.77726	-0.800214	0.070894	0.187695	2.17083	2.30926	-891.886	3.69154	3.75823	0.0351995	0.0851092	0	1	0.385822	-40.1461	0.034297	1	0	0	1	0	1.09	5	0	0	0	1	5.4564	0	0	0	0	0	0	0	0	0	0	0	0	35	1	10581.5	22857
5.42935	-0.826632	6.02274	-0.500214	-0.11088	0.116977	1.98905	2.23854	105.114	3.59867	3.57778	-0.057672	-0.0953368	0	0	-12.2833	148.535	34.0343	0	0	0	0	0	1.12	3	0	1	0	0	2.3264	3	0	0	1	0	0	0	0	0	0	0	0	32	2	5515.06	22859
5.273	-2.42663	-9.07726	-0.600214	0.000497241	-0.342536	2.10043	1.77903	-204.886	3.6697	3.4691	0.0133613	-0.204023	0	1	-3.9972	225.057	-23.9657	1	0	0	1	0	1.03	2	1	0	0	0	1.1664	2	0	1	0	0	0	0	0	0	0	0	0	33	1	12543.9	22862
5.04986	0.373368	0.0227424	-0.200214	0.321278	0.22858	2.42121	2.35014	-703.386	4.11451	3.87426	0.458171	0.201139	1	0	-5.80094	-34.097	6.0343	1	0	0	0	0	5	4	0	0	1	0	-2.7936	2	0	1	0	0	0	0	0	0	0	0	0	37	2	38394.5	22880
5.32301	2.47337	22.0227	-0.600214	0.288828	-0.36999	2.38876	1.75157	1495.11	3.91901	3.45786	0.262668	-0.215263	0	0	-9.71392	-80.609	39.0343	0	0	0	0	0	1.64	1	0	0	0	0	-8.8236	1	1	0	0	0	0	0	0	0	0	0	0	34	2	10746.1	22893
5.15906	1.27337	35.5227	-0.200214	-0.532158	-0.270776	1.56778	1.85079	-34.8856	3.28872	3.40303	-0.367621	-0.270091	0	1	-2.57866	-42.8742	15.0343	0	0	0	0	0	1.64	4	0	0	1	0	1.5264	3	0	0	1	0	0	0	0	0	0	0	0	31	2	26844.5	22897
5.32788	1.27337	-0.177258	0.799786	-0.210562	-0.404053	1.88937	1.71751	773.114	3.29456	3.34519	-0.361778	-0.327931	0	0	10.3423	215.326	-23.9657	1	0	0	1	0	1.11	3	0	1	0	0	14.8564	1	1	0	0	0	0	0	0	0	0	0	0	30	1	2706.69	22910
5.19296	-2.92663	-12.4773	-1.10021	0.21167	-0.0253711	2.31161	2.09619	-273.386	3.66967	3.51997	0.0133237	-0.153151	0	1	-1.12765	-10.5619	33.0343	1	0	0	0	0	3.04	3	0	1	0	0	-0.813598	0	0	0	0	0	0	0	0	0	0	0	0	39	2	20623.7	22913
5.41165	0.473368	9.42274	0.299786	0.417482	0.0236501	2.51742	2.14521	-644.386	3.97476	3.91015	0.318418	0.237027	0	0	-5.54209	-69.8746	34.0343	0	1	0	0	0	0.38	1	0	0	0	0	-4.3136	1	1	0	0	0	0	0	0	0	0	0	0	42	2	939.728	22921
5.56834	-1.42663	-6.87726	-0.700214	-0.07044	-0.0404084	2.0295	2.08115	-995.386	3.56082	3.50065	-0.0955234	-0.172468	1	0	-0.763331	-87.7624	-23.9657	1	0	0	0	0	0	2	1	0	0	0	3.6864	0	0	0	0	0	0	0	0	0	0	0	0	29	1	3426.82	22922
5.18739	3.17337	19.6227	-0.200214	-0.0485395	-0.163195	2.0514	1.95837	-617.386	3.48518	3.56787	-0.171161	-0.105253	0	0	-5.23608	-28.2036	-15.9657	0	0	0	1	0	2.42	5	0	0	0	1	-3.5836	0	0	0	0	0	0	0	0	0	0	0	0	31	1	9972.01	22925
5.0689	-1.12663	4.42274	-0.000213929	-0.117403	-0.21696	1.98253	1.9046	625.114	3.53832	3.55728	-0.118024	-0.115843	0	0	2.06201	-78.5233	14.0343	0	0	0	0	0	3.71062	5	0	0	0	1	-0.873598	0	0	0	0	0	0	0	0	0	0	0	0	30	2	17873.2	22928
5.00395	-3.32663	-13.7773	-1.10021	-0.342006	0.13987	1.75793	2.26143	-400.886	3.39524	3.96387	-0.261105	0.29075	0	0	-6.11701	96.0359	32.0343	0	0	0	0	0	1.4	3	0	1	0	0	-6.9736	1	1	0	0	0	0	0	0	0	0	0	0	35	2	15374	22935
4.91265	0.573368	8.02274	0.699786	0.0638369	-0.38667	2.16377	1.73489	-608.886	3.5528	3.40558	-0.103542	-0.267542	0	1	-2.29012	-77.4632	-12.9657	0	0	0	1	0	2.59	3	0	1	0	0	-1.1136	0	0	0	0	0	0	0	0	0	0	0	0	33	2	7937.98	22957
5.64191	0.473368	2.82274	-0.300214	-0.181479	-0.0737322	1.91846	2.04783	-257.386	3.7019	3.91805	0.0455562	0.244933	1	0	0.117842	-98.7763	-14.9657	1	0	0	0	0	5	5	0	0	0	1	-4.9636	0	0	0	0	0	0	0	0	0	0	0	0	30	2	39176.1	22959
5.0626	1.47337	-0.777258	0.499786	-0.0550015	0.188541	2.04493	2.3101	265.614	3.63726	3.73588	-0.0190829	0.0627549	0	0	-4.16794	-9.76479	14.0343	1	1	0	0	0	2.11	2	1	0	0	0	13.8764	0	0	0	0	0	0	0	0	0	0	0	0	38	2	1819.1	22961
5.31321	0.973368	26.3227	-0.200214	-0.11347	-0.291761	1.98647	1.8298	-826.886	3.60539	3.6039	-0.050957	-0.0692242	1	0	1.51584	-21.4948	-10.9657	1	0	0	1	0	1	4	0	0	1	0	18.6164	0	0	0	0	0	0	0	0	0	0	0	0	35	2	17581.4	22969
5.50939	-1.22663	12.0227	-0.600214	-0.181189	-0.19385	1.91875	1.92771	-75.3856	3.62071	3.49114	-0.0356369	-0.181979	1	0	-1.81036	-179.399	22.0343	0	0	0	0	0	2.23	3	0	1	0	0	0.896402	0	0	0	0	0	0	0	0	0	0	0	0	38	1	21697.6	22994
5.35186	-1.12663	1.72274	-0.500214	-0.323803	-0.404964	1.77613	1.7166	1226.11	3.66981	3.48849	0.0134707	-0.184635	0	0	6.86915	-56.4261	28.0343	0	0	0	0	0	4	2	1	0	0	0	-0.463598	1	1	0	0	0	0	0	0	0	0	0	0	37	2	16791.2	23006
4.91265	2.47337	8.22274	-0.300214	0.204888	0.338519	2.30482	2.46008	552.614	3.74662	3.73022	0.0902808	0.057103	1	1	-8.33468	317.572	-24.9657	0	0	0	0	0	0.54	4	0	0	1	0	-6.8936	0	0	0	0	0	0	0	0	0	0	0	0	40	2	28560.6	23011
5.37528	1.87337	24.7227	0.0997861	-0.116335	-0.30608	1.9836	1.81548	689.614	3.64656	3.38559	-0.00978769	-0.287531	0	0	-0.0808054	-162.094	35.0343	0	0	0	0	0	1.61	4	0	0	1	0	-1.7536	1	1	0	0	0	0	0	0	0	0	0	0	30	2	7240.46	23043
5.0876	2.37337	13.9227	-0.200214	-0.0250732	0.0118585	2.07486	2.13342	-507.886	3.73766	3.65534	0.0813198	-0.0177831	1	0	0.19786	-105.538	-24.9657	1	0	0	0	0	1.83	2	1	0	0	0	4.0964	2	0	1	0	0	0	0	0	0	0	0	0	29	1	35651.6	23066
5.23111	-1.12663	0.922742	-1.00021	0.146302	0.0407004	2.24624	2.16226	-981.886	3.62728	3.66002	-0.0290677	-0.0131061	1	0	-3.73718	-26.044	39.0343	1	0	0	0	0	4.37	3	0	1	0	0	-0.133598	0	0	0	0	0	0	0	0	0	0	0	0	32	1	10047.1	23086
5.35659	-0.0266321	15.7227	0.199786	-0.12082	0.0219002	1.97912	2.14346	-1085.39	3.58066	3.60642	-0.0756848	-0.0666972	0	0	-2.36754	-113.441	39.0343	1	0	0	0	0	2.26408	3	0	1	0	0	-7.9036	0	0	0	0	0	0	0	0	0	0	0	0	35	2	8216.72	23096
5.1299	0.873368	21.6227	0.299786	-0.0654404	-0.23981	2.03449	1.88175	-126.386	3.69389	3.58994	0.0375487	-0.0831809	0	0	-2.92964	-121.667	-7.9657	0	0	0	0	0	5	4	0	0	1	0	3.9864	0	0	0	0	0	0	0	0	0	0	0	0	30	2	31627.5	23110
5.34233	3.27337	51.5227	0.599786	-0.182581	-0.103791	1.91735	2.01777	-35.3856	3.85883	3.7538	0.202487	0.0806809	1	1	-0.218398	151.736	35.0343	0	0	0	0	0	2.36	1	0	0	0	0	-2.8136	0	0	0	0	0	0	0	0	0	0	0	0	37	2	9294.51	23112
5.25227	0.473368	26.0227	0.299786	-0.0956208	-0.456225	2.00431	1.66534	-123.886	3.59249	3.39361	-0.0638495	-0.279511	0	0	-5.20634	-46.9146	35.0343	1	0	0	0	0	5	4	0	0	1	0	-1.2736	0	0	0	0	0	0	0	0	0	0	0	0	41	1	7402.8	23116
5.17048	2.37337	10.1227	-0.800214	-0.0666588	0.126181	2.03328	2.24774	-321.386	3.61651	3.69519	-0.039834	0.0220704	0	1	3.76084	-105.692	-5.9657	1	1	0	0	0	0.57	3	0	1	0	0	-8.8836	0	0	0	0	0	0	0	0	0	0	0	0	38	1	8081.5	23127
5.29832	-0.326632	6.22274	-0.300214	0.202439	0.31169	2.30237	2.43325	70.1144	3.79258	3.92418	0.136237	0.251059	0	0	-9.8854	-91.8488	10.0343	0	0	0	0	0	2.15	5	0	0	0	1	-3.6136	1	1	0	0	0	0	0	0	0	0	0	0	29	2	30465.1	23144
5.61677	-0.126632	8.82274	0.199786	0.0113248	0.164701	2.11126	2.28626	-191.886	3.70416	3.72324	0.0478147	0.0501233	0	0	-3.48976	-116.895	14.0343	0	0	0	0	0	4.8	4	0	0	1	0	-4.9836	2	0	1	0	0	0	0	0	0	0	0	0	33	2	22098.2	23149
4.78749	8.57337	59.1227	0.699786	0.297839	0.18567	2.39777	2.30723	-404.886	3.91731	3.76995	0.260965	0.096826	0	0	-13.463	-44.9897	-9.9657	1	0	1	0	0	0.95	1	0	0	0	0	-1.2636	0	0	0	0	0	0	0	0	0	0	0	0	43	1	17782.1	23152
5.19296	-0.526632	-6.57726	0.699786	0.324948	-0.087713	2.42488	2.03385	22.6144	3.87804	3.69797	0.221702	0.0248513	0	0	3.06153	-126.411	-11.9657	1	1	0	0	0	1.39	1	0	0	0	0	0.356402	0	0	0	0	0	0	0	0	0	0	0	0	40	2	12402.1	23177
5.273	3.37337	43.6227	-0.800214	-0.402769	0.196765	1.69717	2.31833	-461.886	3.32193	3.70938	-0.334416	0.0362595	0	1	1.67077	-42.8855	39.0343	1	0	0	1	0	1.21	2	1	0	0	0	-3.6036	0	0	0	0	0	0	0	0	0	0	0	0	37	2	7610.13	23189
5.10595	-0.126632	1.52274	-0.600214	-0.038107	0.0226158	2.06183	2.14418	-196.886	3.90835	3.65165	0.252011	-0.0214726	0	0	6.38657	-82.8201	-24.9657	1	1	0	0	0	0.7	4	0	0	1	0	-6.7536	0	0	0	0	0	0	0	0	0	0	0	0	40	2	13036	23192
5.2832	0.273368	3.92274	-1.00021	0.298793	-0.183601	2.39873	1.93796	390.614	3.76641	3.62179	0.110068	-0.0513355	0	0	-10.8838	-226.533	-9.9657	1	0	0	1	0	0.14	3	0	1	0	0	-0.933598	0	0	0	0	0	0	0	0	0	0	0	0	35	1	16677.9	23196
5.36129	-3.02663	-7.87726	-0.800214	0.102355	0.480011	2.20229	2.60157	-942.386	3.8082	4.02088	0.151858	0.34776	1	0	-5.83556	-118.222	-23.9657	1	1	0	0	0	1.57	1	0	0	0	0	-0.953598	0	0	0	0	0	0	0	0	0	0	0	0	39	1	14462.6	23205
5.0689	1.17337	9.92274	-0.400214	0.0118128	-0.0816678	2.11175	2.03989	-62.3856	3.73379	3.59913	0.0774477	-0.0739937	1	0	5.77823	-144.971	15.0343	0	0	0	0	0	3.55	2	1	0	0	0	-1.6636	0	0	0	0	0	0	0	0	0	0	0	0	38	1	21697.6	23224
5.42935	-0.726632	-3.27726	-0.700214	0.467896	-0.0383259	2.56783	2.08324	-1118.89	3.87599	3.69852	0.219649	0.0253955	1	0	8.31056	-86.0403	29.0343	1	1	0	0	0	0.99	1	0	0	0	0	1.6564	0	0	0	0	0	0	0	0	0	0	0	0	34	1	1728.35	23235
5.56068	2.77337	19.9227	1.79979	0.126418	-0.333725	2.22635	1.78784	1476.11	3.7302	3.44877	0.073858	-0.224351	1	0	0.0566354	-36.7704	-13.9657	0	0	0	0	0	2.69	4	0	0	1	0	0.476402	0	0	0	0	0	0	0	0	0	0	0	0	42	2	35218.2	23242
5.3845	-1.02663	-8.67726	-0.600214	0.165184	-0.193	2.26512	1.92856	-265.386	3.69032	3.50265	0.0339732	-0.170475	0	0	6.14791	188.083	19.0343	0	0	0	0	0	3.16	3	0	1	0	0	0.306402	1	1	0	0	0	0	0	0	0	0	0	0	37	2	24064.3	23253
5.2575	0.573368	0.622742	-0.600214	-0.0846354	0.0191041	2.0153	2.14067	-1003.89	3.87656	3.72001	0.220219	0.0468874	0	0	-2.40234	-87.9466	27.0343	1	0	0	1	0	2.67	3	0	1	0	0	-4.9236	0	0	0	0	0	0	0	0	0	0	0	0	36	1	6872.22	23257
4.99043	0.373368	0.622742	-0.500214	0.100169	0.100411	2.2001	2.22197	-1029.89	3.68309	3.73689	0.0267441	0.0637661	1	0	-3.07114	-4.77716	-22.9657	0	1	0	0	0	2.1	3	0	1	0	0	0.376402	0	0	0	0	0	0	0	0	0	0	0	0	38	1	11621.8	23272
5.47227	2.87337	14.8227	-0.300214	-0.210538	-0.207449	1.8894	1.91411	679.614	3.42494	3.36461	-0.231404	-0.308515	0	0	-1.56515	-130.115	-1.9657	0	0	0	0	0	2.27	4	0	0	1	0	5.9364	2	0	1	0	0	0	0	0	0	0	0	0	39	2	50754.5	23293
5.4848	-0.826632	4.72274	-0.300214	0.0225221	0.41382	2.12246	2.53538	-760.386	3.76587	3.83081	0.109524	0.157685	1	0	-0.971331	-104.559	28.0343	0	1	0	0	0	0.66	1	0	0	0	0	-6.8836	0	0	0	0	0	0	0	0	0	0	0	0	34	1	1617.97	23303
5.05625	2.37337	20.6227	1.19979	-0.143066	0.0771887	1.95687	2.19875	276.114	3.3978	3.89587	-0.258539	0.222747	0	0	0.364672	453.435	-24.9657	0	0	0	0	0	2.34	3	0	1	0	0	-7.4936	2	0	1	0	0	0	0	0	0	0	0	0	33	1	30761.6	23306
5.6058	1.77337	9.82274	-0.400214	-0.307135	-0.15959	1.7928	1.96197	-12.3856	3.40579	3.54383	-0.250551	-0.129292	1	0	6.10247	13.1406	-20.9657	0	0	0	0	0	5	4	0	0	1	0	-3.0936	0	0	0	0	0	0	0	0	0	0	0	0	34	1	38835	23309
5.31812	-2.52663	-2.07726	-0.400214	-0.290548	-0.836303	1.80939	1.28526	2083.11	3.5527	3.43228	-0.103646	-0.240838	1	0	25.2969	122.444	-10.9657	1	0	0	1	0	3.15	5	0	0	0	1	-9.1236	0	0	0	0	0	0	0	0	0	0	0	0	36	1	18042	23311
5.73979	-0.226632	-7.57726	-1.00021	-0.193264	-0.39868	1.90667	1.72288	520.614	3.45508	3.34479	-0.201266	-0.328327	0	0	-3.34808	-43.57	-3.9657	0	0	0	0	0	1	4	0	0	1	0	-0.813598	3	0	0	1	0	0	0	0	0	0	0	0	32	2	63604.7	23338
5.01064	-0.926632	4.02274	-0.900214	0.0231088	0.00242676	2.12304	2.12399	-1094.89	3.58985	3.59464	-0.0664911	-0.0784818	1	0	0.0263926	-86.7023	-22.9657	1	0	0	0	0	2.23	2	1	0	0	0	21.9164	2	0	1	0	0	0	0	0	0	0	0	0	33	1	31071.4	23343
4.96284	-1.92663	-3.27726	-0.400214	-0.0687266	-0.115636	2.03121	2.00593	-18.3856	3.54941	3.49389	-0.106938	-0.179228	0	0	-4.09455	-27.4773	-20.9657	1	0	0	0	1	3.01	4	0	0	1	0	-9.2136	0	0	0	0	0	0	0	0	0	0	0	0	39	1	33262.9	23359
5.2933	-1.02663	1.32274	-0.300214	-0.24871	-0.0563797	1.85123	2.06518	1582.11	3.25362	3.61423	-0.402719	-0.0588898	1	0	15.9975	-59.9008	0.034297	0	0	0	0	0	0.96	3	0	1	0	0	5.2264	0	0	0	0	0	0	0	0	0	0	0	0	34	2	22723.7	23369
5.3799	1.67337	10.5227	1.09979	0.379221	-0.0723677	2.47916	2.04919	-824.386	3.9183	3.63448	0.261954	-0.0386432	0	1	-1.63089	-43.945	29.0343	0	0	0	0	0	2.89	3	0	1	0	0	2.5164	1	1	0	0	0	0	0	0	0	0	0	0	35	1	14191.7	23375
5.44674	3.47337	4.62274	-0.300214	-0.522723	-0.43013	1.57721	1.69143	-317.886	3.3068	3.49014	-0.349543	-0.182985	0	0	12.4395	74.2036	0.034297	0	0	0	0	0	5	4	0	0	1	0	3.0564	2	0	1	0	0	0	0	0	0	0	0	0	35	2	50544.6	23388
5.16479	5.57337	14.1227	2.69979	-0.0786207	0.0337482	2.02131	2.15531	-10.3856	3.60022	3.74194	-0.0561228	0.0688222	0	0	1.5285	140.074	15.0343	1	0	0	1	0	1.38	2	1	0	0	0	-2.0136	2	0	1	0	0	0	0	0	0	0	0	0	30	1	4605.69	23389
5.20949	-2.22663	-10.0773	-0.700214	0.224706	0.154886	2.32464	2.27645	-252.386	3.74047	3.75472	0.08413	0.081598	0	1	-2.21458	-53.4563	-16.9657	1	1	0	0	0	1.59	1	0	0	0	0	-2.8336	0	0	0	0	0	0	0	0	0	0	0	0	43	1	1132.92	23420
5.273	2.87337	15.1227	-0.600214	-0.0311916	0.048243	2.06874	2.1698	-735.386	3.62533	3.6955	-0.0310137	0.0223769	0	1	2.74931	35.9982	18.0343	1	0	0	0	0	4.56	4	0	0	1	0	2.4064	0	0	0	0	0	0	0	0	0	0	0	0	35	2	21746.1	23422
5.10595	2.47337	62.6227	-0.900214	0.418346	0.355786	2.51828	2.47735	-496.386	3.87268	3.9161	0.21634	0.242981	0	0	-11.4838	126.757	-11.9657	0	0	0	0	0	2.55	4	0	0	1	0	2.4364	0	0	0	0	0	0	0	0	0	0	0	0	31	1	38393.7	23430
5.45532	-0.526632	13.2227	-0.200214	0.1187	0.0327093	2.21864	2.15427	-98.8856	3.97759	3.76722	0.321251	0.0941	0	1	4.87813	-88.6651	30.0343	0	0	0	0	0	4.13	5	0	0	0	1	8.2764	1	1	0	0	0	0	0	0	0	0	0	0	32	2	20718.6	23435
4.91265	-0.126632	29.0227	0.0997861	-0.0293872	-0.258938	2.07055	1.86262	-867.386	3.59301	3.5475	-0.0633306	-0.125626	0	0	4.78515	53.1188	-18.9657	1	0	0	1	0	3.6	4	0	0	1	0	-3.7636	0	0	0	0	0	0	0	0	0	0	0	0	37	2	14745.7	23442
5.1299	1.67337	8.62274	-0.700214	-0.0612989	0.361358	2.03864	2.48292	-63.8856	3.52068	3.70855	-0.135663	0.0354234	1	0	3.58555	-143.074	1.0343	1	0	0	0	0	3.71062	5	0	0	0	1	4.5364	1	1	0	0	0	0	0	0	0	0	0	0	29	1	51815.6	23451
5.18178	1.07337	14.8227	-0.200214	-0.0571901	-0.0534066	2.04274	2.06816	-204.886	3.60801	3.5183	-0.0483362	-0.154823	0	0	-9.89157	208.22	-17.9657	0	1	0	0	0	3.71062	5	0	0	0	1	-3.9536	0	0	0	0	0	0	0	0	0	0	0	0	42	2	10732.6	23455
5.24702	1.97337	12.7227	0.199786	-0.132589	-0.276272	1.96735	1.84529	151.114	3.50632	3.53469	-0.150026	-0.138431	1	0	-3.6879	-49.7884	-19.9657	0	0	0	0	0	1.61	5	0	0	0	1	-0.983598	0	0	0	0	0	0	0	0	0	0	0	0	37	2	36814.3	23465
5.51745	-0.426632	3.42274	-0.600214	-0.0570746	0.148729	2.04286	2.27029	-1032.39	3.75105	4.13349	0.0947031	0.460369	0	0	1.05703	-42.4208	2.0343	1	1	0	0	0	0.78	1	0	0	0	0	4.1564	0	0	0	0	0	0	0	0	0	0	0	0	31	1	9684.81	23467
5.52545	-2.22663	-5.97726	-0.900214	0.51731	0.368955	2.61724	2.49052	-314.886	3.89399	3.92492	0.237651	0.251795	0	0	-5.45271	-117.558	-9.9657	1	1	0	0	0	5	4	0	0	1	0	1.5264	0	0	0	0	0	0	0	0	0	0	0	0	38	2	2143.2	23480
5.63479	-3.02663	-7.17726	-1.10021	-0.17239	0.119731	1.92755	2.24129	-861.886	3.60743	3.73217	-0.0489113	0.0590494	1	0	0.764804	279.833	38.0343	0	1	0	0	0	0.1	1	0	0	0	0	-7.4836	0	0	0	0	0	0	0	0	0	0	0	0	42	2	939.728	23491
5.02388	-0.0266321	12.8227	0.299786	0.3477	-0.430132	2.44763	1.69143	463.114	3.96792	3.6628	0.311573	-0.0103211	0	0	-9.34811	-128.602	18.0343	0	0	0	1	0	2.66161	4	0	0	1	0	-2.1036	2	0	1	0	0	0	0	0	0	0	0	0	29	2	4661.6	23507
5.40268	5.67337	81.6227	-0.100214	-0.0429427	-0.33449	2.05699	1.78707	-351.886	3.64582	3.68087	-0.0105186	0.00775006	0	1	6.16383	-57.8355	11.0343	1	0	0	0	0	2.23	5	0	0	0	1	9.6464	1	1	0	0	0	0	0	0	0	0	0	0	32	1	39557.1	23517
5.44674	0.173368	6.72274	-0.200214	-0.122304	-0.0964115	1.97763	2.02515	-1054.89	3.55169	3.59261	-0.104653	-0.0805099	0	0	3.5459	6.14082	30.0343	1	0	0	0	0	0.98	3	0	1	0	0	-2.8536	0	0	0	0	0	0	0	0	0	0	0	0	39	2	14903.6	23524
5.38907	4.77337	48.6227	0.299786	-0.0193082	0.144522	2.08063	2.26608	-329.886	3.66928	3.74467	0.0129382	0.0715513	1	0	-0.21634	-155.249	-4.9657	1	0	0	0	0	3.63	5	0	0	0	1	0.276402	0	0	0	0	0	0	0	0	0	0	0	0	35	2	49729.3	23586
5.10595	-1.82663	-1.27726	-1.10021	0.291358	0.23949	2.39129	2.36105	-336.386	4.03976	3.9567	0.38342	0.28358	0	1	-11.3551	-210.289	-16.9657	1	1	0	0	0	0.99	2	1	0	0	0	-2.0936	0	0	0	0	0	0	0	0	0	0	0	0	43	1	11538.3	23587
5.56068	-2.12663	-5.77726	-0.900214	0.270836	0.713438	2.37077	2.835	475.614	3.49882	4.00569	-0.157521	0.332569	1	0	-1.71041	571.077	15.0343	1	1	0	0	0	2.49	1	0	0	0	0	8.9264	0	0	0	0	0	0	0	0	0	0	0	0	34	1	1617.7	23588
5.12396	-1.32663	-5.77726	-0.600214	0.268906	-0.359467	2.36884	1.76209	1167.61	3.89151	3.18211	0.235162	-0.491017	1	0	44.5095	106.268	-0.965703	1	0	0	0	0	4.08	4	0	0	1	0	22.6064	2	0	1	0	0	0	0	0	0	0	0	0	30	2	43454.4	23591
5.60212	2.37337	10.9227	0.599786	-0.264349	0.0776027	1.83559	2.19916	1063.61	3.63946	3.74348	-0.0168821	0.0703563	0	0	-9.01692	-108.006	-1.9657	0	0	0	0	0	4.83	5	0	0	0	1	5.3064	1	1	0	0	0	0	0	0	0	0	0	0	35	2	50544.6	23595
5.273	-1.12663	-5.07726	-0.900214	-0.282691	0.0297223	1.81724	2.15128	34.6144	3.46208	3.63855	-0.194261	-0.0345754	0	0	-1.36661	37.7	-2.9657	1	0	0	0	0	0.53	4	0	0	1	0	2.2164	2	0	1	0	0	0	0	0	0	0	0	0	34	2	22562.7	23602
5.44674	3.47337	5.52274	1.39979	-0.117672	-0.336101	1.98226	1.78546	-591.386	3.54346	3.43939	-0.112879	-0.233728	1	0	10.9257	182.536	-5.9657	1	0	0	0	0	3.14	4	0	0	1	0	3.3164	2	0	1	0	0	0	0	0	0	0	0	0	29	1	50349.3	23610
5.25227	0.0733679	0.122742	-0.800214	-0.101071	-0.147202	1.99886	1.97436	-438.386	3.4768	3.59425	-0.179546	-0.0788742	0	0	-1.3437	28.9982	22.0343	1	0	0	0	0	2.66161	4	0	0	1	0	17.2464	0	0	0	0	0	0	0	0	0	0	0	0	39	2	22556.3	23614
5.40268	1.37337	40.0227	1.19979	0.0346975	-0.141711	2.13463	1.97985	-115.386	3.54157	3.53332	-0.114777	-0.139803	1	0	0.124698	108.66	-14.9657	0	0	0	1	0	3.6	4	0	0	1	0	-0.573598	0	0	0	0	0	0	0	0	0	0	0	0	33	2	7837.67	23615
4.95583	0.273368	8.92274	-0.500214	0.0614071	-0.450723	2.16134	1.67084	1459.11	3.52335	3.55425	-0.132996	-0.118869	0	1	-0.050443	-227.494	-25.9657	0	0	0	0	0	4.35	4	0	0	1	0	-6.1236	0	0	0	0	0	0	0	0	0	0	0	0	38	1	33852.5	23624
5.59842	1.07337	-3.97726	0.499786	0.689784	0.177711	2.78972	2.29927	1402.11	3.95633	3.75022	0.299984	0.0770943	0	0	-3.6105	73.0741	-13.9657	1	0	0	0	0	0.77	2	1	0	0	0	-4.6536	2	0	1	0	0	0	0	0	0	0	0	0	40	2	19426.9	23633
5.12396	0.173368	0.922742	-0.100214	-0.209233	-0.162591	1.8907	1.95897	578.614	3.52544	3.49761	-0.130907	-0.17551	1	0	-2.93154	-203.793	-8.9657	1	0	0	0	0	5	4	0	0	1	0	-1.7036	2	0	1	0	0	0	0	0	0	0	0	0	35	1	34319.6	23647
5.04343	1.77337	18.0227	3.39979	0.0413982	0.437343	2.14133	2.5589	24.1144	3.68124	3.83336	0.0248952	0.160236	0	0	-2.48031	-106.549	33.0343	0	0	0	0	0	1.6	3	0	1	0	0	-1.0536	0	0	0	0	0	0	0	0	0	0	0	0	30	2	15001.8	23661
5.11799	-1.62663	-1.17726	-1.00021	0.185004	0.201752	2.28494	2.32331	-715.886	4.0427	3.69776	0.386356	0.0246391	0	0	-2.135	-99.1419	8.0343	1	1	0	0	0	2.1	1	0	0	0	0	4.2964	0	0	0	0	0	0	0	0	0	0	0	0	38	1	8607.58	23666
5.3799	-2.12663	-6.97726	-0.900214	0.076672	-0.337413	2.17661	1.78415	313.114	3.51305	3.36241	-0.143289	-0.310714	0	0	18.7643	132.931	-19.9657	1	0	0	0	0	1.64	4	0	0	1	0	-9.9536	0	0	0	0	0	0	0	0	0	0	0	0	37	1	4113.63	23709
5.1358	4.87337	21.4227	-0.100214	0.312722	0.373925	2.41266	2.49549	-758.886	3.72287	3.78861	0.0665229	0.115483	0	0	-6.28255	-69.7689	23.0343	0	0	0	0	0	3.52	5	0	0	0	1	-1.9336	1	1	0	0	0	0	0	0	0	0	0	0	31	2	24844.8	23730
5.3799	-2.32663	-8.27726	-1.10021	-0.11334	-0.0739775	1.9866	2.04758	-1020.89	3.55375	3.86841	-0.102595	0.195285	1	0	-0.0522172	-48.1422	21.0343	1	1	0	0	0	1.36937	1	0	0	0	0	2.0564	1	1	0	0	0	0	0	0	0	0	0	0	43	1	1309.61	23740
5.59471	-0.326632	18.5227	0.599786	-0.0479633	-0.19259	2.05197	1.92897	-602.886	3.53667	3.49279	-0.119672	-0.180337	0	0	-0.975854	-93.5143	-12.9657	0	0	0	1	0	1.84	3	0	1	0	0	0.326402	2	0	1	0	0	0	0	0	0	0	0	0	37	2	8535	23768
5.0626	10.1734	90.9227	-0.500214	-0.321255	0.396287	1.77868	2.51785	323.114	3.34853	3.79994	-0.307814	0.126816	1	0	-0.533571	-182.211	-25.9657	0	1	0	0	0	0.79	4	0	0	1	0	-6.5836	0	0	0	0	0	0	0	0	0	0	0	0	43	2	8796.3	23769
5.46806	0.473368	11.5227	-0.700214	0.085907	-0.0567006	2.18584	2.06486	-422.886	3.76661	3.7635	0.110266	0.0903821	1	0	4.22075	-21.4545	11.0343	1	0	0	0	0	4.62	5	0	0	0	1	-8.5836	0	0	0	0	0	0	0	0	0	0	0	0	37	2	38394.5	23772
5.45532	-0.826632	-6.17726	-0.700214	-0.0707109	-0.159502	2.02922	1.96206	150.114	3.4898	3.79892	-0.166542	0.1258	1	0	-0.341204	-106.187	-22.9657	1	0	0	0	0	1.49	4	0	0	1	0	-5.4536	1	1	0	0	0	0	0	0	0	0	0	0	31	1	3997.23	23775
5.48894	-1.62663	-6.77726	-0.800214	0.459335	0.31994	2.55927	2.4415	-49.8856	4.00703	3.84406	0.350686	0.170934	1	0	2.94891	-75.9038	-13.9657	1	0	0	0	0	1.15	5	0	0	0	1	1.7864	1	1	0	0	0	0	0	0	0	0	0	0	40	2	2843.85	23785
5.18178	-2.02663	-6.47726	-0.700214	-0.0591534	0.104718	2.04078	2.22628	58.1144	3.79431	3.82707	0.137963	0.153953	1	1	-8.11035	137.644	-11.9657	1	1	0	0	0	0.5	1	0	0	0	0	0.926402	0	0	0	0	0	0	0	0	0	0	0	0	38	1	14392.6	23807
5.20401	2.77337	21.5227	0.699786	-0.349519	-0.0780289	1.75042	2.04353	174.114	3.51084	3.54392	-0.145504	-0.129206	0	1	-8.7936	-54.3243	-7.9657	0	0	0	1	0	3.71	4	0	0	1	0	-0.363598	2	0	1	0	0	0	0	0	0	0	0	0	42	1	1745.47	23811
5.42053	-0.826632	20.3227	-0.800214	0.233216	0.187353	2.33315	2.30892	-818.886	3.77368	3.87403	0.117341	0.200913	0	1	0.26135	-82.0962	28.0343	1	1	0	0	0	0.38	1	0	0	0	0	-4.8636	0	0	0	0	0	0	0	0	0	0	0	0	42	2	1359.85	23820
5.68698	-1.02663	1.82274	-0.500214	-0.114468	0.0727484	1.98547	2.19431	-1095.89	3.56881	3.57405	-0.0875344	-0.0990704	1	0	0.155452	-81.3767	35.0343	1	0	0	0	0	2.66161	4	0	0	1	0	-4.8236	1	1	0	0	0	0	0	0	0	0	0	0	30	2	8973.39	23831
5.39816	1.27337	10.9227	0.499786	-0.147847	-0.203517	1.95209	1.91804	437.614	3.59345	3.51001	-0.0628896	-0.163112	0	1	-1.35099	-64.3321	-17.9657	0	0	0	0	0	2.23	5	0	0	0	1	7.9064	2	0	1	0	0	0	0	0	0	0	0	0	39	1	32768.1	23836
5.1985	-1.42663	1.92274	-0.600214	0.0759832	-0.0671577	2.17592	2.0544	-702.386	3.69031	3.61186	0.0339701	-0.0612665	0	1	-5.97523	-100.265	39.0343	0	0	0	0	0	5	5	0	0	0	1	-5.9136	1	1	0	0	0	0	0	0	0	0	0	0	29	1	9455.84	23839
5.2575	-0.626632	-0.477258	-1.10021	0.134764	0.145758	2.2347	2.26732	-769.386	3.64453	3.74822	-0.0118177	0.0750967	0	0	-2.71469	23.2937	-2.9657	1	1	0	0	0	1.47	3	0	1	0	0	-0.783598	0	0	0	0	0	0	0	0	0	0	0	0	38	2	11328.8	23850
5.4161	0.873368	2.42274	0.0997861	-0.223793	-0.0843	1.87614	2.03726	776.114	3.55197	3.66132	-0.104373	-0.0117976	1	0	-3.87294	540.291	-13.9657	0	1	0	0	0	0.65	1	0	0	0	0	1.5164	0	0	0	0	0	0	0	0	0	0	0	0	41	1	15548.7	23870
5.46383	4.17337	27.2227	-0.400214	-0.11817	0.347517	1.98177	2.46908	705.114	3.59078	3.95564	-0.0655597	0.282522	0	1	-9.17404	-141.731	-19.9657	0	0	0	0	0	1.9	3	0	1	0	0	-6.2236	1	1	0	0	0	0	0	0	0	0	0	0	38	1	33852.5	23894
5.21494	1.07337	5.72274	-0.100214	-0.215825	-0.400417	1.88411	1.72115	-159.886	3.53285	3.47828	-0.123491	-0.194837	0	0	-9.98956	99.3517	-10.9657	0	0	1	0	0	5	4	0	0	1	0	-1.3336	0	0	0	0	0	0	0	0	0	0	0	0	29	2	30955.9	23897
5.46383	0.673368	6.32274	-0.300214	-0.507938	-0.168007	1.592	1.95356	-541.886	3.37126	3.46097	-0.285078	-0.21215	0	0	34.2796	-6.46758	6.0343	0	0	0	0	0	3.3	3	0	1	0	0	0.416402	1	1	0	0	0	0	0	0	0	0	0	0	31	1	44542.6	23900
5.41165	-2.82663	-0.577258	-1.10021	-0.136443	0.176088	1.96349	2.29765	-357.386	3.59869	3.77997	-0.0576498	0.106844	1	0	1.72515	-97.8934	-20.9657	1	0	0	0	0	3.19	5	0	0	0	1	-7.3336	0	0	0	0	0	0	0	0	0	0	0	0	30	2	29898.7	23912
5.47646	0.273368	13.4227	-0.400214	0.295631	0.0549212	2.39557	2.17648	1369.61	3.95323	3.91877	0.296883	0.245644	0	0	2.36338	-89.0641	5.0343	0	0	0	0	0	5	3	0	1	0	0	1.3764	0	0	0	0	0	0	0	0	0	0	0	0	33	1	32861.2	23915
5.04343	0.0733679	0.122742	-0.200214	-0.164143	-0.2133	1.93579	1.90826	217.614	3.50245	3.56226	-0.15389	-0.110857	0	0	4.77793	288.288	-25.9657	1	1	0	0	0	2.66161	4	0	0	1	0	-2.3036	0	0	0	0	0	0	0	0	0	0	0	0	40	2	13036	23948
5.38907	-0.626632	9.72274	-0.300214	-0.0521776	-0.289735	2.04776	1.83183	226.614	3.55176	3.66542	-0.104586	-0.00769958	0	0	3.36733	263.532	7.0343	0	1	0	0	0	2.89	1	0	0	0	0	3.4664	2	0	1	0	0	0	0	0	0	0	0	0	40	1	7331.7	23951
5.24175	-1.32663	-2.47726	-0.300214	-0.403939	-0.143241	1.696	1.97832	-166.386	3.41323	3.47014	-0.243108	-0.202984	1	0	-2.85152	198.23	-6.9657	1	0	0	0	0	3.6	2	1	0	0	0	-4.6836	2	0	1	0	0	0	0	0	0	0	0	0	37	1	39244.1	23961
5.47646	-0.0266321	11.3227	-0.800214	0.06642	0.14308	2.16636	2.26464	-318.386	3.73117	3.90162	0.0748305	0.228501	0	0	-5.80457	-96.473	19.0343	1	1	0	0	0	4.01	4	0	0	1	0	-4.7836	0	0	0	0	0	0	0	0	0	0	0	0	39	1	1241.32	23967
5.25227	-0.926632	5.82274	-0.700214	0.105516	-0.226459	2.20545	1.8951	-266.886	3.70709	3.59902	0.050744	-0.0740978	0	0	6.57623	4.7925	11.0343	1	0	0	0	0	3.84	3	0	1	0	0	-3.8536	1	1	0	0	0	0	0	0	0	0	0	0	32	2	42985.7	23979
5.273	-0.826632	-3.57726	-0.800214	0.0747399	-0.463588	2.17467	1.65797	866.614	3.58192	3.27148	-0.0744271	-0.401642	0	0	13.7344	140.358	-18.9657	1	0	0	0	0	1.9	2	1	0	0	0	-1.2336	0	0	0	0	0	0	0	0	0	0	0	0	38	1	35197.4	23993
5.09375	-0.926632	-6.47726	-0.800214	-0.036335	0.0687505	2.0636	2.19031	-20.8856	3.57437	3.67464	-0.0819771	0.00151529	0	0	-3.57175	-108.683	-15.9657	0	1	0	0	0	1.83	1	0	0	0	0	0.436402	1	1	0	0	0	0	0	0	0	0	0	0	43	2	12544.2	24008
5.20401	-1.52663	-2.87726	-0.300214	-0.401564	-0.502341	1.69837	1.61922	652.114	3.36789	3.15504	-0.288453	-0.518081	0	1	-5.58856	-82.8635	-18.9657	1	0	0	1	0	0.82	2	1	0	0	0	-0.773598	0	0	0	0	0	0	0	0	0	0	0	0	41	1	12600.7	24019
5.40717	1.37337	16.0227	0.0997861	0.175394	0.641424	2.27533	2.76299	114.114	3.77971	4.18597	0.123365	0.512852	0	0	-11.7516	-76.9139	36.0343	1	0	0	0	0	1.29	1	0	0	0	0	-4.1436	0	0	0	0	0	0	0	0	0	0	0	0	35	2	8344.39	24024
5.39363	7.47337	60.1227	2.99979	0.326499	0.0724193	2.42643	2.19398	-1749.89	3.79142	3.71195	0.13508	0.0388281	0	0	-0.151698	-27.1097	22.0343	1	0	0	1	0	3.51	1	0	0	0	0	3.5164	0	0	0	0	0	0	0	0	0	0	0	0	36	2	6344.77	24027
5.32788	0.473368	12.7227	-0.400214	-0.10094	-0.157674	1.999	1.96389	-418.886	3.56711	3.50237	-0.0892343	-0.170753	0	0	1.21798	58.0317	-22.9657	1	0	0	1	0	3.23	5	0	0	0	1	-4.0436	0	0	0	0	0	0	0	0	0	0	0	0	30	1	12465.3	24049
5.50126	-0.526632	-2.17726	-0.600214	0.106234	0.390199	2.20617	2.51176	-357.386	3.79524	3.81801	0.138901	0.144892	1	0	-2.29082	-122.673	-18.9657	1	0	0	0	0	5	5	0	0	0	1	-2.9536	1	1	0	0	0	0	0	0	0	0	0	0	32	1	39436	24066
5.20401	0.973368	-3.17726	-0.800214	0.209904	-0.219139	2.30984	1.90242	-22.3856	3.66083	3.55657	0.00448546	-0.116555	1	0	2.56163	-122.184	-21.9657	1	0	0	0	0	2.47	5	0	0	0	1	-3.2136	2	0	1	0	0	0	0	0	0	0	0	0	35	2	35046.5	24089
5.43808	0.973368	17.3227	-0.000213929	0.221567	-0.697751	2.3215	1.42381	1065.11	3.54555	3.47912	-0.110792	-0.194006	1	0	19.3999	-70.9011	4.0343	0	0	0	0	0	1.89	4	0	0	1	0	-4.8436	1	1	0	0	0	0	0	0	0	0	0	0	37	1	16915.9	24107
5.23111	-1.72663	-1.87726	-1.10021	-0.0236278	0.160046	2.07631	2.28161	-731.886	3.67341	3.6319	0.0170641	-0.0412213	0	1	-3.59217	-138.288	-19.9657	1	0	0	1	0	3.56	5	0	0	0	1	-6.2236	0	0	0	0	0	0	0	0	0	0	0	0	35	1	12645.6	24111
5.46383	-0.126632	0.522742	-0.400214	-0.343494	-0.255121	1.75644	1.86644	1851.61	3.70603	3.76401	0.0496904	0.0908933	1	0	-13.9508	-88.5971	3.0343	0	0	0	0	0	2.61	4	0	0	1	0	0.326402	0	0	0	0	0	0	0	0	0	0	0	0	31	1	64345.6	24117
5.36598	-0.626632	-0.677258	-0.800214	0.341788	0.426525	2.44172	2.54809	-253.386	3.89236	3.95018	0.236017	0.277059	0	0	-4.3508	-132.559	32.0343	0	0	0	0	0	5	5	0	0	0	1	-6.6036	0	0	0	0	0	0	0	0	0	0	0	0	38	1	15814.9	24123
5.49717	2.47337	30.3227	-0.000213929	-0.0506722	-0.0111554	2.04926	2.11041	-950.886	3.5829	3.66522	-0.0734446	-0.00790069	0	1	0.65073	110.433	18.0343	1	0	0	0	0	2.66161	4	0	0	1	0	1.9864	0	0	0	0	0	0	0	0	0	0	0	0	43	2	27457.7	24138
5.0626	-0.826632	1.22274	-0.800214	0.078852	-0.213329	2.17879	1.90823	-181.386	3.58862	3.35599	-0.0677192	-0.317136	0	0	0.867632	-118.682	5.0343	1	0	0	0	0	4.45	3	0	1	0	0	-5.9036	2	0	1	0	0	0	0	0	0	0	0	0	34	1	34174.7	24147
5.57215	0.273368	47.4227	0.399786	-0.132404	-0.181493	1.96753	1.94007	-1386.39	3.56753	3.60437	-0.0888101	-0.0687559	1	0	4.67994	-16.9965	20.0343	1	0	0	1	0	1.07	1	0	0	0	0	-1.7036	0	0	0	0	0	0	0	0	0	0	0	0	31	2	5552.11	24168
5.3799	3.37337	17.0227	-0.300214	-0.141237	-0.287281	1.9587	1.83428	-376.386	3.60607	3.54335	-0.0502753	-0.129767	1	1	0.404012	-58.1033	-20.9657	0	0	0	1	0	1.61	3	0	1	0	0	12.7864	0	0	0	0	0	0	0	0	0	0	0	0	39	2	11209	24171
5.69036	4.27337	11.9227	-0.100214	-0.00702327	-0.40138	2.09291	1.72018	286.114	3.52712	3.41233	-0.129224	-0.260795	0	0	-7.47478	-0.951182	9.0343	0	1	0	0	0	5	5	0	0	0	1	-5.5236	0	0	0	0	0	0	0	0	0	0	0	0	37	2	8107.82	24175
5.23111	3.67337	21.8227	-0.100214	-0.740353	-0.244289	1.35958	1.87727	611.614	3.63592	3.4517	-0.020425	-0.221421	1	0	4.16967	-133.5	-18.9657	0	1	0	0	0	1.44	3	0	1	0	0	11.9364	1	1	0	0	0	0	0	0	0	0	0	0	42	2	10771.8	24177
5.44674	-2.62663	1.42274	-0.200214	0.157562	-0.339846	2.2575	1.78172	-679.386	3.74949	3.7188	0.0931434	0.0456783	1	0	0.0552732	176.509	39.0343	0	0	0	1	0	4.04	4	0	0	1	0	-7.0636	0	0	0	0	0	0	0	0	0	0	0	0	41	1	4116.13	24181
5.40717	13.4734	67.7227	5.09979	-0.444709	-0.177441	1.65523	1.94412	1866.61	3.36766	3.60735	-0.288678	-0.0657739	0	0	-7.13324	-128.659	3.0343	0	0	0	0	0	4.24	4	0	0	1	0	-6.7136	1	1	0	0	0	0	0	0	0	0	0	0	36	2	63567.7	24183
5.10595	1.17337	5.12274	-0.000213929	-0.574119	0.23157	1.52582	2.35313	1252.11	3.2408	3.59302	-0.415539	-0.0801007	1	0	13.0865	-42.084	-24.9657	0	0	0	1	0	0.99	4	0	0	1	0	-9.6836	2	0	1	0	0	0	0	0	0	0	0	0	30	1	10062	24185
5.21494	1.37337	7.62274	0.0997861	-0.2893	0.310064	1.81064	2.43163	-407.386	3.50502	3.79137	-0.151326	0.118247	0	0	-2.79983	-124.781	20.0343	0	1	0	0	0	2.75	1	0	0	0	0	-4.1936	2	0	1	0	0	0	0	0	0	0	0	0	40	2	886.584	24191
5.56452	0.173368	-0.277258	-0.800214	-0.133111	-0.338349	1.96682	1.78321	400.614	3.49622	3.46294	-0.160128	-0.210178	0	0	5.82864	-78.2949	0.034297	1	0	0	0	0	4.18	3	0	1	0	0	-0.783598	0	0	0	0	0	0	0	0	0	0	0	0	42	1	41394	24195
5.22036	3.87337	4.22274	1.59979	-0.121447	-0.215371	1.97849	1.90619	-854.386	3.42095	3.51168	-0.235389	-0.161438	1	0	0.603574	-63.5265	-8.9657	0	0	0	0	0	2.79	3	0	1	0	0	1.2164	1	1	0	0	0	0	0	0	0	0	0	0	30	1	33845.1	24197
5.09375	-0.0266321	-1.57726	-0.800214	-0.114476	0.114864	1.98546	2.23643	-1481.39	3.57007	3.74245	-0.0862776	0.0693307	0	0	-1.02756	-8.23834	29.0343	1	1	0	0	0	0.67	1	0	0	0	0	2.0864	2	0	1	0	0	0	0	0	0	0	0	0	34	1	2225.7	24199
5.4161	-1.02663	25.4227	-1.00021	-0.188137	-0.331627	1.9118	1.78993	-470.386	3.85158	3.50097	0.195237	-0.172151	0	1	-3.14057	286.729	14.0343	0	0	0	0	0	1.34	4	0	0	1	0	-5.9136	1	1	0	0	0	0	0	0	0	0	0	0	31	1	13579.9	24207
5.22575	6.57337	40.5227	-0.200214	-0.552872	-0.518947	1.54706	1.60262	1846.61	3.22431	3.40882	-0.432029	-0.264305	1	0	-2.0765	-155.037	-19.9657	0	0	0	0	0	5	4	0	0	1	0	-11.2736	2	0	1	0	0	0	0	0	0	0	0	0	38	1	34674	24226
5.33272	-0.826632	6.32274	-0.500214	-0.352465	-0.29501	1.74747	1.82655	1437.11	3.3614	3.68916	-0.29494	0.0160341	1	0	-0.291657	176.368	-11.9657	0	1	0	0	0	3.15	2	1	0	0	0	-0.783598	0	0	0	0	0	0	0	0	0	0	0	0	39	1	16777.4	24229
5.5835	-0.926632	-6.57726	-0.700214	-0.142672	-0.744639	1.95726	1.37692	1139.11	3.66189	3.5866	0.00554921	-0.0865241	1	0	-9.3303	-199.89	-25.9657	1	0	0	0	0	3.14	3	0	1	0	0	-4.5336	1	1	0	0	0	0	0	0	0	0	0	0	37	1	3346.45	24234
5.53733	3.07337	-3.07726	-0.300214	0.0141655	0.0258275	2.1141	2.14739	468.614	3.62392	3.45847	-0.0324268	-0.214648	1	0	-0.502405	5.32906	-14.9657	0	0	0	0	1	2.78	1	0	0	0	0	0.506402	0	0	0	0	0	0	0	0	0	0	0	0	30	1	18195.4	24244
5.0814	-1.42663	-1.27726	-0.700214	0.0606874	0.0718438	2.16062	2.19341	-916.886	3.68606	3.72645	0.0297154	0.0533243	0	0	-3.35206	61.8714	15.0343	1	0	1	0	0	1.36	1	0	0	0	0	-2.4136	0	0	0	0	0	0	0	0	0	0	0	0	30	2	9370.29	24250
5.49306	3.27337	7.22274	-0.000213929	-0.0579662	0.242424	2.04197	2.36399	-458.886	3.61975	3.82139	-0.0365888	0.148272	1	0	-1.11224	-146.64	17.0343	1	0	0	0	0	4.13	5	0	0	0	1	-6.6136	0	0	0	0	0	0	0	0	0	0	0	0	34	1	24962.2	24262
5.53339	0.673368	17.4227	-0.200214	-0.0867174	-0.269013	2.01322	1.85255	-437.386	3.40354	3.62493	-0.252807	-0.0481922	1	1	2.56143	-22.6079	8.0343	0	0	0	1	0	2.56	3	0	1	0	0	5.4764	2	0	1	0	0	0	0	0	0	0	0	0	41	1	20044.8	24264
5.32301	0.673368	9.42274	0.699786	0.132368	0.261564	2.2323	2.38313	285.614	3.83715	3.92067	0.180804	0.247544	1	0	-3.43016	-70.7963	-9.9657	0	1	0	0	0	1.44	1	0	0	0	0	-7.0136	1	1	0	0	0	0	0	0	0	0	0	0	42	2	16394.9	24267
5.26786	1.07337	13.6227	0.799786	0.594823	-0.337853	2.69476	1.78371	589.614	3.8928	3.46999	0.236459	-0.203131	0	1	26.2025	311.436	0.034297	1	0	0	0	0	3.02	4	0	0	1	0	-0.903598	0	0	0	0	0	0	0	0	0	0	0	0	32	2	64097.3	24279
5.45104	-1.92663	-4.67726	-0.600214	0.288393	-0.0957442	2.38833	2.02582	291.614	3.80736	3.64963	0.151021	-0.0234877	0	0	-3.94194	55.1911	-5.9657	1	1	0	0	0	1.58	1	0	0	0	0	-5.4036	0	0	0	0	0	0	0	0	0	0	0	0	43	1	8273.36	24290
5.4848	0.0733679	28.0227	-0.300214	0.0851635	-0.100313	2.1851	2.02125	-411.386	3.59035	3.46023	-0.0659938	-0.212895	1	0	4.71581	-71.9895	3.0343	1	0	0	0	1	1.92	3	0	1	0	0	0.646402	0	0	0	0	0	0	0	0	0	0	0	0	37	2	55631.2	24291
5.1985	6.37337	12.8227	3.39979	0.164947	0.588306	2.26488	2.70987	660.114	3.83058	4.07422	0.174236	0.401096	0	1	1.59439	104.188	3.0343	0	0	0	0	0	4.59	5	0	0	0	1	13.2664	2	0	1	0	0	0	0	0	0	0	0	0	33	1	21282.7	24300
5.3033	-0.626632	2.42274	0.399786	0.281081	-0.167578	2.38102	1.95398	-398.386	3.62913	3.55329	-0.0272168	-0.119831	1	0	9.17395	-81.2802	-7.9657	1	1	0	0	0	3.17	1	0	0	0	0	4.5364	0	0	0	0	0	0	0	0	0	0	0	0	42	2	13904.7	24309
5.48064	-1.82663	-9.27726	-0.600214	0.351564	-0.0823536	2.4515	2.03921	-351.386	3.87997	3.62516	0.223627	-0.0479625	0	1	3.81643	-99.3534	-24.9657	1	1	0	0	0	0.92	4	0	0	1	0	1.6564	0	0	0	0	0	0	0	0	0	0	0	0	40	2	1612.52	24319
5.39363	4.87337	15.0227	-0.100214	0.256118	-0.165941	2.35605	1.95562	401.614	3.6187	3.69494	-0.0376398	0.0218181	1	0	3.52019	-105.586	-2.9657	0	0	0	0	0	5	5	0	0	0	1	-2.4836	0	0	0	0	0	0	0	0	0	0	0	0	36	1	51868.9	24329
5.09987	-0.926632	-1.57726	-1.10021	-0.179371	-0.125875	1.92056	1.99569	-297.886	3.67218	3.64173	0.0158371	-0.0313909	0	1	2.29602	166.882	26.0343	0	1	0	0	0	1.82	1	0	0	0	0	-2.5836	2	0	1	0	0	0	0	0	0	0	0	0	34	1	1264.41	24330
4.89035	3.87337	2.32274	-0.600214	0.406766	-0.106551	2.5067	2.01501	1545.11	4.01076	3.48811	0.35442	-0.18501	1	0	19.0381	195.713	-19.9657	0	1	0	0	0	2.23	2	1	0	0	0	10.7964	1	1	0	0	0	0	0	0	0	0	0	0	38	1	12400.8	24332
5.33754	0.973368	-4.17726	-0.100214	-0.190154	0.00405337	1.90978	2.12562	-18.8856	3.43051	3.62106	-0.225831	-0.0520638	0	0	-4.45253	-37.5013	6.0343	1	0	0	1	0	1.38	4	0	0	1	0	-0.593598	2	0	1	0	0	0	0	0	0	0	0	0	43	2	11128.5	24362
5.3033	-1.32663	-2.07726	-1.00021	-0.367065	-0.314407	1.73287	1.80716	1150.11	3.25883	3.50828	-0.397512	-0.164837	0	0	-4.85598	-125.589	-15.9657	1	0	0	1	0	1.86	3	0	1	0	0	17.2264	0	0	0	0	0	0	0	0	0	0	0	0	38	1	18085.6	24377
5.27811	-0.426632	2.82274	-0.200214	-0.0551324	0.145618	2.0448	2.26718	-119.386	3.46511	3.70367	-0.191231	0.0305478	1	0	-2.38319	-139.778	-14.9657	1	0	0	0	1	5	4	0	0	1	0	1.7764	0	0	0	0	0	0	0	0	0	0	0	0	39	1	3341.99	24384
5.41165	1.17337	22.6227	0.599786	0.253786	-0.585297	2.35372	1.53626	520.614	3.71834	3.23059	0.0620019	-0.442527	0	0	3.13283	187.786	-15.9657	0	0	0	1	0	5	4	0	0	1	0	0.876402	0	0	0	0	0	0	0	0	0	0	0	0	42	1	13009.6	24389
5.18178	-1.72663	-6.27726	-0.600214	-0.508744	-0.145605	1.59119	1.97596	-333.386	3.57263	3.60357	-0.0837123	-0.0695469	1	1	1.41646	46.883	-20.9657	1	0	0	0	0	1.5	5	0	0	0	1	-8.9936	2	0	1	0	0	0	0	0	0	0	0	0	29	2	28949.2	24392
5.34233	-1.12663	2.72274	-0.400214	-0.206009	-0.0420349	1.89393	2.07953	-391.386	3.5285	3.57191	-0.127838	-0.101207	0	0	-2.03081	-126.266	17.0343	1	0	0	0	0	0.97	4	0	0	1	0	0.616402	1	1	0	0	0	0	0	0	0	0	0	0	34	2	14193.1	24400
5.61677	-0.126632	19.2227	0.599786	-0.0390041	0.232761	2.06093	2.35432	-459.386	3.59716	3.74816	-0.0591839	0.0750355	1	0	4.1562	-101.375	5.0343	1	0	0	0	0	2.88	3	0	1	0	0	5.4064	0	0	0	0	0	0	0	0	0	0	0	0	33	2	35257.6	24404
5.23111	-1.02663	0.222742	-0.600214	-0.0719228	-0.143876	2.02801	1.97769	-499.886	3.55329	3.71551	-0.103057	0.0423861	1	0	6.23327	-3.45983	7.0343	1	0	0	0	0	5	5	0	0	0	1	-8.6936	1	1	0	0	0	0	0	0	0	0	0	0	30	2	29141.9	24407
5.01728	-1.72663	7.82274	-0.200214	-0.157725	-0.0936754	1.94221	2.02789	-680.386	3.51718	3.61498	-0.139158	-0.0581433	0	0	-6.16396	-31.6191	-23.9657	1	0	0	1	0	0.37	3	0	1	0	0	3.8464	0	0	0	0	0	0	0	0	0	0	0	0	41	1	12010.1	24422
5.38907	1.47337	7.92274	1.09979	-0.119595	-0.184409	1.98034	1.93715	-664.886	3.50199	3.52021	-0.154349	-0.15291	0	1	16.1984	190.273	12.0343	1	0	0	0	0	3.48	2	1	0	0	0	9.4064	2	0	1	0	0	0	0	0	0	0	0	0	30	1	32818.7	24424
5.39816	5.67337	14.1227	0.299786	-0.346525	-0.265311	1.75341	1.85625	240.614	3.61577	3.5791	-0.0405707	-0.0940203	0	1	5.44152	97.7449	-10.9657	0	0	0	0	0	5	5	0	0	0	1	4.8164	1	1	0	0	0	0	0	0	0	0	0	0	35	2	36194.5	24441
5.23111	6.47337	29.6227	1.19979	-0.263268	0.0393051	1.83667	2.16087	-251.386	3.44134	3.66098	-0.215005	-0.0121445	0	0	-4.43209	-148.744	-16.9657	1	0	0	0	0	1.67	5	0	0	0	1	-6.8136	0	0	0	0	0	0	0	0	0	0	0	0	36	1	35964.7	24445
5.49306	-2.62663	-4.37726	-0.700214	-0.0612954	0.0692469	2.03864	2.19081	284.614	3.62723	3.65593	-0.0291161	-0.0171946	0	1	6.26951	90.0845	-9.9657	1	0	0	0	0	1.77	4	0	0	1	0	8.7664	1	1	0	0	0	0	0	0	0	0	0	0	39	2	37210.5	24452
5.3845	-1.42663	0.222742	-0.900214	0.0513608	0.092627	2.1513	2.21419	-867.386	3.65986	3.72859	0.00352172	0.0554696	0	0	4.28959	193.99	34.0343	1	0	0	0	0	1.6	3	0	1	0	0	3.7864	0	0	0	0	0	0	0	0	0	0	0	0	32	2	10797.8	24462
5.3033	0.0733679	5.42274	0.199786	-0.0507053	-0.22721	2.04923	1.89435	762.614	3.72256	3.47696	0.0662214	-0.196164	0	0	-7.31639	-32.4669	-1.9657	0	0	0	0	0	5	5	0	0	0	1	2.6464	0	0	0	0	0	0	0	0	0	0	0	0	29	2	42764.2	24492
5.44242	0.573368	6.82274	-0.400214	0.669766	0.863168	2.7697	2.98473	1643.61	4.09181	3.95312	0.435469	0.279994	1	0	-12.6154	-119.014	15.0343	0	1	0	0	0	1.61	1	0	0	0	0	-2.5236	2	0	1	0	0	0	0	0	0	0	0	0	38	2	1369.54	24498
5.03044	3.77337	17.4227	1.89979	-0.0511404	-0.06717	2.04879	2.05439	779.614	3.42474	3.66733	-0.231604	-0.00578993	1	0	-3.78911	-67.6678	-5.9657	0	0	0	0	0	2.17	3	0	1	0	0	-3.2536	1	1	0	0	0	0	0	0	0	0	0	0	32	1	55527.8	24502
5.41165	-0.926632	18.4227	-0.200214	0.171955	-0.00332125	2.27189	2.11824	80.6144	3.90381	3.71407	0.247466	0.0409513	1	0	-4.64348	237.357	10.0343	0	0	0	0	0	4	3	0	1	0	0	-4.8836	2	0	1	0	0	0	0	0	0	0	0	0	32	2	44029.7	24509
5.31812	-1.12663	-7.07726	-0.100214	0.0589104	0.074084	2.15885	2.19565	-934.886	3.79725	3.65466	0.140904	-0.0184647	0	0	-0.249345	-72.5341	0.034297	1	0	0	0	0	3.93	1	0	0	0	0	-4.9236	0	0	0	0	0	0	0	0	0	0	0	0	32	1	57222.3	24525
5.10595	-0.926632	2.62274	-0.200214	-0.101745	0.0658558	1.99819	2.18742	-238.886	3.58309	3.87024	-0.0732481	0.197115	1	0	5.34861	-62.8292	4.0343	1	0	0	1	0	1.11	3	0	1	0	0	-10.1636	0	0	0	0	0	0	0	0	0	0	0	0	32	1	11766.5	24529
4.97673	-1.92663	3.02274	-1.00021	-0.0840551	-0.250819	2.01588	1.87074	-853.386	3.48768	3.4924	-0.168661	-0.18072	0	0	4.46218	-141.327	-14.9657	1	0	0	0	0	2.55	3	0	1	0	0	-6.7936	0	0	0	0	0	0	0	0	0	0	0	0	31	1	38376.8	24572
5.41165	-1.92663	-2.97726	-0.500214	0.218602	-0.0310686	2.31854	2.09049	-740.386	3.86631	3.85025	0.209969	0.177127	1	0	-0.0903894	-171.348	18.0343	1	0	0	0	0	4	3	0	1	0	0	-6.6236	1	1	0	0	0	0	0	0	0	0	0	0	34	2	24365.2	24575
5.30827	3.47337	17.4227	0.299786	0.15568	0.119339	2.25562	2.2409	348.614	3.722	3.71426	0.0656575	0.0411429	1	0	-1.01322	178.987	38.0343	0	0	0	0	0	2.97	5	0	0	0	1	-3.5836	1	1	0	0	0	0	0	0	0	0	0	0	29	1	9455.84	24599
5.27811	4.27337	15.2227	2.19979	-0.0509641	-0.125227	2.04897	1.99634	-1682.89	3.60377	3.53313	-0.0525683	-0.139997	0	0	8.905	-37.2318	-5.9657	1	0	0	1	0	1.04	4	0	0	1	0	22.7364	0	0	0	0	0	0	0	0	0	0	0	0	36	2	14187.6	24605
5.62762	3.27337	29.7227	0.999786	0.413075	-0.301757	2.51301	1.81981	1235.11	3.88135	3.60708	0.225004	-0.0660412	0	1	-5.0134	-206.088	3.0343	0	1	0	0	0	4.99	4	0	0	1	0	-0.0735979	1	1	0	0	0	0	0	0	0	0	0	0	42	2	7773.29	24616
5.53339	8.17337	75.9227	7.19979	-0.0415019	-0.04647	2.05843	2.07509	-283.886	3.62932	3.55182	-0.0270272	-0.121299	0	1	-5.09674	-16.7731	15.0343	1	0	0	0	0	2.69	3	0	1	0	0	-4.2836	0	0	0	0	0	0	0	0	0	0	0	0	36	2	24918.7	24617
5.03695	0.773368	7.22274	-0.000213929	-0.114029	0.0941103	1.98591	2.21567	-1346.39	3.56801	3.66091	-0.0883334	-0.0122149	1	1	-0.598266	-39.9904	-22.9657	1	0	1	0	0	2.72	4	0	0	1	0	2.4464	2	0	1	0	0	0	0	0	0	0	0	0	36	1	35112.6	24630
5.39363	-1.52663	-2.07726	-0.100214	0.157373	0.0356939	2.25731	2.15726	-862.386	3.86944	3.74739	0.2131	0.0742717	0	0	-0.10297	-76.1454	39.0343	1	0	0	0	0	1.18	3	0	1	0	0	-4.0936	0	0	0	0	0	0	0	0	0	0	0	0	31	2	9551.17	24642
5.47646	-0.0266321	8.42274	-0.500214	-0.0993044	0.176123	2.00063	2.29768	74.1144	3.64391	3.85137	-0.0124281	0.178248	1	0	-3.53072	17.2053	32.0343	0	0	0	0	0	1.2	1	0	0	0	0	-2.9036	1	1	0	0	0	0	0	0	0	0	0	0	30	2	4992.13	24644
5.69373	0.773368	20.3227	-0.700214	-0.191024	0.48231	1.90891	2.60387	-503.386	3.54509	3.92695	-0.111256	0.253829	0	0	-8.21438	-167.687	15.0343	1	0	0	0	0	4.21	4	0	0	1	0	-0.903598	1	1	0	0	0	0	0	0	0	0	0	0	35	1	20628.7	24647
5.60212	1.97337	25.0227	0.899786	-0.0554089	0.131097	2.04453	2.25266	-758.886	3.52851	3.74042	-0.127828	0.0672983	1	0	-3.1174	-88.2021	-12.9657	1	0	0	1	0	1.38	3	0	1	0	0	2.9764	0	0	0	0	0	0	0	0	0	0	0	0	37	1	16440.2	24649
5.0689	-0.326632	11.1227	-0.100214	0.688141	0.088437	2.78808	2.21	831.614	4.14048	3.75971	0.48414	0.0865924	0	0	1.86042	-118.056	-19.9657	0	0	0	1	0	0.72	2	1	0	0	0	-8.6136	0	0	0	0	0	0	0	0	0	0	0	0	42	1	9397.24	24655
5.35186	-2.12663	-3.27726	-0.200214	-0.405693	-0.482835	1.69424	1.63873	-457.386	3.39232	3.3765	-0.264024	-0.296621	0	0	1.7388	-75.5948	-1.9657	1	0	0	1	0	1.86	3	0	1	0	0	7.2064	2	0	1	0	0	0	0	0	0	0	0	0	42	1	9284.99	24660
5.35659	0.273368	4.12274	-0.100214	0.00445069	-0.104091	2.10439	2.01747	-831.386	3.63332	3.5621	-0.023019	-0.111024	0	0	-0.754278	6.62688	4.0343	1	0	0	0	0	2.26408	3	0	1	0	0	13.6664	2	0	1	0	0	0	0	0	0	0	0	0	34	2	17734.5	24668
5.18739	-0.426632	0.922742	-0.000213929	-0.410144	-0.49211	1.68979	1.62945	1216.11	3.28846	3.38586	-0.367883	-0.287262	0	0	4.44906	276.542	-3.9657	0	0	0	0	0	5	5	0	0	0	1	13.4464	0	0	0	0	0	0	0	0	0	0	0	0	30	2	43120.5	24669
5.57973	-2.72663	2.52274	-0.700214	0.00846652	-0.0965668	2.1084	2.025	-1045.39	3.57653	3.57553	-0.0798114	-0.0975911	0	1	2.39915	-45.2377	26.0343	1	0	0	1	0	1.54	4	0	0	1	0	-2.2536	0	0	0	0	0	0	0	0	0	0	0	0	39	1	7027.1	24671
5.20401	-1.02663	12.0227	-0.800214	0.165203	0.141818	2.26514	2.26338	238.114	3.9104	3.87354	0.254059	0.200415	0	0	-9.46355	-129.486	28.0343	1	1	0	0	0	0.33	1	0	0	0	0	4.9764	0	0	0	0	0	0	0	0	0	0	0	0	34	1	1777.72	24680
5.15329	-1.82663	-2.17726	-0.400214	0.288989	-0.468862	2.38892	1.6527	85.6144	3.8241	3.3806	0.167755	-0.292519	0	0	8.68149	276.002	15.0343	0	0	0	0	0	5	4	0	0	1	0	0.606402	2	0	1	0	0	0	0	0	0	0	0	0	32	2	26363.8	24687
5.3845	-2.02663	6.22274	-0.300214	0.263255	0.42489	2.36319	2.54645	-825.886	3.76637	3.97618	0.110028	0.303062	0	1	-3.16356	-39.8037	14.0343	0	0	0	1	0	2.48	4	0	0	1	0	7.5364	0	0	0	0	0	0	0	0	0	0	0	0	38	1	4786.13	24703
5.23111	-1.22663	1.72274	0.0997861	-0.0810681	-0.240106	2.01887	1.88146	-521.386	3.69282	3.42379	0.036475	-0.249332	1	0	-4.78444	50.5264	39.0343	0	0	0	1	0	1.93	3	0	1	0	0	-2.5236	0	0	0	0	0	0	0	0	0	0	0	0	35	2	4232.61	24705
5.55296	-0.426632	4.42274	-0.400214	-0.0738895	0.0617559	2.02605	2.18332	72.1144	3.49162	3.51592	-0.164726	-0.157199	1	0	2.6366	-59.183	-21.9657	1	0	0	0	0	3.9	4	0	0	1	0	-2.3236	1	1	0	0	0	0	0	0	0	0	0	0	33	1	32760	24720
5.42935	-1.82663	-2.17726	-0.900214	-0.160594	0.252226	1.93934	2.37379	-733.386	3.58131	3.6904	-0.0750346	0.0172787	0	0	1.37232	-106.395	2.0343	1	0	1	0	0	0.83	3	0	1	0	0	1.3364	2	0	1	0	0	0	0	0	0	0	0	0	34	2	24915.9	24733
5.04343	-0.0266321	3.22274	-0.600214	0.347522	0.408959	2.44746	2.53052	-89.3856	3.77456	3.96323	0.118216	0.290104	1	0	0.493403	-152.32	34.0343	1	0	0	0	0	0.84	3	0	1	0	0	-2.7736	0	0	0	0	0	0	0	0	0	0	0	0	30	2	7461.58	24748
5.41165	0.873368	13.7227	0.299786	-0.119948	8.32355e-05	1.97999	2.12165	-595.386	3.5294	3.64235	-0.126941	-0.0307751	0	0	-0.359924	-86.4979	-7.9657	1	0	0	0	0	2.23	4	0	0	1	0	-0.473598	0	0	0	0	0	0	0	0	0	0	0	0	29	1	36629.7	24756
5.62762	0.0733679	5.42274	0.599786	-0.133748	0.234224	1.96619	2.35579	1330.61	3.46085	3.8889	-0.195498	0.215776	1	0	-2.7079	262.042	-13.9657	0	1	0	0	0	1.54	3	0	1	0	0	-1.5936	1	1	0	0	0	0	0	0	0	0	0	0	42	2	15424.7	24762
5.44242	0.273368	8.52274	-0.400214	0.463205	0.519357	2.56314	2.64092	-522.386	3.67316	3.76521	0.0168191	0.0920849	0	0	5.00729	140.027	23.0343	1	0	0	0	0	3.71	2	1	0	0	0	4.9264	1	1	0	0	0	0	0	0	0	0	0	0	38	1	20760.6	24784
4.95583	-1.82663	-3.47726	-0.400214	-0.320325	-0.240488	1.77961	1.88107	-96.8856	3.40388	3.39813	-0.252465	-0.274991	1	1	4.83934	366.303	-16.9657	0	1	0	0	0	0.97	3	0	1	0	0	3.2664	2	0	1	0	0	0	0	0	0	0	0	0	38	2	16354.9	24789
5.15906	-1.52663	6.42274	-0.900214	0.0924877	0.543401	2.19242	2.66496	-467.886	3.69593	3.88806	0.0395901	0.21494	1	0	-0.539827	305.426	22.0343	0	1	0	0	0	3.28	1	0	0	0	0	-5.0236	1	1	0	0	0	0	0	0	0	0	0	0	34	1	1369.54	24791
5.54908	5.27337	6.62274	-0.000213929	0.00338334	-0.00642339	2.10332	2.11514	-1262.39	3.56859	3.57364	-0.0877524	-0.0994803	1	0	6.30173	-78.6665	34.0343	1	0	0	0	0	1.56	3	0	1	0	0	-6.3636	1	1	0	0	0	0	0	0	0	0	0	0	35	1	8398.68	24795
5.23644	0.0733679	9.72274	-0.400214	-0.125398	-0.441789	1.97454	1.67977	862.614	3.44886	3.70278	-0.207481	0.029663	0	0	4.08134	-144.997	-6.9657	1	0	0	0	0	3.8	5	0	0	0	1	3.2964	0	0	0	0	0	0	0	0	0	0	0	0	31	2	33818.3	24805
5.50939	2.87337	20.7227	0.199786	0.0785337	0.359169	2.17847	2.48073	-708.386	3.69419	3.83022	0.0378461	0.157097	1	0	-5.14207	-94.4931	-8.9657	0	0	0	0	0	3.65	4	0	0	1	0	-4.1236	2	0	1	0	0	0	0	0	0	0	0	0	32	1	40727.9	24809
5.1358	0.0733679	13.2227	-0.400214	-0.621158	-0.290583	1.47878	1.83098	1456.61	3.31848	3.39496	-0.337865	-0.278161	1	0	-6.93864	-97.0297	-3.9657	0	0	0	1	0	0.57	2	1	0	0	0	-0.693598	2	0	1	0	0	0	0	0	0	0	0	0	36	1	10435	24818
5.17048	-1.02663	4.12274	-0.500214	-0.56256	-0.200299	1.53738	1.92126	149.614	3.35358	3.55511	-0.302768	-0.118015	0	0	5.93377	-102.458	1.0343	0	0	0	0	0	3.25	3	0	1	0	0	0.196402	3	0	0	1	0	0	0	0	0	0	0	0	35	2	49347.1	24824
5.32788	-0.426632	19.3227	0.499786	-0.0983316	-0.16861	2.0016	1.95295	221.114	3.48536	3.61032	-0.170983	-0.0628046	0	0	-0.620205	-93.4677	-9.9657	0	0	0	1	0	3.06	3	0	1	0	0	1.3164	0	0	0	0	0	0	0	0	0	0	0	0	36	1	8122.05	24826
5.66296	4.27337	50.2227	3.69979	-0.109638	0.00536889	1.9903	2.12693	-1382.89	3.503	3.5658	-0.15334	-0.107326	1	0	1.29471	-7.12259	15.0343	0	0	0	1	0	5	2	1	0	0	0	1.0264	1	1	0	0	0	0	0	0	0	0	0	0	36	2	7097.48	24839
5.273	2.07337	8.82274	-0.500214	0.570428	-1.01836	2.67036	1.10321	1416.61	3.97287	3.5907	0.316527	-0.0824265	0	0	-0.596985	-204.253	-9.9657	0	0	0	0	0	2.34	3	0	1	0	0	-3.8236	3	0	0	1	0	0	0	0	0	0	0	0	31	1	47195.5	24841
5.52943	7.27337	21.9227	0.599786	-0.000200166	-0.410743	2.09973	1.71082	-658.386	3.52342	3.43678	-0.132926	-0.236341	0	1	10.2011	224.517	16.0343	1	0	0	0	0	3.87	4	0	0	1	0	-5.5636	0	0	0	0	0	0	0	0	0	0	0	0	35	2	20816	24844
5.33754	-0.326632	26.9227	-0.200214	0.235799	0.0876577	2.33573	2.20922	-826.386	3.70424	3.59668	0.0478945	-0.0764404	0	0	7.26827	-34.0941	5.0343	1	0	0	0	0	5	5	0	0	0	1	-7.8036	1	1	0	0	0	0	0	0	0	0	0	0	37	1	36406.5	24867
5.16479	-1.22663	9.52274	-1.00021	-0.108954	-0.392749	1.99098	1.72881	-747.386	3.49375	3.37615	-0.162595	-0.296968	0	0	-6.92651	170.993	12.0343	0	1	0	0	0	0.99	2	1	0	0	0	5.4464	1	1	0	0	0	0	0	0	0	0	0	0	34	1	9445.66	24876
5.26269	-0.626632	0.0227424	-0.700214	-0.212947	-0.200063	1.88699	1.9215	-1199.89	3.50377	3.55332	-0.15257	-0.119797	0	1	0.0331181	-74.7246	-4.9657	1	0	1	0	0	1.45	4	0	0	1	0	-3.2636	2	0	1	0	0	0	0	0	0	0	0	0	35	1	21040	24878
5.33272	-2.82663	-10.4773	-0.900214	0.00329214	0.361347	2.10323	2.48291	374.114	3.81119	3.96532	0.154847	0.292195	1	0	6.18596	-118.444	-13.9657	1	1	0	0	0	1.46	2	1	0	0	0	2.8264	0	0	0	0	0	0	0	0	0	0	0	0	41	1	13187.1	24881
5.1358	1.47337	26.8227	0.599786	0.112151	-0.380952	2.21209	1.74061	-353.886	3.48261	3.39766	-0.173735	-0.275466	1	1	5.05349	91.3536	27.0343	0	0	0	1	0	2.26408	3	0	1	0	0	6.0164	1	1	0	0	0	0	0	0	0	0	0	0	31	2	5150.01	24889
5.33754	-1.32663	6.82274	0.0997861	0.147624	0.394264	2.24756	2.51583	564.114	3.92665	3.97705	0.27031	0.303932	1	0	-8.86769	-21.2595	22.0343	1	0	0	0	0	4.32	4	0	0	1	0	-4.8936	0	0	0	0	0	0	0	0	0	0	0	0	33	2	21995.4	24902
5.31812	-1.82663	23.1227	0.299786	-0.00997555	-0.203622	2.08996	1.91794	509.114	3.78849	3.50164	0.132152	-0.171478	0	1	0.0941343	-65.3043	-5.9657	1	0	0	1	0	5	5	0	0	0	1	0.626402	0	0	0	0	0	0	0	0	0	0	0	0	33	2	11187.5	24903
5.3845	0.973368	7.82274	-0.300214	-0.170314	-0.322507	1.92962	1.79905	-450.386	3.66384	3.61673	0.00749648	-0.0563887	0	0	1.58367	230.516	5.0343	1	1	0	0	0	5	3	0	1	0	0	-5.3236	0	0	0	0	0	0	0	0	0	0	0	0	38	2	12113.2	24906
5.49717	-0.926632	1.42274	0.0997861	0.461482	-0.257475	2.56142	1.86409	-969.386	3.76855	3.47239	0.112205	-0.200734	0	0	-5.22354	-25.5142	-11.9657	1	0	0	0	0	5	5	0	0	0	1	-5.1036	0	0	0	0	0	0	0	0	0	0	0	0	30	2	31613.6	24908
5.48894	-1.92663	-2.47726	-0.600214	0.752794	0.200419	2.85273	2.32198	105.614	4.20805	4.02521	0.551704	0.352087	1	0	-3.05522	-129.815	-11.9657	1	0	0	0	0	5	5	0	0	0	1	-1.6436	1	1	0	0	0	0	0	0	0	0	0	0	39	1	35170.7	24912
5.66643	2.77337	15.4227	0.199786	0.106425	-0.0631495	2.20636	2.05841	-1190.39	3.77727	3.71025	0.120929	0.0371279	0	1	-0.975232	-72.5172	37.0343	1	0	0	0	0	5	4	0	0	1	0	1.2064	0	0	0	0	0	0	0	0	0	0	0	0	40	1	8593.24	24917
5.39816	-1.52663	-3.97726	-0.700214	0.508824	-0.0810659	2.60876	2.0405	-589.386	3.99128	3.6537	0.334941	-0.0194238	1	0	-3.4022	-80.5606	-25.9657	1	1	0	0	0	2.23	2	1	0	0	0	2.7464	0	0	0	0	0	0	0	0	0	0	0	0	43	1	1082.94	24922
5.17048	-0.726632	3.42274	-0.700214	0.534411	0.375003	2.63435	2.49656	1477.11	4.17261	3.82225	0.516271	0.149129	1	1	-5.87439	164.351	1.0343	0	1	0	0	0	2.32	5	0	0	0	1	11.1664	1	1	0	0	0	0	0	0	0	0	0	0	39	1	7954.67	24953
4.84419	0.0733679	-2.37726	0.299786	0.129033	-0.102051	2.22897	2.01951	-7.38561	3.63944	3.59628	-0.0169021	-0.0768464	0	0	8.18212	29.6072	-3.9657	1	0	0	0	0	5	5	0	0	0	1	-0.903598	0	0	0	0	0	0	0	0	0	0	0	0	30	1	46501.4	24955
5.15906	-1.32663	9.72274	-1.10021	0.662892	0.435769	2.76283	2.55733	695.114	3.99931	3.93688	0.342965	0.263757	0	0	-6.02157	21.9431	29.0343	0	1	0	0	0	3.86	1	0	0	0	0	-1.1036	0	0	0	0	0	0	0	0	0	0	0	0	38	2	1426.47	24956
5.35186	0.173368	1.02274	-0.500214	0.324527	0.260251	2.42446	2.38181	804.614	3.92455	3.91781	0.268204	0.244692	1	0	-7.36492	-124.611	-15.9657	0	1	0	0	0	1.11	2	1	0	0	0	-5.8936	2	0	1	0	0	0	0	0	0	0	0	0	43	1	17099.1	24984
4.94164	0.373368	0.222742	-0.200214	0.222256	0.389858	2.32219	2.51142	58.1144	3.94619	4.00198	0.289844	0.328854	1	0	-3.46825	54.6258	-15.9657	1	0	1	0	0	5	5	0	0	0	1	-8.1436	0	0	0	0	0	0	0	0	0	0	0	0	38	1	3452.58	24987
5.52146	0.373368	6.42274	-0.600214	0.0172507	-0.151878	2.11719	1.96968	466.114	3.77187	3.52792	0.115529	-0.145205	0	0	12.4395	-122.351	8.0343	1	0	0	0	0	5	5	0	0	0	1	-3.0836	0	0	0	0	0	0	0	0	0	0	0	0	33	1	32082	24991
5.23644	-0.426632	6.32274	0.499786	-0.17687	0.06859	1.92306	2.19015	-622.886	3.57175	3.8288	-0.0845883	0.155679	1	0	-0.989402	164.766	-17.9657	1	0	0	0	0	2.69	4	0	0	1	0	-6.4236	0	0	0	0	0	0	0	0	0	0	0	0	42	2	33293.2	24995
5.32788	33.8734	51.0227	0.799786	-0.168467	0.306856	1.93147	2.42842	494.114	3.5458	3.79879	-0.110542	0.125669	0	0	3.67827	2.28642	-10.9657	0	0	0	0	0	5	5	0	0	0	1	-0.953598	0	0	0	0	0	0	0	0	0	0	0	0	42	2	35218.2	24997
5.43372	6.17337	14.2227	0.399786	-0.0619389	0.10936	2.038	2.23092	-898.886	3.5503	3.60454	-0.106039	-0.0685787	0	0	0.950649	-117.728	-3.9657	0	0	0	0	0	5	5	0	0	0	1	2.1164	1	1	0	0	0	0	0	0	0	0	0	0	31	1	64345.6	24999
5.3845	-0.0266321	4.32274	-0.600214	-0.148791	0.128	1.95114	2.24956	-197.386	3.48875	3.72531	-0.167589	0.0521837	1	0	9.13618	-3.77683	-20.9657	1	0	0	0	0	2.78	2	1	0	0	0	4.3864	1	1	0	0	0	0	0	0	0	0	0	0	41	1	2911.25	25000
5.52545	0.773368	13.3227	-0.100214	0.22537	0.0618883	2.3253	2.18345	-574.386	3.76484	3.71258	0.108495	0.0394558	0	0	0.744588	-131.816	17.0343	1	0	0	0	0	2.8	3	0	1	0	0	-7.9736	0	0	0	0	0	0	0	0	0	0	0	0	37	2	25375.7	25007
5.69036	1.17337	27.0227	-0.600214	0.264218	-0.10449	2.36415	2.01707	95.6144	3.8782	3.5826	0.221862	-0.0905217	0	0	-4.65099	-98.1252	-12.9657	0	0	0	1	0	1.86	2	1	0	0	0	27.1764	0	0	0	0	0	0	0	0	0	0	0	0	38	1	8141.67	25014
5.273	2.27337	14.8227	-0.800214	-0.130458	-0.290308	1.96948	1.83125	-522.386	3.48964	3.36659	-0.166699	-0.306535	0	0	7.4459	-33.3615	31.0343	1	0	0	0	0	4	4	0	0	1	0	-4.4136	0	0	0	0	0	0	0	0	0	0	0	0	39	2	20623.7	25039
5.73334	-0.0266321	15.4227	3.89979	0.124281	-0.033255	2.22422	2.08831	969.114	3.64921	3.55419	-0.00713384	-0.118931	0	0	2.30774	69.2989	3.0343	1	0	0	1	0	1.29	2	1	0	0	0	-0.373598	0	0	0	0	0	0	0	0	0	0	0	0	36	2	16046.3	25042
5.18739	-1.32663	5.42274	-0.300214	-0.066313	-0.35047	2.03362	1.77109	-190.386	3.60604	3.5853	-0.050302	-0.0878219	1	0	-0.137667	10.5174	12.0343	1	0	0	1	0	1.84	2	1	0	0	0	9.7764	1	1	0	0	0	0	0	0	0	0	0	0	43	1	11617.7	25052
5.28827	-0.726632	4.02274	-0.700214	-0.101721	-0.0507825	1.99821	2.07078	-1169.39	3.49811	3.59617	-0.158234	-0.0769508	1	0	8.70935	118.944	23.0343	1	1	0	0	0	1.19	1	0	0	0	0	-4.0036	2	0	1	0	0	0	0	0	0	0	0	0	34	1	1953.01	25068
5.43808	-2.32663	24.5227	-0.200214	-0.0414336	0.0571887	2.0585	2.17875	-482.886	3.59597	3.7462	-0.0603713	0.0730772	0	0	2.22599	215.851	16.0343	1	0	0	1	0	0.96	2	1	0	0	0	-0.943598	1	1	0	0	0	0	0	0	0	0	0	0	41	1	4437.51	25074
5.20401	-0.526632	-2.37726	-0.400214	-0.220819	0.208744	1.87912	2.33031	-819.386	3.47624	3.82323	-0.180103	0.150106	1	0	-4.38299	-169.242	7.0343	0	1	0	0	0	5	5	0	0	0	1	2.5164	2	0	1	0	0	0	0	0	0	0	0	0	39	1	7216.72	25084
5.4848	-0.926632	-7.77726	-0.700214	0.307873	0.186309	2.40781	2.30787	302.614	3.86186	3.80642	0.205519	0.133295	0	0	-0.893081	-129.496	-24.9657	1	1	0	0	0	1.33	4	0	0	1	0	-1.0036	0	0	0	0	0	0	0	0	0	0	0	0	38	2	2178.36	25085
5.43372	-0.226632	19.5227	-0.600214	-0.085361	-0.00709957	2.01457	2.11446	-919.886	3.52533	3.71966	-0.13101	0.0465345	1	0	1.65402	-73.9925	33.0343	0	0	0	1	0	2.28	2	1	0	0	0	3.8064	0	0	0	0	0	0	0	0	0	0	0	0	39	1	4872.62	25088
5.36598	1.87337	4.72274	-0.400214	-0.0538809	0.333007	2.04605	2.45457	-1183.39	3.65836	3.90205	0.00201675	0.228929	1	0	-3.85702	-97.641	18.0343	0	1	0	0	0	0.83	1	0	0	0	0	7.7864	0	0	0	0	0	0	0	0	0	0	0	0	40	1	1118.17	25099
5.63121	0.573368	10.4227	-0.300214	0.254077	-0.0238376	2.35401	2.09772	-368.886	3.90125	3.6455	0.244911	-0.027617	0	1	-2.01303	-122.79	38.0343	1	0	1	0	0	5	3	0	1	0	0	-5.3936	0	0	0	0	0	0	0	0	0	0	0	0	35	1	8252.93	25102
5.07517	-2.12663	-12.6773	-0.500214	-0.3815	-0.0157409	1.71843	2.10582	43.1144	3.37679	3.49129	-0.279552	-0.181831	0	1	-5.88211	-215.078	-9.9657	0	0	0	1	0	0.77	3	0	1	0	0	-7.6736	3	0	0	1	0	0	0	0	0	0	0	0	33	2	7937.98	25105
5.44242	-2.72663	-9.47726	-1.00021	0.306378	0.139241	2.40631	2.2608	395.114	3.87104	4.04176	0.214697	0.368638	0	0	1.12224	-91.6604	-17.9657	1	1	0	0	0	2.4	1	0	0	0	0	-1.5136	0	0	0	0	0	0	0	0	0	0	0	0	43	1	2298.12	25114
5.04986	-0.0266321	3.82274	-0.800214	0.10737	0.213574	2.2073	2.33514	-998.886	3.66162	3.82336	0.00528183	0.150235	0	0	-2.69754	-106.025	-15.9657	1	1	0	0	0	3.28	3	0	1	0	0	-9.0336	0	0	0	0	0	0	0	0	0	0	0	0	40	1	15348.1	25151
5.40268	-1.92663	-6.57726	-1.00021	0.419127	0.299612	2.51906	2.42117	152.114	3.97447	3.87977	0.31813	0.206648	0	0	4.74434	-57.2746	27.0343	1	0	0	0	0	5	3	0	1	0	0	-4.8136	0	0	0	0	0	0	0	0	0	0	0	0	39	2	20798.9	25192
5.42053	-0.626632	1.32274	1.29979	-0.110792	-0.192007	1.98914	1.92955	-810.386	3.45167	3.60041	-0.204668	-0.0727126	0	1	5.39222	26.4064	39.0343	1	0	0	0	0	0.88	3	0	1	0	0	-8.9936	0	0	0	0	0	0	0	0	0	0	0	0	32	2	10706.2	25197
5.3033	-0.526632	5.12274	-0.500214	0.10021	0.126617	2.20015	2.24818	891.614	3.59143	3.64842	-0.0649167	-0.0247024	1	1	9.43944	249.607	4.0343	0	0	0	0	0	1.22	4	0	0	1	0	-10.1736	0	0	0	0	0	0	0	0	0	0	0	0	30	2	12420.8	25212
5.4848	0.973368	-0.0772576	-0.700214	-0.0711361	0.334551	2.0288	2.45611	-1213.39	3.55451	3.90361	-0.10183	0.230493	0	0	-1.99064	-7.13072	32.0343	0	0	0	0	0	1.12	2	1	0	0	0	1.8964	0	0	0	0	0	0	0	0	0	0	0	0	33	2	17621.8	25234
5.48894	-1.02663	-4.27726	-0.500214	-0.405307	-0.284453	1.69463	1.83711	834.614	3.46372	3.59548	-0.192623	-0.0776392	0	0	8.01946	150.869	2.0343	1	0	0	0	0	5	4	0	0	1	0	9.7464	0	0	0	0	0	0	0	0	0	0	0	0	39	1	49517	25244
5.42935	2.87337	14.5227	1.39979	0.18294	0.0662176	2.28287	2.18778	-1307.89	3.79812	3.79442	0.141775	0.121294	0	0	-3.26866	-22.2369	9.0343	1	0	0	0	0	4.59	4	0	0	1	0	0.746402	0	0	0	0	0	0	0	0	0	0	0	0	29	1	35761.1	25246
5.09375	-2.42663	-7.17726	-0.700214	0.0581414	0.161186	2.15808	2.28275	-1099.39	4.04392	3.71621	0.387579	0.0430879	1	0	-3.54939	-107.897	-25.9657	1	1	0	0	0	0.64	2	1	0	0	0	-5.2536	0	0	0	0	0	0	0	0	0	0	0	0	41	2	13258.7	25263
4.97673	1.27337	10.0227	0.599786	-0.037835	-0.752078	2.0621	1.36948	1200.11	3.56707	3.49217	-0.0892759	-0.180954	1	0	-8.02149	-98.231	-22.9657	0	0	0	1	0	5	3	0	1	0	0	-6.0736	0	0	0	0	0	0	0	0	0	0	0	0	30	1	10062	25265
5.48064	3.87337	25.9227	-0.600214	-0.00261337	0.442978	2.09732	2.56454	180.614	3.68147	3.96495	0.0251259	0.291832	0	0	-0.438479	-117.404	10.0343	1	0	0	0	0	5	4	0	0	1	0	4.9464	1	1	0	0	0	0	0	0	0	0	0	0	33	1	32860.5	25269
5.11199	1.77337	11.4227	0.399786	-1.4112	-0.294815	0.688731	1.82675	961.614	3.17729	3.41757	-0.479058	-0.255553	1	0	-8.21652	235.108	-20.9657	0	0	0	1	0	2.15	4	0	0	1	0	-0.913598	2	0	1	0	0	0	0	0	0	0	0	0	42	1	18142.9	25273
5.50939	-1.02663	-5.27726	0.199786	-0.113402	-0.216027	1.98653	1.90553	-288.386	3.45012	3.44846	-0.206227	-0.224657	1	1	2.40415	-38.6721	-22.9657	1	0	0	1	0	4.26	4	0	0	1	0	5.1864	0	0	0	0	0	0	0	0	0	0	0	0	42	1	2394.8	25286
5.36129	-0.226632	2.72274	0.0997861	0.0207189	0.0350851	2.12065	2.15665	-1064.89	3.69485	3.71674	0.0385028	0.0436204	1	0	0.427904	-113.191	10.0343	0	1	0	0	0	0.16	1	0	0	0	0	-1.9636	0	0	0	0	0	0	0	0	0	0	0	0	41	1	7110.54	25305
4.99721	-0.226632	-6.37726	-0.300214	-0.128288	-0.00277393	1.97165	2.11879	-776.886	3.50299	3.59755	-0.153355	-0.0755683	1	0	-2.6874	-132.406	-24.9657	1	1	0	0	0	1.63768	2	1	0	0	0	-7.5436	0	0	0	0	0	0	0	0	0	0	0	0	40	1	14419.4	25317
5.11199	4.37337	15.4227	-0.500214	-0.156258	-0.234567	1.94368	1.887	-303.386	3.47838	3.51137	-0.177965	-0.161754	0	0	0.19132	88.3655	-25.9657	0	0	0	0	0	2.66161	4	0	0	1	0	2.2464	2	0	1	0	0	0	0	0	0	0	0	0	34	2	28011.7	25339
5.33272	1.57337	50.9227	0.399786	-0.225377	-0.384627	1.87456	1.73694	-639.386	3.45805	3.42224	-0.198289	-0.250883	1	0	2.1432	-29.094	-20.9657	1	0	0	0	0	1.28	3	0	1	0	0	-10.2136	2	0	1	0	0	0	0	0	0	0	0	0	33	2	34316.9	25356
5.35186	-1.52663	4.92274	-0.600214	-0.240893	-0.292127	1.85904	1.82943	-391.886	3.48909	3.49725	-0.167255	-0.175871	1	0	0.520446	-31.5235	-18.9657	1	0	0	1	0	1.08	3	0	1	0	0	2.1164	0	0	0	0	0	0	0	0	0	0	0	0	41	1	12163.8	25357
5.55296	2.37337	7.82274	0.899786	-0.166098	-0.053834	1.93384	2.06773	25.6144	3.52817	3.86935	-0.128169	0.196225	1	0	-1.37609	-126.943	10.0343	1	0	0	0	0	4	4	0	0	1	0	0.136402	0	0	0	0	0	0	0	0	0	0	0	0	31	2	36986.6	25365
5.24702	-0.0266321	8.92274	-0.000213929	0.0868507	0.0231666	2.18679	2.14473	332.114	3.69087	3.71093	0.0345314	0.0378055	0	0	-3.71255	-98.5177	13.0343	0	1	0	0	0	4.89	3	0	1	0	0	-2.7636	0	0	0	0	0	0	0	0	0	0	0	0	42	1	6180.69	25371
5.18739	-0.626632	9.32274	-0.000213929	-0.247016	-0.148077	1.85292	1.97348	-1281.89	3.46076	3.55261	-0.195579	-0.120515	0	1	0.44046	-79.22	6.0343	1	0	0	1	0	0.15	4	0	0	1	0	-1.6036	0	0	0	0	0	0	0	0	0	0	0	0	33	2	11861.5	25384
5.6058	1.27337	30.2227	-0.700214	-0.416282	-0.120721	1.68365	2.00084	-279.386	3.37986	3.67036	-0.276483	-0.00276268	1	0	18.1041	225.057	39.0343	1	0	0	0	0	4.37	3	0	1	0	0	-0.353598	1	1	0	0	0	0	0	0	0	0	0	0	33	1	8346.28	25386
5.32788	-1.62663	-5.57726	-0.600214	-0.00995952	0.0828104	2.08998	2.20437	-500.386	3.65481	3.59089	-0.00153461	-0.0822364	1	0	10.7406	49.5937	-17.9657	1	0	0	0	0	1.28	4	0	0	1	0	-6.5036	1	1	0	0	0	0	0	0	0	0	0	0	39	2	36046	25390
5.26786	-0.726632	-1.47726	-0.700214	-0.413884	-0.470329	1.68605	1.65123	-448.886	3.3837	3.38386	-0.272639	-0.289263	0	0	-0.947099	-27.8436	-8.9657	1	0	0	0	0	2.47	4	0	0	1	0	-1.7336	2	0	1	0	0	0	0	0	0	0	0	0	31	2	37165.7	25392
5.55683	-0.626632	-2.87726	-0.000213929	-0.0918147	0.0110946	2.00812	2.13266	725.114	3.5552	3.55725	-0.101143	-0.115868	1	0	10.3485	269.977	-14.9657	1	0	0	0	0	5	5	0	0	0	1	10.2864	1	1	0	0	0	0	0	0	0	0	0	0	41	1	3097.24	25412
5.38907	4.67337	6.92274	0.599786	-0.489442	-0.449296	1.61049	1.67227	524.614	3.37926	3.4748	-0.277081	-0.198322	0	1	-0.00791681	-15.4658	-17.9657	0	0	0	0	0	2.55	3	0	1	0	0	0.796402	2	0	1	0	0	0	0	0	0	0	0	0	34	2	22429.8	25415
5.23111	2.27337	9.02274	-0.000213929	-0.385075	-0.315002	1.71486	1.80656	1522.11	3.25001	3.48597	-0.406333	-0.187155	1	0	16.099	-105.832	-3.9657	0	0	0	0	0	2.79	5	0	0	0	1	3.5664	0	0	0	0	0	0	0	0	0	0	0	0	37	1	52345.4	25416
5.14166	3.77337	19.5227	0.299786	0.204929	-0.541152	2.30486	1.58041	1379.61	3.54162	3.40977	-0.114723	-0.263348	1	0	-0.393668	-151.432	-8.9657	0	0	0	0	0	3.25	3	0	1	0	0	-4.3736	1	1	0	0	0	0	0	0	0	0	0	0	32	2	46652.1	25419
5.273	-1.52663	-6.17726	-0.300214	0.0400661	-0.0847286	2.14	2.03683	-100.386	3.80263	3.57261	0.146283	-0.100511	0	0	-3.72072	361.548	-20.9657	0	1	0	0	0	1.33	1	0	0	0	0	-6.6936	1	1	0	0	0	0	0	0	0	0	0	0	37	2	12339.2	25439
5.56834	-0.626632	-2.27726	0.199786	-0.203127	-0.265805	1.89681	1.85576	-620.386	3.45195	3.47408	-0.204393	-0.199042	0	0	4.7989	-33.9433	-2.9657	1	0	0	1	0	1.44	3	0	1	0	0	15.2264	3	0	0	1	0	0	0	0	0	0	0	0	42	2	10462.7	25444
5.18739	-0.226632	8.32274	1.09979	0.00142264	0.361845	2.10136	2.48341	403.114	3.73535	3.95103	0.0790075	0.277913	1	0	-11.7794	-78.3994	-9.9657	0	0	0	0	0	3.91	4	0	0	1	0	16.1664	1	1	0	0	0	0	0	0	0	0	0	0	37	2	39530.8	25445
5.39363	-0.826632	6.02274	0.399786	0.198466	0.106063	2.2984	2.22762	-869.886	3.71864	3.60043	0.0622957	-0.0726917	0	0	-0.5954	165.885	28.0343	0	0	0	0	0	1.36937	1	0	0	0	0	-4.1836	1	1	0	0	0	0	0	0	0	0	0	0	30	2	13648.9	25446
5.42495	-1.72663	-6.77726	-0.600214	0.256526	0.0145885	2.35646	2.13615	885.114	3.7514	3.50035	0.0950612	-0.172774	1	0	-4.81309	151.659	-13.9657	1	0	0	0	0	4.35	5	0	0	0	1	-1.5436	0	0	0	0	0	0	0	0	0	0	0	0	29	1	3497.13	25447
5.52545	0.873368	5.62274	-0.000213929	-0.0540481	-0.28876	2.04589	1.8328	-632.886	3.4712	3.78056	-0.185146	0.107439	1	0	6.5982	-17.6316	19.0343	1	0	0	0	0	3.22	3	0	1	0	0	0.986402	1	1	0	0	0	0	0	0	0	0	0	0	30	2	17980.1	25452
5.3845	-3.02663	-12.9773	-0.900214	0.224956	0.106809	2.32489	2.22837	4.61439	3.7272	3.69609	0.0708593	0.0229729	1	0	12.6355	143.853	7.0343	0	1	0	0	0	0.83	4	0	0	1	0	-7.3936	1	1	0	0	0	0	0	0	0	0	0	0	40	1	7527.17	25458
5.42053	0.173368	20.7227	-0.700214	0.292146	0.557968	2.39208	2.67953	66.6144	3.82338	3.95997	0.167034	0.286851	0	1	-4.40433	-100.816	22.0343	0	1	0	0	0	2.76	5	0	0	0	1	3.6464	0	0	0	0	0	0	0	0	0	0	0	0	34	1	1768.13	25464
5.38907	2.17337	0.122742	-0.500214	-0.0418859	-0.00660643	2.05805	2.11496	-649.886	3.66658	3.67816	0.0102418	0.00503386	1	0	-5.36961	-73.3129	-25.9657	1	0	0	0	1	3.27	4	0	0	1	0	-9.7436	0	0	0	0	0	0	0	0	0	0	0	0	39	2	35192	25473
5.46383	2.27337	3.92274	-1.00021	0.58622	0.177371	2.68616	2.29893	-1.38561	3.91585	3.5363	0.259505	-0.136823	1	0	10.4684	-99.7116	32.0343	0	1	0	0	0	0.83	1	0	0	0	0	-5.6036	0	0	0	0	0	0	0	0	0	0	0	0	34	1	1535.18	25482
5.14166	-1.52663	-4.77726	-0.600214	-0.175144	-0.344522	1.92479	1.77704	-1156.39	3.55691	3.56817	-0.0994344	-0.104956	1	0	-0.703089	-51.34	-21.9657	1	0	0	1	0	2.18	4	0	0	1	0	-5.6136	0	0	0	0	0	0	0	0	0	0	0	0	41	2	12587.7	25493
5.2832	2.87337	16.3227	1.29979	-0.313813	0.294948	1.78612	2.41651	356.114	3.53756	4.00482	-0.118782	0.331698	1	0	-5.50523	-162.244	-8.9657	0	0	1	0	0	4.95	5	0	0	0	1	-4.0536	1	1	0	0	0	0	0	0	0	0	0	0	37	2	39960.5	25499
5.23644	-0.926632	9.12274	-0.600214	0.0265114	0.150698	2.12645	2.27226	-215.886	3.60961	3.59646	-0.0467309	-0.0766595	0	1	3.71501	-79.7039	39.0343	1	0	0	0	0	1.29	1	0	0	0	0	-3.6036	0	0	0	0	0	0	0	0	0	0	0	0	32	2	11179	25507
5.18739	-0.726632	-10.3773	-0.700214	0.416361	0.491749	2.5163	2.61331	142.114	3.92084	4.09838	0.264498	0.425256	0	0	-10.9592	-77.8827	-12.9657	1	1	0	0	0	2.05	2	1	0	0	0	4.8664	0	0	0	0	0	0	0	0	0	0	0	0	40	1	14186.6	25509
5.32788	-1.82663	-5.67726	-0.800214	0.320716	0.331001	2.42065	2.45256	-115.386	3.82791	3.83605	0.171563	0.162926	1	0	6.04606	-88.3798	18.0343	1	0	0	0	0	2.64	3	0	1	0	0	2.4164	1	1	0	0	0	0	0	0	0	0	0	0	33	1	17980.1	25533
5.4161	-2.52663	-9.67726	-0.900214	0.251325	0.262939	2.35126	2.3845	266.614	3.68983	3.8072	0.0334901	0.134081	0	0	-3.04273	290.558	-13.9657	1	1	0	0	0	0.8	3	0	1	0	0	-4.4736	0	0	0	0	0	0	0	0	0	0	0	0	42	2	2823.79	25551
5.0876	2.57337	31.7227	0.399786	-0.173637	-0.218367	1.9263	1.90319	-276.386	3.47571	3.48524	-0.180632	-0.187881	1	0	-4.26973	-15.4043	3.0343	0	0	0	0	0	0.14	3	0	1	0	0	-3.6136	2	0	1	0	0	0	0	0	0	0	0	0	34	2	58433.5	25553
4.80402	3.57337	3.82274	-0.800214	-0.0735883	0.0913744	2.02635	2.21294	-1474.89	3.64217	3.77018	-0.0141759	0.0970632	1	0	2.02639	-40.4932	11.0343	1	0	0	0	0	2.08	4	0	0	1	0	-4.8136	0	0	0	0	0	0	0	0	0	0	0	0	32	2	42985.7	25575
4.84419	1.47337	3.62274	-0.300214	-0.673764	0.154557	1.42617	2.27612	707.114	3.5471	3.71575	-0.109247	0.0426332	0	1	0.240873	-9.44395	-17.9657	0	0	0	0	0	2.15	4	0	0	1	0	-2.4236	0	0	0	0	0	0	0	0	0	0	0	0	35	2	33707.2	25576
5.33272	10.1734	377.923	0.899786	-0.186721	-0.294472	1.91321	1.82709	272.614	3.48134	3.52035	-0.175004	-0.152776	0	0	3.13864	-49.7025	-4.9657	1	0	0	1	0	1.76	2	1	0	0	0	10.2464	0	0	0	0	0	0	0	0	0	0	0	0	41	1	10410.7	25578
5.44674	1.57337	-3.17726	0.0997861	-0.447602	0.0201153	1.65233	2.14168	1234.11	3.28661	3.45573	-0.369729	-0.217393	0	0	5.65948	-125.785	-19.9657	1	0	0	0	0	3.83	3	0	1	0	0	-0.483598	0	0	0	0	0	0	0	0	0	0	0	0	32	2	4066.27	25586
5.1358	0.973368	37.7227	-0.100214	0.0676457	0.192239	2.16758	2.3138	-886.886	3.63958	3.69877	-0.016766	0.0256442	0	0	5.23708	-55.7742	32.0343	0	0	0	1	0	1.49	2	1	0	0	0	-5.9936	0	0	0	0	0	0	0	0	0	0	0	0	41	1	4066.84	25607
4.78749	-0.0266321	4.42274	-0.900214	0.637313	-0.108063	2.73725	2.0135	278.614	4.00293	3.44509	0.346592	-0.228032	1	0	-12.0104	525.519	-24.9657	0	0	0	0	0	1.82	3	0	1	0	0	-9.3136	0	0	0	0	0	0	0	0	0	0	0	0	38	1	34674	25608
5.42935	4.07337	31.6227	1.09979	-0.00958325	-0.156056	2.09035	1.96551	-207.386	3.5272	3.58019	-0.129144	-0.0929359	1	0	9.1278	16.3698	0.034297	1	0	0	0	0	5	4	0	0	1	0	-1.6236	0	0	0	0	0	0	0	0	0	0	0	0	34	2	57219.8	25616
5.43372	-1.92663	-0.677258	-0.300214	-0.0964246	-0.0389251	2.00351	2.08264	-329.386	3.47009	3.86677	-0.186258	0.193652	1	0	12.2692	27.1928	8.0343	1	0	0	0	0	2.81	2	1	0	0	0	-5.9236	3	0	0	1	0	0	0	0	0	0	0	0	34	2	42368.1	25650
5.56834	-0.426632	-0.777258	-0.700214	-0.173893	-0.0717598	1.92604	2.0498	-905.386	3.66662	3.53147	0.010275	-0.141654	1	0	4.34264	362.3	23.0343	0	0	0	0	0	1	4	0	0	1	0	-3.6736	2	0	1	0	0	0	0	0	0	0	0	0	34	2	11884.9	25657
5.4848	2.37337	43.7227	0.799786	-1.05032	-0.549263	1.04962	1.5723	528.114	3.3953	3.63721	-0.261047	-0.0359161	0	0	9.89156	109.501	-2.9657	0	0	0	1	0	5	5	0	0	0	1	5.5764	0	0	0	0	0	0	0	0	0	0	0	0	42	1	8464.16	25660
5.19296	-0.726632	5.12274	-0.600214	0.140848	0.463454	2.24078	2.58502	1521.11	3.84014	4.18636	0.1838	0.51324	0	0	-4.45674	30.6309	12.0343	0	0	0	1	0	5	5	0	0	0	1	2.5564	0	0	0	0	0	0	0	0	0	0	0	0	33	1	20797.1	25667
4.75359	0.473368	-3.37726	0.299786	-0.300494	-0.363835	1.79944	1.75773	1739.11	3.36441	3.26538	-0.29193	-0.407745	0	0	3.79488	59.5827	-14.9657	0	0	0	0	0	2.15	2	1	0	0	0	-6.1636	2	0	1	0	0	0	0	0	0	0	0	0	34	2	22289.9	25668
5.40268	0.173368	-7.37726	-1.10021	0.3805	0.411176	2.48044	2.53274	-842.386	3.87024	3.83481	0.213893	0.161688	0	0	-7.34179	-26.3557	29.0343	1	0	0	0	0	1.61	5	0	0	0	1	-0.0135979	0	0	0	0	0	0	0	0	0	0	0	0	40	2	16990.2	25674
5.6058	9.87337	58.1227	3.69979	-0.283348	-0.17119	1.81659	1.95037	-706.386	3.48855	3.54619	-0.167796	-0.126932	1	0	-7.32843	-47.5694	10.0343	1	0	0	1	0	2.66161	4	0	0	1	0	9.6464	0	0	0	0	0	0	0	0	0	0	0	0	42	1	17408.2	25688
5.42935	5.17337	15.4227	0.299786	0.220801	-0.0311394	2.32074	2.09042	-65.3856	3.65115	3.61047	-0.00519106	-0.0626501	0	0	3.011	-143.91	-14.9657	1	0	0	0	0	1.82	3	0	1	0	0	-3.2536	0	0	0	0	0	0	0	0	0	0	0	0	32	2	46631.6	25698
5.02388	-0.0266321	-3.37726	-0.500214	0.267746	0.134818	2.36768	2.25638	-310.386	3.79928	4.01028	0.14294	0.337163	1	0	13.1929	-101.512	-23.9657	1	0	0	0	0	5	5	0	0	0	1	0.256402	2	0	1	0	0	0	0	0	0	0	0	0	37	2	38277	25708
5.16479	0.473368	9.22274	-0.500214	-0.449036	0.196304	1.6509	2.31787	509.114	3.17263	3.84769	-0.483713	0.17457	1	0	-7.35823	-266.585	-0.965703	1	0	0	1	0	1.21	3	0	1	0	0	-4.0936	0	0	0	0	0	0	0	0	0	0	0	0	36	1	11446.9	25745
5.03044	2.27337	3.82274	-0.500214	-0.248171	-0.369256	1.85176	1.75231	1237.11	3.56095	3.41193	-0.0953937	-0.261189	0	1	-4.84973	-166.765	-23.9657	0	0	0	1	0	4.24	4	0	0	1	0	-10.2636	0	0	0	0	0	0	0	0	0	0	0	0	41	2	10032.4	25756
5.44674	1.77337	26.9227	-0.200214	0.29316	0.107352	2.39309	2.22891	-699.886	3.97037	3.73803	0.314032	0.0649126	0	1	-5.26391	-42.7334	38.0343	1	0	0	0	0	1.63768	2	1	0	0	0	0.756402	1	1	0	0	0	0	0	0	0	0	0	0	42	1	14787.2	25768
5.70711	-0.426632	12.6227	0.0997861	0.243646	0.321486	2.34358	2.44305	-705.386	3.69764	3.80612	0.0412994	0.133002	0	0	-0.799879	4.26328	39.0343	0	0	0	0	0	1.72	3	0	1	0	0	-7.2036	0	0	0	0	0	0	0	0	0	0	0	0	32	2	5194.51	25769
5.51745	1.37337	13.1227	0.799786	0.253522	-0.0143644	2.35346	2.1072	-120.386	3.74356	3.67916	0.0872183	0.00603618	1	0	0.190754	-85.4779	19.0343	1	0	0	0	0	1.24	3	0	1	0	0	1.8664	0	0	0	0	0	0	0	0	0	0	0	0	34	2	14193.1	25773
5.3799	0.773368	13.1227	-0.500214	0.0628173	-7.97802e-05	2.16275	2.12148	-667.886	3.55395	3.64012	-0.102389	-0.0330046	0	1	3.72332	450.11	39.0343	1	0	0	1	0	4	2	1	0	0	0	2.9364	0	0	0	0	0	0	0	0	0	0	0	0	33	2	6988.37	25797
5.24702	-1.12663	-2.97726	-0.200214	0.0577855	-0.168474	2.15772	1.95309	591.114	3.64869	3.81222	-0.00765702	0.139094	0	1	-2.9344	489.219	-7.9657	1	1	0	0	0	4.79	5	0	0	0	1	-1.2536	0	0	0	0	0	0	0	0	0	0	0	0	42	2	14379.5	25827
5.68358	1.67337	8.82274	-0.700214	0.0743321	-0.245477	2.17427	1.87608	-806.886	3.72491	3.51803	0.0685635	-0.155089	0	1	6.916	-25.1639	35.0343	1	0	0	0	0	1.82	5	0	0	0	1	-4.8836	0	0	0	0	0	0	0	0	0	0	0	0	29	1	8494.81	25828
5.10595	0.473368	-3.37726	0.199786	0.48224	0.228959	2.58218	2.35052	1640.61	3.75188	3.80278	0.0955328	0.129654	0	0	-15.6097	-172.802	-24.9657	0	1	0	0	0	0.41	3	0	1	0	0	-9.6036	1	1	0	0	0	0	0	0	0	0	0	0	40	1	11455.5	25842
5.41165	1.37337	6.22274	-0.300214	-0.0298088	0.0671885	2.07013	2.18875	-170.386	3.72454	3.61785	0.0682011	-0.0552672	0	1	3.45285	-19.7009	1.0343	0	0	0	0	0	2.47	4	0	0	1	0	1.9164	1	1	0	0	0	0	0	0	0	0	0	0	39	2	19737.5	25844
5.2575	0.573368	-2.07726	-0.200214	-1.08315	0.442311	1.01678	2.56387	1926.11	3.30955	4.08652	-0.346797	0.413397	0	1	-10.3393	-306.661	-25.9657	1	0	0	0	0	0.32	4	0	0	1	0	-9.3836	2	0	1	0	0	0	0	0	0	0	0	0	40	2	23806.2	25848
5.45959	2.47337	12.7227	0.199786	-0.031556	-0.139775	2.06838	1.98179	-124.386	3.69576	3.82019	0.0394212	0.147069	1	0	-6.36024	-38.8596	22.0343	1	0	0	0	0	4	5	0	0	0	1	0.206402	0	0	0	0	0	0	0	0	0	0	0	0	37	2	22734.7	25850
5.18739	1.67337	2.22274	-0.600214	-0.150605	0.342416	1.94933	2.46398	1068.61	3.61162	3.6859	-0.0447257	0.0127757	1	0	-0.153478	489.765	-20.9657	0	0	0	0	0	3.19	3	0	1	0	0	-1.5836	0	0	0	0	0	0	0	0	0	0	0	0	30	2	28756.2	25859
4.94164	-1.02663	13.4227	-0.700214	-0.0711448	-0.144976	2.02879	1.97659	-877.886	3.65903	3.56581	0.00268858	-0.107313	0	1	-6.90478	-82.8788	-7.9657	1	0	0	0	0	2.45	5	0	0	0	1	5.2364	2	0	1	0	0	0	0	0	0	0	0	0	37	1	38376.8	25869
5.66988	-1.92663	-5.37726	-0.400214	0.0355312	0.238871	2.13547	2.36043	-730.886	3.56903	3.85715	-0.0873171	0.184026	0	0	2.04296	-144.262	23.0343	1	0	0	0	0	1.35	2	1	0	0	0	11.8364	2	0	1	0	0	0	0	0	0	0	0	0	37	2	13458.1	25875
5.25227	2.07337	6.42274	-0.200214	-0.0303941	0.0835893	2.06954	2.20515	-722.886	3.64703	3.71456	-0.00930818	0.0414409	1	0	-1.2433	-54.2383	18.0343	1	0	0	0	0	1.28	3	0	1	0	0	-0.0135979	0	0	0	0	0	0	0	0	0	0	0	0	31	2	12930.8	25909
5.45532	0.0733679	15.9227	0.299786	-0.405119	-0.266022	1.69482	1.85554	-593.886	3.35075	3.40363	-0.30559	-0.269496	0	0	4.90391	410.33	17.0343	0	0	0	1	0	3.17	2	1	0	0	0	10.7664	1	1	0	0	0	0	0	0	0	0	0	0	41	1	4524.64	25910
5.22575	1.17337	-5.97726	-0.500214	-0.245104	-0.507813	1.85483	1.61375	-71.3856	3.66772	3.43428	0.0113809	-0.238845	0	1	-10.0101	-72.3626	-19.9657	0	0	1	0	0	2.58	2	1	0	0	0	0.0964021	0	0	0	0	0	0	0	0	0	0	0	0	41	2	31015.5	25950
5.47227	3.67337	13.6227	0.299786	-0.260191	-0.0167299	1.83974	2.10483	-468.386	3.50128	3.86379	-0.155068	0.19067	1	0	-3.83621	37.3932	14.0343	1	0	0	0	0	1.29	5	0	0	0	1	-4.2736	2	0	1	0	0	0	0	0	0	0	0	0	30	2	10188.2	25960
5.21494	1.37337	32.4227	-0.400214	-0.227898	0.0441384	1.87204	2.1657	1142.61	3.61313	3.88112	-0.0432084	0.207993	0	0	12.2434	-28.3217	28.0343	0	0	0	0	0	1.27	4	0	0	1	0	1.6664	1	1	0	0	0	0	0	0	0	0	0	0	31	1	7449.4	25984
5.15329	-0.526632	2.22274	-0.400214	-0.294254	-0.214935	1.80568	1.90663	682.614	3.44012	3.49468	-0.216219	-0.178439	0	0	7.4386	37.1587	-24.9657	0	0	0	1	0	0.88	4	0	0	1	0	-4.5636	0	0	0	0	0	0	0	0	0	0	0	0	33	2	11678.6	26004
5.22036	0.473368	-2.37726	-0.300214	0.128388	-0.20884	2.22832	1.91272	-486.886	3.67881	3.48692	0.0224709	-0.186203	0	0	2.28943	-127.348	-21.9657	1	1	0	0	0	1.72	3	0	1	0	0	-11.3336	1	1	0	0	0	0	0	0	0	0	0	0	40	2	13036	26007
5.43372	0.173368	19.8227	0.0997861	0.301637	0.0423282	2.40157	2.16389	-855.886	3.90663	3.76092	0.250291	0.0877943	0	0	4.01318	-108.022	39.0343	1	0	0	0	0	2.69	5	0	0	0	1	2.6364	1	1	0	0	0	0	0	0	0	0	0	0	32	2	10797.8	26032
5.52146	0.873368	9.52274	0.799786	0.0225171	-0.0861957	2.12245	2.03537	145.114	3.73062	3.63729	0.0742779	-0.035831	0	0	11.7629	222.177	25.0343	1	0	0	1	0	1.02	2	1	0	0	0	19.1364	1	1	0	0	0	0	0	0	0	0	0	0	41	2	6739.42	26033
5.5835	1.67337	18.2227	0.0997861	0.124698	0.112272	2.22463	2.23383	773.114	3.77217	3.59666	0.115825	-0.0764569	1	0	7.28741	-171.898	0.034297	0	0	0	0	0	5	3	0	1	0	0	16.2464	3	0	0	1	0	0	0	0	0	0	0	0	33	1	47247	26041
5.25227	0.673368	8.82274	-0.600214	0.0629381	-0.112087	2.16287	2.00947	-167.886	3.76564	3.68668	0.109297	0.0135576	0	0	3.78264	-98.1158	16.0343	1	1	0	0	0	3.07	4	0	0	1	0	-2.5636	0	0	0	0	0	0	0	0	0	0	0	0	31	1	3384.64	26055
5.17048	-0.326632	1.02274	-0.400214	-0.11768	-0.117989	1.98225	2.00357	-313.886	3.51819	3.56154	-0.138157	-0.111584	1	1	-4.59914	-103.532	-14.9657	1	0	0	1	0	1.07	4	0	0	1	0	13.5764	2	0	1	0	0	0	0	0	0	0	0	0	41	1	15639.6	26061
5.273	3.17337	8.42274	-0.700214	-0.161644	-0.150057	1.93829	1.9715	-1589.39	3.52298	3.5485	-0.133358	-0.124625	1	0	2.9282	-24.0126	8.0343	1	0	0	0	0	1.68	3	0	1	0	0	11.8564	1	1	0	0	0	0	0	0	0	0	0	0	35	2	35154.1	26066
5.59099	-1.12663	-1.57726	-0.600214	-0.221528	-0.437914	1.87841	1.68365	1260.61	3.29736	3.44735	-0.358981	-0.225773	0	0	14.1418	18.9104	-5.9657	0	0	0	1	0	1.54	4	0	0	1	0	23.5564	0	0	0	0	0	0	0	0	0	0	0	0	39	1	9885.25	26067
5.03695	0.473368	15.4227	-0.400214	0.0940154	0.139284	2.19395	2.26085	-503.386	3.78589	3.78946	0.129548	0.116341	0	0	-1.13909	21.805	14.0343	0	0	0	0	0	1.5	3	0	1	0	0	-1.8536	1	1	0	0	0	0	0	0	0	0	0	0	31	2	26844.5	26092
5.32301	6.47337	57.5227	2.79979	0.211903	-0.124161	2.31184	1.9974	-939.886	3.84449	3.61374	0.188147	-0.0593796	0	1	0.321856	46.8472	19.0343	0	0	1	0	0	2.8	3	0	1	0	0	-3.2336	1	1	0	0	0	0	0	0	0	0	0	0	36	2	13291.3	26105
5.1985	1.97337	1.72274	-0.300214	-0.113154	0.102409	1.98678	2.22397	-88.8856	3.61469	3.79141	-0.0416497	0.118292	0	1	6.63082	-8.28403	22.0343	1	0	0	0	0	2	3	0	1	0	0	-2.9136	0	0	0	0	0	0	0	0	0	0	0	0	33	1	26521.4	26130
5.80513	-0.526632	9.32274	-0.100214	0.0716938	0.29432	2.17163	2.41588	479.614	3.66548	3.70128	0.00913336	0.0281593	0	0	7.42478	12.6371	-4.9657	0	1	0	0	0	2.12	1	0	0	0	0	1.7764	1	1	0	0	0	0	0	0	0	0	0	0	40	2	6906.41	26144
4.95583	-0.826632	0.0227424	-0.800214	-0.139418	0.214275	1.96052	2.33584	556.114	3.52704	3.7423	-0.129304	0.0691753	1	0	3.82775	-78.4695	-20.9657	1	0	0	0	0	1.64	5	0	0	0	1	-10.0236	2	0	1	0	0	0	0	0	0	0	0	0	29	1	35651.6	26154
5.4161	1.77337	9.72274	-0.600214	-0.0430342	-0.106852	2.0569	2.01471	-948.386	3.62224	3.68247	-0.034107	0.00935296	0	0	3.33687	-37.643	3.0343	0	0	0	0	0	3.45	4	0	0	1	0	-1.3436	0	0	0	0	0	0	0	0	0	0	0	0	40	2	41812.5	26191
5.04986	0.573368	8.92274	0.799786	0.0619933	0.113368	2.16193	2.23493	-264.386	3.67125	4.06393	0.014903	0.390807	0	0	-6.93925	-186.468	22.0343	0	0	0	0	1	3.2	5	0	0	0	1	-8.8836	0	0	0	0	0	0	0	0	0	0	0	0	43	1	15716.6	26198
5.5835	2.47337	10.2227	1.89979	-0.224509	0.0137829	1.87543	2.13534	192.114	3.50801	3.74431	-0.148336	0.0711845	0	1	-8.85351	196.315	5.0343	0	0	1	0	0	1.82	1	0	0	0	0	-2.2436	0	0	0	0	0	0	0	0	0	0	0	0	36	1	37292	26199
5.31812	-2.32663	-8.87726	-0.700214	0.121127	0.0582925	2.22106	2.17985	267.614	3.89546	3.75062	0.239122	0.0774963	1	0	-5.8669	-31.3698	-16.9657	1	1	0	0	0	0.69	3	0	1	0	0	13.6064	0	0	0	0	0	0	0	0	0	0	0	0	42	2	1435.06	26209
5.3799	-0.526632	-0.177258	-0.300214	-0.155708	-0.31144	1.94423	1.81012	4.61439	3.39989	3.48894	-0.256452	-0.184186	1	0	-3.73047	-113.803	-15.9657	1	0	0	1	0	0.59	4	0	0	1	0	6.8264	0	0	0	0	0	0	0	0	0	0	0	0	37	1	18649.6	26212
5.64897	-1.02663	-1.27726	-0.700214	-0.0230265	-0.0508848	2.07691	2.07068	-954.886	3.68116	3.60942	0.0248148	-0.0637015	0	0	-1.92086	-74.3924	24.0343	1	1	0	0	0	0.58	1	0	0	0	0	2.5064	0	0	0	0	0	0	0	0	0	0	0	0	40	1	1451.44	26227
5.03695	-1.12663	11.9227	-0.000213929	0.114606	-0.0160135	2.21454	2.10555	567.614	3.66181	3.54572	0.0054666	-0.127397	0	0	-11.6737	138.56	-19.9657	0	1	0	0	0	1.98	1	0	0	0	0	-1.6436	0	0	0	0	0	0	0	0	0	0	0	0	38	2	14287.4	26229
4.96981	0.973368	1.72274	-0.600214	0.151501	0.124938	2.25144	2.2465	54.6144	3.68492	3.81719	0.028576	0.144071	1	0	4.51306	-100.425	36.0343	0	0	0	0	0	1.05	2	1	0	0	0	-4.8536	0	0	0	0	0	0	0	0	0	0	0	0	34	2	4772.18	26231
5.14749	0.273368	11.0227	-0.800214	0.037444	0.272345	2.13738	2.39391	851.614	3.60036	3.5837	-0.055986	-0.0894196	0	1	2.14749	136.367	16.0343	0	1	0	0	0	2.02	4	0	0	1	0	0.0564021	1	1	0	0	0	0	0	0	0	0	0	0	34	1	1768.13	26239
5.37528	-1.12663	3.82274	-0.500214	0.0384552	0.0561469	2.13839	2.17771	114.614	3.54397	3.6437	-0.112373	-0.0294184	0	1	0.95244	-149.829	38.0343	0	0	0	0	0	4.3	2	1	0	0	0	4.3764	1	1	0	0	0	0	0	0	0	0	0	0	35	2	8777.18	26240
5.39816	-0.826632	-1.27726	-0.500214	0.722772	0.544637	2.82271	2.6662	321.614	4.1361	4.04878	0.479759	0.375654	0	0	-9.84328	4.10709	26.0343	1	1	0	0	0	1.03	1	0	0	0	0	13.6264	1	1	0	0	0	0	0	0	0	0	0	0	38	2	2006.87	26255
5.38907	1.87337	33.3227	1.19979	0.391745	0.1218	2.49168	2.24336	205.114	3.61664	3.88876	-0.0397008	0.215635	1	0	1.40718	26.7327	14.0343	0	0	0	0	0	5	4	0	0	1	0	2.9164	1	1	0	0	0	0	0	0	0	0	0	0	32	1	24793	26271
5.4161	0.473368	16.6227	-0.400214	0.332312	-0.0284054	2.43225	2.09316	-143.386	3.91251	3.60335	0.25617	-0.0697741	0	0	5.44725	50.615	26.0343	1	1	0	0	0	4	2	1	0	0	0	7.6564	0	0	0	0	0	0	0	0	0	0	0	0	38	2	2006.87	26275
5.34233	3.47337	18.7227	0.0997861	0.188927	-0.327974	2.28886	1.79359	-222.386	3.88523	3.55963	0.228883	-0.113497	1	0	-4.13649	-116.743	-5.9657	0	0	0	0	1	1.24	4	0	0	1	0	-2.8836	1	1	0	0	0	0	0	0	0	0	0	0	34	1	22244.4	26285
5.12396	1.27337	19.4227	-0.300214	-0.13681	-0.0914846	1.96313	2.03008	-918.886	3.62502	3.53851	-0.0313264	-0.13461	1	1	0.653169	-95.7251	1.0343	1	0	0	0	0	3.93	4	0	0	1	0	-3.7136	1	1	0	0	0	0	0	0	0	0	0	0	33	1	46484.8	26290
5.04343	-1.52663	-4.87726	-0.000213929	0.122662	-0.279649	2.2226	1.84191	569.114	3.84543	3.50127	0.189086	-0.171852	1	1	1.26378	-104.786	-14.9657	1	0	0	0	0	5	5	0	0	0	1	-2.5336	0	0	0	0	0	0	0	0	0	0	0	0	39	2	3452.04	26310
5.54518	-1.42663	-3.67726	-0.800214	-0.118409	0.103091	1.98153	2.22465	-248.886	3.72602	3.55524	0.0696813	-0.117885	0	0	4.07665	-16.9792	21.0343	1	0	0	1	0	0.68	4	0	0	1	0	7.8964	1	1	0	0	0	0	0	0	0	0	0	0	43	2	4194.75	26313
5.45532	4.47337	44.7227	2.29979	-0.220049	-0.014472	1.87989	2.10709	263.114	3.48375	3.78242	-0.172598	0.109296	1	0	-0.209235	168.983	15.0343	0	1	0	0	0	4.13	1	0	0	0	0	-2.4936	1	1	0	0	0	0	0	0	0	0	0	0	42	1	899.824	26314
5.17048	0.0733679	6.72274	-0.300214	-0.200889	-0.102932	1.89905	2.01863	380.114	3.69568	3.63668	0.0393328	-0.036445	0	1	9.78448	176.977	24.0343	1	0	0	0	0	2.48	3	0	1	0	0	-5.0836	0	0	0	0	0	0	0	0	0	0	0	0	31	1	24076.7	26316
5.52545	-1.12663	40.6227	0.399786	-0.365363	-0.149346	1.73457	1.97222	-279.386	3.42059	3.55305	-0.235758	-0.120067	0	0	-6.43784	95.9947	21.0343	0	0	0	1	0	0.81	1	0	0	0	0	-7.4936	1	1	0	0	0	0	0	0	0	0	0	0	32	1	5263.47	26341
5.32301	1.37337	-2.27726	-0.300214	-0.0254782	-0.19781	2.07446	1.92375	-1259.39	3.56174	3.50586	-0.0946043	-0.167266	0	0	2.56261	149.139	-14.9657	0	0	0	1	0	1.36	2	1	0	0	0	7.1164	0	0	0	0	0	0	0	0	0	0	0	0	37	2	8644.24	26368
5.0876	-2.92663	-5.77726	-1.00021	0.17768	-0.0648666	2.27762	2.0567	-1027.39	3.72002	3.57216	0.0636782	-0.100962	0	0	-6.60221	45.2247	-9.9657	1	0	0	0	0	0.56	1	0	0	0	0	5.2564	0	0	0	0	0	0	0	0	0	0	0	0	32	1	40710	26375
5.49306	1.67337	9.22274	-0.000213929	-0.0678866	-0.050341	2.03205	2.07122	987.114	3.62645	3.70859	-0.0298887	0.035465	0	0	-6.78292	-83.2136	-11.9657	0	1	0	0	0	1.19	3	0	1	0	0	-1.6336	0	0	0	0	0	0	0	0	0	0	0	0	42	2	15424.7	26397
5.4161	3.17337	9.72274	-0.100214	-0.303378	-0.0559836	1.79656	2.06558	-224.886	3.43327	3.61196	-0.223077	-0.0611572	0	0	-12.9367	-155.181	-14.9657	1	0	0	0	0	5	5	0	0	0	1	-4.4836	2	0	1	0	0	0	0	0	0	0	0	0	32	1	41697.9	26401
5.23111	-0.426632	15.2227	-0.600214	-0.167402	-0.175725	1.93253	1.94584	994.114	3.64126	3.68434	-0.0150806	0.0112147	0	1	4.16505	341.917	28.0343	0	0	0	0	0	2.48	3	0	1	0	0	-7.7536	1	1	0	0	0	0	0	0	0	0	0	0	31	1	22386.1	26409
5.23111	3.17337	4.82274	-0.000213929	0.19786	-0.122801	2.29779	1.99876	151.614	3.88487	3.72024	0.228529	0.0471162	1	0	-0.6316	-99.4194	2.0343	1	0	0	0	1	1.24	4	0	0	1	0	-6.2336	1	1	0	0	0	0	0	0	0	0	0	0	34	1	24830.7	26412
5.25227	1.57337	15.6227	-0.000213929	-0.122862	-0.552733	1.97707	1.56883	196.114	3.5999	3.40312	-0.0564468	-0.270001	0	0	-4.9555	-167.524	36.0343	0	0	0	0	0	2.68	3	0	1	0	0	-6.1836	1	1	0	0	0	0	0	0	0	0	0	0	29	2	7429.21	26434
5.35659	0.673368	11.0227	0.0997861	-0.00977775	-0.0722209	2.09016	2.04934	1343.11	3.46543	3.35067	-0.19091	-0.322453	1	0	15.7995	49.2172	-12.9657	0	0	0	0	0	3.34	3	0	1	0	0	3.1364	0	0	0	0	0	0	0	0	0	0	0	0	34	2	42859.1	26481
5.22036	1.27337	9.82274	0.299786	-0.178689	-0.371293	1.92125	1.75027	1991.11	3.31286	3.49846	-0.343485	-0.174665	0	0	0.840962	-69.2168	-8.9657	0	0	0	1	0	5	5	0	0	0	1	15.9664	0	0	0	0	0	0	0	0	0	0	0	0	42	1	6588.07	26482
5.36129	1.97337	10.9227	0.399786	0.0226876	0.0668833	2.12262	2.18845	-580.386	3.70905	3.70557	0.0527033	0.0324524	0	0	-9.34324	-119.167	15.0343	1	0	1	0	0	1.84	1	0	0	0	0	-1.6736	0	0	0	0	0	0	0	0	0	0	0	0	36	2	13759.2	26489
5.33272	-1.52663	3.82274	-0.700214	-0.446455	-0.181464	1.65348	1.9401	-1028.89	3.35287	3.49987	-0.303475	-0.173253	0	0	16.3573	-10.9819	-9.9657	1	0	0	1	0	1.09	3	0	1	0	0	1.5164	0	0	0	0	0	0	0	0	0	0	0	0	33	1	16434.3	26493
5.04986	0.473368	0.122742	-0.400214	-0.313913	-0.351271	1.78602	1.77029	384.114	3.49321	3.33701	-0.163134	-0.33611	0	1	-1.75843	-38.0479	-24.9657	1	0	0	0	0	3.28	3	0	1	0	0	-3.4636	2	0	1	0	0	0	0	0	0	0	0	0	29	1	35651.6	26525
5.12396	-0.526632	-0.177258	-0.300214	-0.571304	-0.356276	1.52863	1.76529	3462.11	3.11472	3.27233	-0.54162	-0.400794	0	0	-3.01012	-250.621	-25.9657	0	0	0	0	0	0.27	3	0	1	0	0	-9.7736	2	0	1	0	0	0	0	0	0	0	0	0	34	2	22429.8	26579
5.27811	-0.226632	3.62274	0.0997861	-0.448385	-0.658947	1.65155	1.46262	2903.11	3.63575	3.56337	-0.0205888	-0.109751	1	0	-15.6124	21.8824	-20.9657	0	0	0	0	1	3.27	3	0	1	0	0	5.0064	2	0	1	0	0	0	0	0	0	0	0	0	39	2	34215.1	26580
5.31321	5.57337	34.4227	-0.400214	0.00157449	-0.14995	2.10151	1.97161	886.114	3.63373	3.60785	-0.0226122	-0.0652722	0	1	2.52249	284.298	4.0343	0	0	0	0	0	4.08	4	0	0	1	0	-0.873598	0	0	0	0	0	0	0	0	0	0	0	0	31	2	38988.1	26584
5.31321	-3.32663	-11.3773	-0.900214	-0.0594039	-0.0693215	2.04053	2.05224	-615.386	3.66608	3.5938	0.00973512	-0.0793196	0	1	-4.4977	-102.966	16.0343	0	0	0	0	0	3.56	3	0	1	0	0	-4.2736	2	0	1	0	0	0	0	0	0	0	0	0	32	1	23734.5	26616
5.52146	-3.32663	-13.7773	-1.10021	-0.235699	-0.0136826	1.86424	2.10788	-72.8856	3.49791	3.4901	-0.158434	-0.183018	0	0	11.1459	110.257	-19.9657	1	0	0	0	0	0.4	5	0	0	0	1	-2.5636	0	0	0	0	0	0	0	0	0	0	0	0	32	2	4066.27	26622
5.29832	4.57337	17.2227	1.19979	-0.756389	0.112405	1.34355	2.23397	2942.61	3.69628	3.65443	0.0399343	-0.0186896	1	0	15.3568	12.9421	-15.9657	0	0	0	1	0	0.9	3	0	1	0	0	-1.1036	0	0	0	0	0	0	0	0	0	0	0	0	42	1	13176.1	26640
5.36598	-1.92663	-5.37726	-0.800214	-0.054283	-0.135265	2.04565	1.9863	817.614	3.7593	3.49713	0.102954	-0.175987	0	0	5.77799	384.577	-15.9657	1	1	0	0	0	0.06	1	0	0	0	0	9.0164	0	0	0	0	0	0	0	0	0	0	0	0	38	1	15056.8	26645
5.45104	2.67337	49.3227	-0.700214	0.31299	-0.281612	2.41292	1.83995	-542.386	3.76624	3.51291	0.109901	-0.160208	1	0	10.064	168.641	14.0343	0	0	0	0	0	4.59	4	0	0	1	0	17.1264	0	0	0	0	0	0	0	0	0	0	0	0	39	2	22293.9	26662
5.40268	9.47337	15.6227	1.89979	-0.233423	0.21154	1.86651	2.3331	560.114	3.3841	3.60985	-0.272243	-0.0632696	1	0	-9.83106	283.684	-6.9657	0	0	0	0	0	2.27	3	0	1	0	0	-0.523598	2	0	1	0	0	0	0	0	0	0	0	0	32	2	46652.1	26684
5.20949	3.77337	23.9227	1.79979	-0.477133	0.221296	1.6228	2.34286	649.114	3.43874	3.68829	-0.217604	0.0151698	1	0	-1.22924	-39.2347	-19.9657	0	0	0	0	0	2.69	4	0	0	1	0	-11.2736	1	1	0	0	0	0	0	0	0	0	0	0	42	2	32021	26687
5.35659	-2.42663	-8.97726	-0.600214	-0.326626	-0.351989	1.77331	1.76957	472.114	3.42328	3.24961	-0.233066	-0.423513	0	1	-0.183649	-48.6146	5.0343	0	0	0	0	0	2.66161	4	0	0	1	0	-9.6936	3	0	0	1	0	0	0	0	0	0	0	0	31	2	14387.5	26702
5.0876	1.87337	47.9227	0.599786	-0.138405	-0.0384818	1.96153	2.08308	1057.11	3.40684	3.66396	-0.249505	-0.00915741	1	0	-7.20832	-121.43	22.0343	1	0	0	0	0	1	1	0	0	0	0	-3.8036	2	0	1	0	0	0	0	0	0	0	0	0	34	2	15006.1	26721
5.4161	-0.426632	10.8227	0.399786	0.169448	-0.0571307	2.26938	2.06443	-711.386	3.83125	3.60849	0.174904	-0.0646271	0	0	-1.2028	-94.9112	1.0343	1	0	0	0	0	4.8	4	0	0	1	0	4.8864	0	0	0	0	0	0	0	0	0	0	0	0	34	2	57219.8	26733
5.32788	-1.32663	6.62274	-1.10021	0.341263	0.0293425	2.4412	2.1509	-200.386	3.80803	3.7682	0.151686	0.0950782	0	1	8.2023	204.58	-8.9657	1	1	0	0	0	1.33	4	0	0	1	0	-6.7836	0	0	0	0	0	0	0	0	0	0	0	0	38	2	21827.5	26752
4.84419	2.37337	5.52274	-0.600214	0.017731	-0.0377385	2.11767	2.08382	64.1144	3.54237	3.46952	-0.113975	-0.203597	1	0	-2.51144	-71.6138	-21.9657	1	0	0	1	0	0.64	4	0	0	1	0	17.9864	0	0	0	0	0	0	0	0	0	0	0	0	39	2	13886.3	26756
5.24702	1.77337	19.6227	1.39979	-0.147441	-0.0611816	1.95249	2.06038	-743.386	3.59063	3.60135	-0.0657175	-0.0717734	0	0	-3.21773	-146.744	-1.9657	1	0	0	0	0	5	5	0	0	0	1	-3.6936	0	0	0	0	0	0	0	0	0	0	0	0	30	1	47629.8	26757
5.21494	4.97337	9.62274	0.799786	0.233207	-0.236935	2.33314	1.88463	2042.11	3.64248	3.52609	-0.0138602	-0.147037	1	0	-9.57353	-249.144	-20.9657	0	0	0	0	0	2.15	4	0	0	1	0	-3.4036	2	0	1	0	0	0	0	0	0	0	0	0	35	2	33707.2	26771
5.00395	3.97337	21.8227	0.499786	0.178664	-0.0969852	2.2786	2.02458	1832.11	3.54385	3.39399	-0.112491	-0.279135	1	0	8.61444	-281.927	-9.9657	0	0	0	0	0	2.81	3	0	1	0	0	-0.623598	0	0	0	0	0	0	0	0	0	0	0	0	34	2	44680.6	26778
5.18178	2.27337	25.7227	-0.600214	0.159035	-0.16466	2.25897	1.9569	-229.386	3.65606	3.54404	-0.00027797	-0.12908	0	0	-2.73252	191.045	7.0343	1	0	0	0	0	1.76	4	0	0	1	0	-1.6936	0	0	0	0	0	0	0	0	0	0	0	0	31	1	43486.4	26784
5.37528	0.673368	5.72274	-0.300214	0.0591881	0.19207	2.15912	2.31363	-839.886	3.64044	3.75268	-0.0158991	0.0795633	0	0	0.8666	-48.4507	38.0343	0	0	0	0	0	2.23	4	0	0	1	0	-4.0436	0	0	0	0	0	0	0	0	0	0	0	0	29	1	9455.84	26785
5.23111	-1.32663	0.622742	-0.900214	-0.0625213	0.0463544	2.03741	2.16792	-305.386	3.51745	3.70182	-0.138892	0.0286976	0	0	0.0378642	-92.6771	1.0343	1	0	0	1	0	0.58	3	0	1	0	0	17.4064	1	1	0	0	0	0	0	0	0	0	0	0	35	1	10581.5	26796
5.54908	-0.826632	4.12274	-0.500214	-0.023984	-0.179203	2.07595	1.94236	-251.886	3.56333	3.5376	-0.0930157	-0.13552	0	0	8.42755	-101.921	34.0343	1	0	0	0	0	1.2	2	1	0	0	0	3.5764	1	1	0	0	0	0	0	0	0	0	0	0	33	1	7889.01	26799
5.26786	-1.52663	-0.977258	-0.700214	0.00216811	0.0172432	2.1021	2.13881	-778.886	3.63436	3.52003	-0.0219852	-0.15309	0	0	9.62217	-59.2373	0.034297	1	0	0	0	0	4.47	4	0	0	1	0	8.3364	0	0	0	0	0	0	0	0	0	0	0	0	32	2	64097.3	26801
5.273	2.37337	15.9227	-0.500214	0.191174	-0.0442101	2.29111	2.07735	-412.886	3.74669	3.65519	0.0903469	-0.0179366	0	0	-1.78986	-121.669	34.0343	0	0	0	0	1	1.2	1	0	0	0	0	1.5964	0	0	0	0	0	0	0	0	0	0	0	0	34	2	4580.89	26815
5.59842	11.1734	31.0227	4.69979	-0.169997	0.0155833	1.92994	2.13715	-1271.39	3.471	3.68609	-0.185341	0.0129649	0	0	-1.99508	-84.7756	15.0343	1	0	0	1	0	0.63	2	1	0	0	0	15.8864	0	0	0	0	0	0	0	0	0	0	0	0	36	2	6715.98	26842
5.41165	3.07337	20.5227	-0.100214	-0.323059	0.0655107	1.77688	2.18707	-643.386	3.40482	3.71389	-0.251523	0.0407698	1	0	-0.628835	192.777	1.0343	0	0	0	1	0	5	4	0	0	1	0	-0.173598	1	1	0	0	0	0	0	0	0	0	0	0	35	1	9524.13	26854
5.15906	4.17337	20.0227	0.399786	-0.216304	0.259376	1.88363	2.38094	174.114	3.72176	3.74661	0.0654122	0.0734874	1	0	-0.899799	-149.117	-4.9657	0	1	0	0	0	2.34	4	0	0	1	0	-7.9236	0	0	0	0	0	0	0	0	0	0	0	0	31	1	11501.6	26858
5.1358	-0.926632	5.32274	-0.100214	0.0559798	0.107973	2.15591	2.22953	-249.386	3.74478	3.78894	0.0884368	0.115821	1	0	3.67693	-112.543	26.0343	0	0	0	0	0	4.56	3	0	1	0	0	-3.0036	1	1	0	0	0	0	0	0	0	0	0	0	39	2	16073.4	26862
5.58725	1.17337	6.12274	0.999786	-0.108542	-0.239007	1.99139	1.88256	839.614	3.57275	3.6034	-0.083591	-0.0697233	1	1	-5.69633	-28.6562	7.0343	0	0	0	1	0	4.34	3	0	1	0	0	-1.0636	0	0	0	0	0	0	0	0	0	0	0	0	37	2	24610.5	26863
5.50126	-1.12663	-1.07726	3.29979	-0.13265	0.0862274	1.96729	2.20779	362.614	3.69975	3.74462	0.0434103	0.0715028	1	0	0.985419	222.832	-4.9657	1	1	0	0	0	0.88	4	0	0	1	0	8.6164	2	0	1	0	0	0	0	0	0	0	0	0	42	2	6685.78	26864
5.05625	-0.926632	-0.677258	-0.800214	0.0811733	0.410808	2.18111	2.53237	-1477.89	3.69685	3.86008	0.04051	0.186959	1	0	-1.03527	-80.2645	15.0343	1	1	0	0	0	0.83	1	0	0	0	0	6.6064	0	0	0	0	0	0	0	0	0	0	0	0	40	1	1320.79	26871
5.43808	-3.32663	-10.1773	-0.900214	-0.105232	0.0624687	1.9947	2.18403	-1103.39	3.54234	3.64303	-0.114001	-0.030088	1	0	1.13431	-62.3712	26.0343	0	0	0	0	0	1.2	3	0	1	0	0	-2.2336	1	1	0	0	0	0	0	0	0	0	0	0	33	1	6939.36	26883
5.14166	0.973368	15.2227	-0.500214	-0.00656001	-0.139202	2.09338	1.98236	-670.386	3.6895	3.57463	0.033157	-0.0984942	0	1	2.6175	-4.83686	35.0343	0	0	0	0	0	1.82	5	0	0	0	1	3.6464	1	1	0	0	0	0	0	0	0	0	0	0	29	1	9455.84	26889
5.24175	0.173368	6.72274	0.299786	0.00391772	-0.15877	2.10385	1.96279	-714.886	3.64093	3.59566	-0.0154089	-0.0774568	0	1	0.241637	164.902	27.0343	0	0	0	0	0	5	5	0	0	0	1	0.846402	0	0	0	0	0	0	0	0	0	0	0	0	29	2	13489.3	26908
5.49306	1.17337	1.62274	-0.400214	0.244601	0.513271	2.34454	2.63483	-345.886	3.7246	4.07177	0.0682526	0.398645	1	0	-4.78764	-144.862	17.0343	1	1	0	0	0	2.26408	3	0	1	0	0	-5.5536	0	0	0	0	0	0	0	0	0	0	0	0	40	1	1812.52	26912
5.46383	4.37337	6.42274	-0.800214	-0.294672	-0.083953	1.80526	2.03761	-243.386	3.96268	3.52302	0.306334	-0.1501	1	0	-1.46223	-60.0798	2.0343	0	1	0	0	0	2.79	1	0	0	0	0	5.4264	2	0	1	0	0	0	0	0	0	0	0	0	42	1	6784.74	26915
5.38907	8.37337	-8.47726	6.99979	-0.00788392	0.379664	2.09205	2.50123	-511.886	3.68087	3.78804	0.0245259	0.114916	1	1	-5.56629	-17.2575	-4.9657	0	1	0	0	0	0.53	2	1	0	0	0	-1.5236	0	0	0	0	0	0	0	0	0	0	0	0	40	2	7369.37	26955
5.36598	-1.02663	-5.07726	0.299786	0.0689388	0.474545	2.16887	2.59611	-426.386	3.66279	4.15942	0.00645183	0.486299	1	0	-3.54904	-17.1841	-4.9657	1	1	0	0	0	2.09	1	0	0	0	0	-7.0136	0	0	0	0	0	0	0	0	0	0	0	0	40	1	7935.01	26972
5.20401	0.473368	0.922742	-0.300214	-0.0607214	-0.0868707	2.03921	2.03469	169.614	3.52352	3.64763	-0.132823	-0.0254928	1	0	-0.325197	-83.3763	-11.9657	1	0	0	0	0	3.25	4	0	0	1	0	5.7064	0	0	0	0	0	0	0	0	0	0	0	0	32	2	46631.6	26984
5.05625	-2.12663	-2.17726	0.199786	-0.149406	-0.539679	1.95053	1.58188	-233.386	3.48677	3.22135	-0.169572	-0.451774	0	0	7.26801	168.16	-15.9657	1	0	0	1	0	0.46	3	0	1	0	0	-0.603598	0	0	0	0	0	0	0	0	0	0	0	0	30	1	16440.2	26995
5.4161	-1.22663	-3.07726	-0.400214	0.0718311	-0.251901	2.17177	1.86966	997.114	3.54222	3.88237	-0.114125	0.209248	1	0	10.1768	-214.268	-17.9657	1	0	0	0	0	0.8	5	0	0	0	1	-0.503598	2	0	1	0	0	0	0	0	0	0	0	0	40	2	24383.9	26997
5.03044	-0.926632	-2.77726	-0.400214	0.369517	0.439127	2.46945	2.56069	-335.886	3.91562	3.79454	0.259278	0.121415	1	0	-3.462	-151.245	-11.9657	0	1	0	0	0	2.36	3	0	1	0	0	-5.7636	1	1	0	0	0	0	0	0	0	0	0	0	42	2	15424.7	27018
5.45959	1.27337	10.4227	0.299786	-0.0607271	0.130656	2.03921	2.25222	-254.886	3.75214	3.68426	0.095799	0.0111403	0	0	2.06965	-32.2326	28.0343	0	0	0	0	0	1.34	5	0	0	0	1	4.7364	1	1	0	0	0	0	0	0	0	0	0	0	42	1	24905.8	27024
5.09375	2.07337	10.4227	-0.400214	-0.0101334	0.368284	2.0898	2.48985	-248.386	3.51944	3.96022	-0.136906	0.287102	1	0	2.88415	18.7211	11.0343	1	0	0	0	0	4.59	4	0	0	1	0	15.1864	0	0	0	0	0	0	0	0	0	0	0	0	39	2	35300.1	27066
5.54908	0.873368	10.3227	0.299786	-0.146126	-0.132202	1.95381	1.98936	-592.886	3.56583	3.59284	-0.0905087	-0.0802854	0	0	0.844988	73.9128	15.0343	0	0	0	0	0	2.39	4	0	0	1	0	9.4664	1	1	0	0	0	0	0	0	0	0	0	0	33	2	19885.7	27072
5.09375	1.77337	10.9227	-0.200214	-0.344897	-0.137587	1.75504	1.98398	-562.886	3.40878	3.54047	-0.247567	-0.132655	1	0	15.462	132.98	-12.9657	0	0	0	0	0	1.88	3	0	1	0	0	10.2364	0	0	0	0	0	0	0	0	0	0	0	0	34	2	42859.1	27078
5.26269	-1.12663	5.52274	-0.600214	0.0236611	-0.00888851	2.1236	2.11267	182.114	3.4884	3.47881	-0.167939	-0.194312	0	0	-1.69502	-222.959	-2.9657	1	0	0	0	0	0.44	2	1	0	0	0	-6.6836	2	0	1	0	0	0	0	0	0	0	0	0	39	2	21636.5	27079
5.39816	-1.92663	8.12274	-0.600214	-0.268194	-0.0138957	1.83174	2.10767	-329.886	3.51392	3.71846	-0.14242	0.045335	0	1	0.962568	-20.8068	4.0343	1	0	0	1	0	1.79	4	0	0	1	0	-2.2936	2	0	1	0	0	0	0	0	0	0	0	0	33	2	10557.4	27091
5.35186	0.173368	1.72274	-0.200214	0.154109	0.573042	2.25404	2.6946	683.614	3.76094	3.9682	0.104601	0.295077	0	0	-8.11046	-123.12	32.0343	0	1	0	0	0	1.29	3	0	1	0	0	-3.6936	0	0	0	0	0	0	0	0	0	0	0	0	38	2	1381.45	27092
5.37064	-0.326632	-5.87726	-0.600214	0.0724755	0.240958	2.17241	2.36252	-21.3856	3.78862	3.87798	0.132273	0.204855	1	1	-16.3616	-114.234	-4.9657	0	1	0	0	0	1.52	5	0	0	0	1	-1.5636	2	0	1	0	0	0	0	0	0	0	0	0	43	1	8650.65	27104
5.30827	3.07337	20.5227	-0.400214	-0.523197	0.107173	1.57674	2.22873	550.614	3.3562	3.69643	-0.300143	0.0233111	0	1	-7.92	-260.477	20.0343	1	0	0	0	0	4	4	0	0	1	0	-4.0736	0	0	0	0	0	0	0	0	0	0	0	0	35	2	20181.8	27108
5.0626	-0.226632	-6.07726	-0.200214	-0.0305017	-0.114803	2.06943	2.00676	726.114	3.55541	3.65551	-0.100934	-0.0176138	0	1	-8.11512	-152.492	-17.9657	1	0	0	1	0	1.31	3	0	1	0	0	11.2664	1	1	0	0	0	0	0	0	0	0	0	0	33	1	12620.4	27119
5.56834	9.57337	6.02274	-0.200214	-0.16197	-0.125403	1.93796	1.99616	-249.386	3.60801	3.603	-0.0483315	-0.0701244	0	1	-0.596928	-20.7585	26.0343	1	0	0	0	0	4.95	4	0	0	1	0	-0.833598	1	1	0	0	0	0	0	0	0	0	0	0	30	2	21378.8	27129
5.01064	5.37337	3.12274	-0.100214	0.272112	-0.0234212	2.37205	2.09814	-605.386	3.78002	3.58417	0.123677	-0.0889472	1	0	-6.95996	-8.9916	0.034297	1	0	0	1	0	1.44	4	0	0	1	0	-2.8736	3	0	0	1	0	0	0	0	0	0	0	0	41	1	9988.81	27154
5.2832	-0.426632	24.9227	-0.800214	-0.010873	0.40608	2.08906	2.52764	818.114	3.61308	3.91625	-0.0432646	0.243124	0	0	0.735919	-201.229	16.0343	0	0	0	0	0	3.14	5	0	0	0	1	-0.773598	1	1	0	0	0	0	0	0	0	0	0	0	38	1	22665.3	27156
5.41165	-1.72663	-0.577258	-1.10021	-0.00836275	0.115083	2.09157	2.23665	-583.386	3.74974	3.88448	0.093401	0.211357	1	0	-0.364234	-72.2246	39.0343	1	0	0	0	0	0.93	3	0	1	0	0	3.6964	1	1	0	0	0	0	0	0	0	0	0	0	37	2	9587.72	27165
5.1985	0.173368	15.1227	-0.200214	0.134714	0.326376	2.23465	2.44794	-89.8856	3.66122	3.77549	0.00487552	0.102373	0	0	-9.75212	-156.997	35.0343	0	0	0	0	0	1.92	5	0	0	0	1	1.5464	0	0	0	0	0	0	0	0	0	0	0	0	32	2	11697.1	27166
5.34233	1.57337	18.0227	-0.200214	0.172698	0.0367846	2.27263	2.15835	-962.886	3.74771	3.65685	0.0913689	-0.0162737	0	0	2.91291	-33.4102	38.0343	1	0	0	0	0	4.13	4	0	0	1	0	-1.4136	1	1	0	0	0	0	0	0	0	0	0	0	31	1	10923.6	27170
5.18739	3.37337	20.8227	0.599786	-0.0762862	0.220983	2.02365	2.34254	-487.886	3.54439	3.81984	-0.111948	0.146715	0	0	-3.89067	150.885	29.0343	1	0	0	0	0	1.07	3	0	1	0	0	10.3264	1	1	0	0	0	0	0	0	0	0	0	0	33	2	13487.5	27179
5.26786	0.273368	82.7227	3.69979	0.0441281	-0.359528	2.14406	1.76203	101.614	3.62931	3.64503	-0.027037	-0.0280893	0	0	-14.2877	-79.4619	-14.9657	0	0	0	0	1	1.47	2	1	0	0	0	-3.0836	0	0	0	0	0	0	0	0	0	0	0	0	42	2	35543	27187
5.20401	-1.02663	-4.97726	-0.000213929	0.205783	-0.188872	2.30572	1.93269	-1252.39	3.66152	3.76674	0.00517838	0.0936184	1	0	1.26987	-81.494	-18.9657	1	0	1	0	0	2.58	4	0	0	1	0	-1.9836	0	0	0	0	0	0	0	0	0	0	0	0	41	2	31901.1	27216
5.11199	0.173368	5.92274	-0.300214	-0.120784	0.196013	1.97915	2.31758	-45.8856	3.59449	3.63156	-0.0618536	-0.0415588	0	0	-1.22294	213.721	18.0343	1	0	0	1	0	0.62	4	0	0	1	0	12.8264	1	1	0	0	0	0	0	0	0	0	0	0	43	2	5717.93	27220
4.99043	-1.22663	-4.57726	-0.900214	0.0990946	0.360997	2.19903	2.48256	6.11439	3.69864	3.89744	0.0422962	0.224315	0	1	6.01154	131.286	37.0343	0	0	0	0	0	5	5	0	0	0	1	-0.483598	1	1	0	0	0	0	0	0	0	0	0	0	39	2	9031.3	27221
5.44242	-1.12663	5.42274	-0.100214	0.299638	0.0839136	2.39957	2.20548	178.114	3.8327	3.51873	0.176362	-0.154388	0	0	0.434486	4.1804	-0.965703	0	0	0	0	0	3.83	4	0	0	1	0	-1.5236	2	0	1	0	0	0	0	0	0	0	0	0	29	1	43120.5	27222
5.09987	4.67337	63.5227	2.99979	-0.168465	-0.203185	1.93147	1.91838	-546.386	3.56711	3.55761	-0.0892294	-0.115517	1	0	10.3845	232.692	19.0343	0	0	0	0	0	4	3	0	1	0	0	0.0764021	0	0	0	0	0	0	0	0	0	0	0	0	36	2	28382.8	27227
5.42053	4.97337	8.32274	0.799786	-0.0521678	-0.486435	2.04777	1.63513	1085.11	3.49146	3.29201	-0.164884	-0.381112	0	0	7.61837	317.39	-19.9657	0	0	0	0	0	5	3	0	1	0	0	4.6764	2	0	1	0	0	0	0	0	0	0	0	0	32	1	37929	27228
5.21494	-2.12663	9.92274	-0.800214	0.286954	0.156675	2.38689	2.27824	-767.386	3.79035	3.74163	0.134003	0.068512	0	1	-1.18057	137.191	30.0343	0	1	0	0	0	1.09	1	0	0	0	0	0.316402	2	0	1	0	0	0	0	0	0	0	0	0	38	2	1426.47	27235
5.25227	0.373368	7.32274	-0.500214	0.175478	-0.0457837	2.27541	2.07578	-1283.89	3.78172	3.57234	0.125375	-0.100783	0	1	-2.29999	-52.9332	36.0343	0	1	0	0	0	2.66161	4	0	0	1	0	-2.0936	1	1	0	0	0	0	0	0	0	0	0	0	38	2	1468.16	27245
5.72685	0.773368	3.32274	-0.500214	0.0330026	-0.255044	2.13294	1.86652	627.614	3.50087	3.54481	-0.155469	-0.128308	0	0	3.97054	51.1014	0.034297	0	1	0	0	0	4.24	2	1	0	0	0	-5.9336	1	1	0	0	0	0	0	0	0	0	0	0	43	2	6321.66	27251
5.50533	-2.82663	-8.37726	-1.00021	0.0371122	-0.011666	2.13705	2.1099	40.1144	3.6168	3.95256	-0.0395398	0.279436	1	0	-8.91251	37.1408	-16.9657	1	1	0	0	0	1.02	1	0	0	0	0	-0.333598	0	0	0	0	0	0	0	0	0	0	0	0	38	1	4507.94	27256
5.18739	0.673368	17.7227	1.99979	-0.329944	-0.174027	1.76999	1.94753	-979.386	3.70438	3.66262	0.0480371	-0.0105046	0	0	6.35884	-85.6633	-0.965703	1	0	0	1	0	0.08	3	0	1	0	0	0.966402	0	0	0	0	0	0	0	0	0	0	0	0	30	1	10430.6	27261
5.29832	2.57337	31.2227	-0.200214	0.0902034	-0.093687	2.19014	2.02787	-22.3856	3.77748	3.90368	0.121138	0.230563	0	0	-9.99992	-201.363	8.0343	0	0	0	0	0	5	5	0	0	0	1	-6.8536	1	1	0	0	0	0	0	0	0	0	0	0	39	1	35004.7	27270
5.56452	0.973368	18.9227	0.999786	-0.230259	0.0133689	1.86968	2.13493	-1210.39	3.50694	3.70746	-0.149402	0.0343393	1	0	5.63862	222.555	7.0343	1	0	0	0	0	4	4	0	0	1	0	4.9364	3	0	0	1	0	0	0	0	0	0	0	0	32	2	42985.7	27272
5.19296	-0.526632	19.0227	-0.700214	-0.13552	0.614681	1.96442	2.73624	915.114	3.47455	3.9654	-0.181794	0.292283	1	0	0.532302	288.212	2.0343	0	1	0	0	0	3.28	4	0	0	1	0	-1.0936	1	1	0	0	0	0	0	0	0	0	0	0	34	1	10409.1	27285
5.273	-3.02663	-11.3773	-1.00021	0.0499086	-0.12942	2.14984	1.99214	-789.386	3.6904	3.60397	0.0340577	-0.0691536	0	0	7.98482	-91.9559	20.0343	1	0	0	0	0	0.96	4	0	0	1	0	13.1364	1	1	0	0	0	0	0	0	0	0	0	0	34	2	14193.1	27294
5.29832	1.17337	3.42274	0.199786	0.338328	0.2606	2.43826	2.38216	-422.386	3.85569	3.73641	0.199344	0.06329	0	1	0.0191233	91.7965	38.0343	1	0	0	0	0	2.26408	3	0	1	0	0	-2.0636	0	0	0	0	0	0	0	0	0	0	0	0	31	1	10630.7	27295
5.51745	3.37337	4.82274	-0.100214	0.175703	0.5335	2.27564	2.65506	-226.886	3.8666	4.03349	0.210252	0.360365	1	0	-4.23605	-90.2068	2.0343	1	0	0	0	0	4.59	4	0	0	1	0	1.0264	0	0	0	0	0	0	0	0	0	0	0	0	33	1	24015.4	27301
5.39363	-0.826632	4.92274	-0.500214	-0.167284	0.0118987	1.93265	2.13346	731.114	3.62288	3.76603	-0.0334675	0.0929126	1	0	13.05	-152.128	-14.9657	1	0	0	0	0	0.77	4	0	0	1	0	10.6164	0	0	0	0	0	0	0	0	0	0	0	0	34	2	26549.5	27303
5.31321	3.37337	5.42274	-0.100214	0.569112	0.396873	2.66905	2.51844	2464.61	3.76256	4.03295	0.106217	0.359829	0	0	-10.7003	-255.727	-3.9657	0	1	0	0	0	2	4	0	0	1	0	-4.8536	0	0	0	0	0	0	0	0	0	0	0	0	40	1	8296.87	27313
5.73657	3.57337	11.3227	0.399786	-0.21386	0.16949	1.88608	2.29105	-943.886	3.50685	3.8135	-0.149489	0.14038	1	1	1.94858	9.37895	1.0343	0	0	0	1	0	2.69	5	0	0	0	1	2.9764	0	0	0	0	0	0	0	0	0	0	0	0	42	2	9537.78	27317
5.39816	0.573368	11.0227	0.0997861	-0.336321	-0.297159	1.76361	1.8244	969.614	3.50962	3.46712	-0.146722	-0.206001	0	0	-14.444	-298.197	1.0343	0	0	0	1	0	4.66	2	1	0	0	0	-0.0135979	2	0	1	0	0	0	0	0	0	0	0	0	42	2	9659.85	27320
5.59471	1.47337	4.42274	-0.200214	-0.201711	0.196295	1.89822	2.31786	797.114	3.73426	4.08373	0.0779165	0.410609	0	1	-3.70816	57.9601	22.0343	1	0	0	0	0	3.71	4	0	0	1	0	-2.2136	0	0	0	0	0	0	0	0	0	0	0	0	30	2	22006.6	27323
5.3033	3.77337	24.5227	0.499786	-0.130387	-0.172049	1.96955	1.94951	-524.386	3.52689	3.53384	-0.129451	-0.139282	1	0	-1.21029	-90.1439	7.0343	1	0	0	0	0	5	3	0	1	0	0	0.0864021	0	0	0	0	0	0	0	0	0	0	0	0	32	2	42985.7	27339
5.34711	-0.226632	1.82274	-0.700214	0.199744	-0.767968	2.29968	1.35359	1087.61	3.54992	3.50669	-0.106426	-0.166428	1	0	-2.24757	-113.888	-19.9657	0	1	0	0	0	3.41	2	1	0	0	0	0.156402	1	1	0	0	0	0	0	0	0	0	0	0	38	2	14287.4	27341
5.01728	-0.926632	-3.87726	-0.600214	-0.13206	-0.153076	1.96788	1.96849	-302.886	3.50664	3.5152	-0.149707	-0.157925	1	0	-2.75517	-69.5784	-9.9657	1	0	0	0	0	0.87	2	1	0	0	0	4.5164	0	0	0	0	0	0	0	0	0	0	0	0	31	2	24865.9	27343
5.3845	0.473368	7.22274	-0.300214	0.028831	-0.0710672	2.12877	2.05049	-178.886	3.71502	3.70497	0.0586816	0.0318473	0	0	-1.68904	-177.436	-17.9657	1	0	0	0	0	2.56	5	0	0	0	1	2.5064	2	0	1	0	0	0	0	0	0	0	0	0	29	1	34642.8	27345
5.28827	-2.82663	-10.3773	-0.700214	-0.0955255	0.386579	2.00441	2.50814	376.114	3.61091	3.98238	-0.0454375	0.30926	1	0	6.50929	-42.1125	-4.9657	1	1	0	0	0	1.09	2	1	0	0	0	-5.0436	0	0	0	0	0	0	0	0	0	0	0	0	42	1	6539.38	27358
5.24175	0.773368	13.5227	1.69979	-0.0638001	0.250046	2.03613	2.37161	-1018.39	3.53656	3.76956	-0.119784	0.0964417	0	1	2.46129	186.891	39.0343	0	0	0	0	0	2.89	3	0	1	0	0	-4.3636	0	0	0	0	0	0	0	0	0	0	0	0	35	1	8467.09	27377
4.90527	-0.326632	-1.37726	-0.600214	-0.13901	-0.136772	1.96092	1.98479	-1482.39	3.57279	3.56821	-0.0835524	-0.104916	0	0	1.88646	-93.8214	0.034297	1	0	0	0	0	0.86	3	0	1	0	0	-9.1536	2	0	1	0	0	0	0	0	0	0	0	0	35	2	22179.7	27407
5.49306	-0.526632	-3.47726	-0.900214	-0.0193721	0.0920165	2.08056	2.21358	-605.386	3.73209	3.73321	0.075745	0.0600919	1	0	-3.42581	-77.0954	39.0343	1	0	0	0	0	1.74	4	0	0	1	0	-6.0336	1	1	0	0	0	0	0	0	0	0	0	0	29	1	8973.39	27411
4.97673	7.07337	22.4227	2.49979	-0.251346	-0.0315414	1.84859	2.09002	-252.886	3.5059	3.63405	-0.150442	-0.039076	1	0	3.94821	-54.0495	-4.9657	1	1	0	0	0	3.98	4	0	0	1	0	2.4064	0	0	0	0	0	0	0	0	0	0	0	0	36	2	10425.2	27421
5.22036	-1.62663	24.1227	2.09979	0.288433	0.203374	2.38837	2.32494	-1168.39	3.70523	3.74632	0.0488853	0.0731954	1	0	0.564956	114.05	26.0343	1	0	0	1	0	3.71	5	0	0	0	1	13.6464	2	0	1	0	0	0	0	0	0	0	0	0	36	1	6872.22	27429
5.4161	4.17337	17.3227	0.499786	-0.202946	-0.0862669	1.89699	2.03529	396.614	3.53873	3.748	-0.117618	0.0748749	0	1	8.7345	-9.33757	7.0343	0	0	0	0	0	4.98	3	0	1	0	0	-1.2736	2	0	1	0	0	0	0	0	0	0	0	0	34	2	41627.9	27433
5.76832	-1.12663	-7.77726	-0.500214	-0.0462051	0.239788	2.05373	2.36135	334.614	3.60854	3.7132	-0.0477992	0.0400831	1	0	-6.18906	-133.746	-18.9657	1	1	0	0	0	1.81	2	1	0	0	0	8.4464	0	0	0	0	0	0	0	0	0	0	0	0	43	2	1544.3	27464
5.54518	-1.82663	-7.67726	-0.100214	-0.126702	-0.24884	1.97323	1.87272	67.6144	3.54182	3.58255	-0.114524	-0.0905711	0	1	-2.28858	-209.982	-17.9657	1	0	0	1	0	0.66	3	0	1	0	0	17.4264	0	0	0	0	0	0	0	0	0	0	0	0	33	1	12620.4	27467
5.35186	-1.52663	-0.977258	-0.900214	-0.158814	0.13	1.94112	2.25156	966.114	3.71017	3.67317	0.0538287	4.43638e-05	0	0	1.45886	-162.186	1.0343	0	0	0	0	0	1.97	4	0	0	1	0	3.8564	1	1	0	0	0	0	0	0	0	0	0	0	29	1	51417.3	27471
5.1358	1.07337	10.3227	0.399786	0.412579	0.152346	2.51251	2.27391	1220.11	3.7023	3.63705	0.0459595	-0.036068	0	0	0.666645	-67.5559	30.0343	0	0	0	0	0	2.56	4	0	0	1	0	-2.7536	1	1	0	0	0	0	0	0	0	0	0	0	32	2	19289.6	27490
5.4848	-1.82663	-6.17726	-0.800214	-0.0185414	-0.0772906	2.08139	2.04427	-532.886	3.48222	3.61684	-0.174122	-0.0562859	1	0	-7.57747	84.0817	-23.9657	1	1	0	0	0	0.74	3	0	1	0	0	0.576402	0	0	0	0	0	0	0	0	0	0	0	0	34	1	18038.1	27506
5.25227	2.17337	10.2227	-0.600214	-0.395115	-0.250321	1.70482	1.87124	-120.886	3.33017	3.47536	-0.326169	-0.197762	0	1	-1.67764	7.41534	-2.9657	1	0	0	1	0	3.9	3	0	1	0	0	-9.6936	2	0	1	0	0	0	0	0	0	0	0	0	32	1	12393.2	27508
5.02388	2.47337	15.5227	0.599786	0.686616	-0.146393	2.78655	1.97517	-437.386	3.90064	3.6712	0.244299	-0.00191968	0	0	-9.8916	-199.952	-14.9657	0	0	0	1	0	0.56	2	1	0	0	0	-6.1236	2	0	1	0	0	0	0	0	0	0	0	0	35	2	8198.93	27532
4.99043	-1.22663	2.52274	-0.700214	0.403858	-0.201844	2.50379	1.91972	185.114	3.8944	3.60115	0.238054	-0.0719676	0	1	12.6962	125.374	31.0343	1	1	0	0	0	0.75	1	0	0	0	0	15.7664	0	0	0	0	0	0	0	0	0	0	0	0	38	2	2064.19	27552
5.04343	0.273368	11.8227	0.899786	-0.0434913	0.0137645	2.05644	2.13533	238.614	3.70915	3.86805	0.0528092	0.194929	0	0	5.53694	125.538	-8.9657	0	0	0	0	0	4.24	4	0	0	1	0	0.506402	0	0	0	0	0	0	0	0	0	0	0	0	30	2	31627.5	27554
5.20401	-0.426632	-1.47726	-0.400214	-0.182029	0.102948	1.91791	2.22451	-519.386	3.48268	3.65515	-0.173661	-0.0179699	1	0	9.10215	169.289	21.0343	1	0	0	0	0	3.6	3	0	1	0	0	0.276402	1	1	0	0	0	0	0	0	0	0	0	0	37	2	22042.1	27559
5.59099	1.37337	22.9227	-0.500214	0.0209468	0.297197	2.12088	2.41876	-335.386	3.66893	3.79896	0.0125889	0.12584	0	0	5.22372	-12.0314	39.0343	1	0	0	0	0	3.71	3	0	1	0	0	-8.8436	1	1	0	0	0	0	0	0	0	0	0	0	31	1	10923.6	27574
5.4848	-3.32663	25.2227	-0.200214	0.186043	0.293567	2.28598	2.41513	-400.886	3.66769	3.83789	0.011352	0.164767	1	0	0.360746	-24.9274	23.0343	0	0	0	0	0	3.04	3	0	1	0	0	-5.6936	1	1	0	0	0	0	0	0	0	0	0	0	39	2	24220.3	27597
5.27811	0.673368	7.32274	0.199786	-0.0770378	0.104073	2.0229	2.22563	1204.11	3.63358	3.70984	-0.0227608	0.0367201	0	1	-9.80712	-98.2045	8.0343	0	0	0	0	0	2.92	4	0	0	1	0	-0.593598	0	0	0	0	0	0	0	0	0	0	0	0	37	2	38395.3	27598
5.04343	-2.52663	24.7227	1.19979	0.140887	0.41719	2.24082	2.53875	-842.886	3.72688	3.92327	0.070535	0.250145	1	0	0.376424	3.36629	-3.9657	1	0	0	1	0	2.56	4	0	0	1	0	-2.8636	1	1	0	0	0	0	0	0	0	0	0	0	42	2	10462.7	27604
5.0814	1.47337	7.92274	1.29979	0.0418785	-0.0705081	2.14181	2.05105	1244.61	3.85832	3.76487	0.201972	0.0917528	1	0	-20.4835	-253.186	-24.9657	0	0	0	0	0	0.33	4	0	0	1	0	-4.9136	0	0	0	0	0	0	0	0	0	0	0	0	36	1	34590.4	27606
5.04343	0.373368	0.522742	-0.400214	-0.766212	-0.272847	1.33372	1.84871	83.1144	3.23893	3.54684	-0.417413	-0.126281	1	0	-9.82733	-155.116	-24.9657	0	1	0	0	0	1.11	4	0	0	1	0	-5.1536	0	0	0	0	0	0	0	0	0	0	0	0	31	1	15942	27607
5.52943	-0.626632	7.82274	-0.300214	-0.148913	0.346728	1.95102	2.46829	169.114	3.61841	4.0039	-0.0379328	0.330783	1	0	9.26993	-36.2509	13.0343	1	0	0	0	0	2.4	3	0	1	0	0	3.5264	1	1	0	0	0	0	0	0	0	0	0	0	34	2	39490.9	27620
5.07517	0.873368	5.52274	0.499786	0.0452915	0.0371353	2.14523	2.1587	137.614	3.66497	3.73417	0.0086224	0.061053	1	0	-8.83728	-93.682	4.0343	0	0	0	0	0	5	5	0	0	0	1	-0.383598	0	0	0	0	0	0	0	0	0	0	0	0	36	1	36075.8	27634
5.59842	-1.22663	8.02274	-0.800214	0.223634	0.530204	2.32357	2.65177	-359.886	3.74505	3.85786	0.0887043	0.184738	0	0	-4.20717	-15.4547	10.0343	1	0	0	0	0	5	3	0	1	0	0	0.676402	1	1	0	0	0	0	0	0	0	0	0	0	39	1	34174.7	27635
5.40717	0.873368	-0.377258	0.299786	-0.212774	-0.261556	1.88716	1.86001	934.114	3.52151	3.27997	-0.134834	-0.393148	0	0	-3.29113	-95.0186	-17.9657	1	0	0	0	0	4.48	5	0	0	0	1	2.5564	0	0	0	0	0	0	0	0	0	0	0	0	37	2	3529.18	27639
5.3799	-1.42663	4.32274	-0.000213929	0.273229	-0.0641911	2.37316	2.05737	-487.886	3.79187	3.79464	0.135529	0.121523	1	0	3.80283	-141.03	10.0343	1	0	0	0	0	1.93	3	0	1	0	0	5.0164	0	0	0	0	0	0	0	0	0	0	0	0	34	2	40640.9	27641
5.44242	3.27337	10.9227	-0.100214	-0.128325	0.133166	1.97161	2.25473	-810.386	3.62814	3.80016	-0.0281993	0.127038	0	0	-7.8653	-122.099	-11.9657	1	0	0	0	0	4.34	5	0	0	0	1	-5.6836	0	0	0	0	0	0	0	0	0	0	0	0	35	1	35152.4	27648
5.24175	9.27337	32.8227	3.59979	0.250035	-0.686513	2.34997	1.43505	748.114	3.78089	3.66416	0.124544	-0.00896315	1	1	-2.41489	-240.528	-0.965703	0	0	0	0	0	3.98	4	0	0	1	0	2.5464	2	0	1	0	0	0	0	0	0	0	0	0	36	2	63567.7	27660
5.24175	3.37337	8.42274	0.999786	0.64839	-0.35173	2.74832	1.76983	1854.61	3.93958	3.38803	0.283234	-0.285089	0	1	11.2592	59.193	-10.9657	0	0	0	0	0	3.65	3	0	1	0	0	-0.813598	0	0	0	0	0	0	0	0	0	0	0	0	42	2	35218.2	27676
5.18739	1.67337	12.2227	-0.300214	0.0203724	0.438558	2.12031	2.56012	1608.61	3.48494	3.8891	-0.171406	0.215975	1	1	3.90844	-124.55	-6.9657	0	0	0	0	0	5	4	0	0	1	0	0.506402	1	1	0	0	0	0	0	0	0	0	0	0	29	1	37713	27712
5.0876	-0.726632	-0.277258	-0.700214	0.152849	0.235671	2.25278	2.35723	666.114	3.6442	3.6787	-0.0121392	0.00557803	0	1	-10.8737	50.1864	-18.9657	1	0	0	0	0	5	5	0	0	0	1	-2.4036	1	1	0	0	0	0	0	0	0	0	0	0	31	1	3997.23	27716
5.38907	-0.126632	17.4227	-1.00021	0.335628	0.414531	2.43556	2.53609	-40.3856	3.71426	3.78785	0.0579207	0.11473	0	0	-2.25657	-161.19	14.0343	0	1	0	0	0	4.8	4	0	0	1	0	0.926402	0	0	0	0	0	0	0	0	0	0	0	0	38	2	2125.7	27722
5.1358	-1.22663	13.5227	-1.10021	0.211117	-0.108222	2.31105	2.01334	-815.386	3.71991	3.55419	0.0635687	-0.11893	1	0	4.85637	-87.9385	39.0343	1	0	0	0	0	1.13	3	0	1	0	0	-5.9936	0	0	0	0	0	0	0	0	0	0	0	0	39	2	9835.8	27730
5.17615	0.273368	4.42274	-0.600214	0.0587131	-0.148028	2.15865	1.97353	-219.386	3.70988	3.52023	0.0535385	-0.152889	0	1	-2.31157	185.262	36.0343	0	1	0	0	0	1.89	1	0	0	0	0	-3.8536	1	1	0	0	0	0	0	0	0	0	0	0	34	1	1228.5	27734
5.47227	-0.826632	15.3227	-0.600214	-0.285447	0.193113	1.81449	2.31467	-32.3856	3.38097	3.69884	-0.275376	0.0257181	0	0	6.33661	-21.8804	19.0343	1	0	0	0	0	1.68	4	0	0	1	0	-2.7336	0	0	0	0	0	0	0	0	0	0	0	0	34	2	24365.2	27749
5.37528	0.373368	10.1227	-0.300214	0.209053	0.207795	2.30899	2.32936	374.614	3.78493	3.80054	0.128586	0.127416	0	0	6.05691	-139.291	5.0343	0	0	0	0	0	5	3	0	1	0	0	-3.8036	1	1	0	0	0	0	0	0	0	0	0	0	34	2	40450	27754
5.0626	4.87337	24.9227	1.79979	-0.458444	-0.251527	1.64149	1.87003	307.614	3.44309	3.43363	-0.213255	-0.239495	0	0	9.85448	6.58293	-19.9657	1	0	0	1	0	1.2	2	1	0	0	0	-10.6636	2	0	1	0	0	0	0	0	0	0	0	0	36	2	3706.12	27756
5.02388	-0.926632	-1.17726	-1.00021	-0.0295194	-0.139699	2.07042	1.98186	-958.886	3.54584	3.52664	-0.110502	-0.146478	0	0	1.70913	-22.1092	-25.9657	1	1	0	0	0	1.51	4	0	0	1	0	-8.1436	0	0	0	0	0	0	0	0	0	0	0	0	31	1	19250	27771
5.32301	-0.226632	-4.27726	-0.500214	0.122208	-0.395618	2.22214	1.72594	-64.3856	3.79842	3.66578	0.142077	-0.00734661	0	1	-7.12634	-183.125	-7.9657	1	0	0	0	0	2.67	4	0	0	1	0	-8.7836	0	0	0	0	0	0	0	0	0	0	0	0	31	1	45839.9	27779
4.96981	-1.12663	-0.277258	-0.700214	0.328507	0.133848	2.42844	2.25541	-883.386	3.95788	3.92664	0.301541	0.253518	0	0	-6.39759	-150.648	26.0343	1	1	0	0	0	1.24	2	1	0	0	0	2.7864	0	0	0	0	0	0	0	0	0	0	0	0	43	1	1471.3	27784
5.31812	1.17337	23.5227	-0.000213929	0.197061	-0.288904	2.297	1.83266	295.614	3.59884	3.45527	-0.0575047	-0.217853	0	1	-3.91973	-166.252	0.034297	1	0	0	0	0	2.66161	4	0	0	1	0	6.7564	0	0	0	0	0	0	0	0	0	0	0	0	38	1	52396.9	27803
5.69373	0.0733679	19.4227	-0.300214	0.206379	0.185191	2.30631	2.30675	-1190.39	3.7721	3.71463	0.115756	0.0415069	0	0	-4.26122	-97.5379	25.0343	1	1	0	0	0	1.34	2	1	0	0	0	-0.833598	0	0	0	0	0	0	0	0	0	0	0	0	34	1	2146.2	27810
5.11799	0.373368	11.9227	-0.000213929	0.216465	-0.103463	2.3164	2.0181	1560.61	3.51002	3.73488	-0.146321	0.0617629	0	0	1.86758	-168.228	0.034297	0	0	0	1	0	2.12	3	0	1	0	0	-0.293598	2	0	1	0	0	0	0	0	0	0	0	0	37	2	11105.9	27840
5.50939	0.673368	7.12274	-0.800214	-0.0753423	-0.0771779	2.02459	2.04438	90.6144	3.47932	3.79707	-0.177027	0.123944	1	0	-1.47425	-86.4294	-20.9657	1	0	0	0	0	4.74	5	0	0	0	1	-4.3036	0	0	0	0	0	0	0	0	0	0	0	0	33	1	3020.51	27841
4.90527	1.57337	15.4227	-0.300214	0.0226751	-0.0313499	2.12261	2.09021	2463.61	4.01711	3.87666	0.360766	0.203542	1	0	4.38023	151.675	-17.9657	0	0	0	0	0	1.27	4	0	0	1	0	-5.5936	0	0	0	0	0	0	0	0	0	0	0	0	40	2	16049.8	27855
5.36129	0.873368	7.52274	-0.100214	0.211885	0.269084	2.31182	2.39065	-877.886	3.7744	3.82874	0.118062	0.155623	1	0	-1.56995	-41.969	17.0343	1	1	0	0	0	1.11	1	0	0	0	0	-2.2036	0	0	0	0	0	0	0	0	0	0	0	0	43	2	1771.69	27862
5.09987	-0.526632	8.02274	-0.500214	-0.100205	0.401439	1.99973	2.523	648.614	3.55386	3.95939	-0.102486	0.286268	0	0	17.5099	-105.589	-10.9657	1	0	0	0	0	2.94	5	0	0	0	1	6.6264	0	0	0	0	0	0	0	0	0	0	0	0	39	2	3452.04	27884
5.44242	-0.726632	-5.87726	-0.300214	0.0309681	0.113837	2.1309	2.2354	-312.886	3.706	3.84432	0.0496567	0.171203	1	0	11.0439	-55.464	-11.9657	1	0	0	0	0	5	5	0	0	0	1	-0.833598	0	0	0	0	0	0	0	0	0	0	0	0	33	2	36285.2	27914
5.31321	4.47337	16.9227	0.399786	-0.731967	-0.287914	1.36797	1.83365	1095.11	3.27038	3.42865	-0.385961	-0.24447	1	1	-6.85496	225.189	3.0343	0	0	0	0	0	2.12	3	0	1	0	0	0.296402	0	0	0	0	0	0	0	0	0	0	0	0	38	1	20219.6	27921
5.0814	-0.926632	-2.67726	-0.300214	-0.350694	-0.202111	1.74924	1.91945	-211.386	3.38462	3.44032	-0.271728	-0.232804	1	0	4.40712	-42.702	-21.9657	1	0	0	1	0	0.39	2	1	0	0	0	-6.3236	0	0	0	0	0	0	0	0	0	0	0	0	41	1	12621.6	27925
5.50126	-1.82663	4.12274	0.399786	-0.338734	-0.0927451	1.7612	2.02882	-394.386	3.47897	3.93758	-0.177369	0.26446	1	0	-4.62096	-10.9078	-4.9657	0	0	0	1	0	4.45	4	0	0	1	0	-1.8536	2	0	1	0	0	0	0	0	0	0	0	0	30	1	9388.35	27932
5.25227	4.47337	4.72274	0.399786	0.328693	-0.169894	2.42863	1.95167	-594.886	3.81375	3.60553	0.157406	-0.0675906	0	0	-2.51575	80.3573	6.0343	1	0	0	0	0	5	5	0	0	0	1	-4.2636	1	1	0	0	0	0	0	0	0	0	0	0	39	1	34174.7	27933
5.34233	0.373368	4.52274	-0.300214	0.253569	-0.308732	2.3535	1.81283	-395.886	3.92603	3.76633	0.269682	0.0932063	0	1	4.94609	83.1176	26.0343	1	0	0	0	0	5	5	0	0	0	1	-6.4336	1	1	0	0	0	0	0	0	0	0	0	0	31	1	24740	27960
5.15906	4.27337	26.4227	4.69979	-0.189814	-0.0850168	1.91012	2.03655	292.114	3.57179	3.33443	-0.0845573	-0.338689	0	0	3.32501	64.38	-3.9657	1	0	0	1	0	1.43	5	0	0	0	1	4.5364	0	0	0	0	0	0	0	0	0	0	0	0	36	2	14369.2	27971
5.45104	-0.926632	6.82274	-0.000213929	-0.0375166	-0.0265936	2.06242	2.09497	-1202.39	3.62321	3.66275	-0.0331299	-0.010369	1	0	-4.47768	-24.5154	1.0343	0	0	0	1	0	5	5	0	0	0	1	0.866402	0	0	0	0	0	0	0	0	0	0	0	0	41	2	9360.74	27979
5.40268	0.973368	4.12274	-0.500214	-0.0569639	-0.0960204	2.04297	2.02554	-1013.89	3.5504	3.52386	-0.105947	-0.149258	0	0	4.41801	-91.3161	-25.9657	1	0	0	0	0	0.06	2	1	0	0	0	6.8964	2	0	1	0	0	0	0	0	0	0	0	0	29	1	28446.5	27988
5.29832	1.07337	4.32274	-0.600214	0.344069	-0.100089	2.444	2.02147	200.114	3.99291	3.69555	0.336564	0.0224307	1	0	-4.72718	160.258	2.0343	0	1	0	0	0	2.27	3	0	1	0	0	-3.0736	2	0	1	0	0	0	0	0	0	0	0	0	34	1	11799.5	28009
5.43372	-1.02663	-1.37726	-0.400214	-0.0893562	0.0239245	2.01058	2.14549	-1749.89	3.54714	3.65947	-0.109206	-0.0136485	0	0	0.487726	-58.2651	21.0343	1	0	1	0	0	1.36937	1	0	0	0	0	5.4564	0	0	0	0	0	0	0	0	0	0	0	0	41	2	10566.2	28010
5.27811	-2.82663	-1.27726	-0.800214	0.0684651	-0.424345	2.1684	1.69722	-469.386	3.69885	3.43668	0.042504	-0.236443	0	0	2.2093	-86.584	-15.9657	1	0	0	1	0	1.38	4	0	0	1	0	5.8264	0	0	0	0	0	0	0	0	0	0	0	0	41	1	15839.8	28015
5.2933	16.4734	29.4227	3.59979	-0.0973906	-0.233425	2.00254	1.88814	-634.886	3.58374	3.49741	-0.0726035	-0.175711	0	1	0.108369	157.434	17.0343	1	0	1	0	0	3.4	3	0	1	0	0	4.8964	0	0	0	0	0	0	0	0	0	0	0	0	36	2	22918.2	28027
5.44242	-0.126632	-0.777258	-0.800214	-0.216253	-0.250068	1.88368	1.87149	-47.3856	3.63114	3.42148	-0.0252015	-0.251646	0	0	3.80873	-112.192	23.0343	1	1	0	0	0	1.98	4	0	0	1	0	-4.2036	0	0	0	0	0	0	0	0	0	0	0	0	34	1	2144.09	28028
5.58725	0.973368	9.32274	-0.700214	-0.299308	-0.257169	1.80063	1.86439	-355.886	3.47014	3.53395	-0.186203	-0.139176	1	0	-3.98685	63.7339	9.0343	1	0	0	0	0	5	4	0	0	1	0	-4.2436	3	0	0	1	0	0	0	0	0	0	0	0	32	1	38619.9	28033
5.42495	-1.12663	-8.47726	-0.400214	0.0704674	0.463264	2.1704	2.58483	-480.386	3.83123	4.04713	0.17489	0.374012	1	0	-6.24304	-23.1176	-0.965703	1	0	0	0	0	3.09	4	0	0	1	0	-8.1136	0	0	0	0	0	0	0	0	0	0	0	0	29	2	42074.3	28068
5.29832	-0.826632	5.52274	-0.600214	-0.0558046	-0.0404527	2.04413	2.08111	-98.3856	3.4678	3.69371	-0.188546	0.0205844	1	0	9.00319	-1.54158	-2.9657	1	0	0	0	0	0.51	4	0	0	1	0	4.4964	0	0	0	0	0	0	0	0	0	0	0	0	30	2	18921.9	28070
5.26786	-2.12663	11.0227	-0.800214	-0.208382	-0.188772	1.89155	1.93279	-191.886	3.54069	3.42311	-0.115657	-0.250008	0	1	-14.9777	-2.40401	-16.9657	1	0	0	1	0	1.34	3	0	1	0	0	0.556402	0	0	0	0	0	0	0	0	0	0	0	0	35	1	12807.4	28073
5.39363	-0.426632	0.0227424	-0.600214	-0.00297091	-0.101897	2.09696	2.01966	905.114	3.64117	3.33043	-0.0151739	-0.34269	0	1	0.355017	132.755	-1.9657	0	0	0	0	0	4.4	4	0	0	1	0	-1.8336	0	0	0	0	0	0	0	0	0	0	0	0	43	2	41900.3	28077
5.59842	3.27337	34.6227	-0.500214	-0.446283	-0.376453	1.65365	1.74511	-504.386	3.44619	3.50368	-0.210155	-0.169446	0	0	-1.70288	-30.4174	-7.9657	1	0	0	0	0	2.65	2	1	0	0	0	-5.2236	2	0	1	0	0	0	0	0	0	0	0	0	39	2	35327.4	28126
5.65249	-0.726632	31.5227	1.79979	-0.443103	0.0375937	1.65683	2.15916	-390.886	3.40479	3.70215	-0.251555	0.0290251	0	0	9.82442	100.201	20.0343	1	0	0	0	0	2.26408	3	0	1	0	0	-2.8636	1	1	0	0	0	0	0	0	0	0	0	0	33	2	20241.2	28127
5.57215	-0.926632	-0.0772576	0.0997861	-0.177805	0.234969	1.92213	2.35653	-385.386	3.37983	3.75812	-0.276515	0.0849982	0	0	3.07496	1604.2	28.0343	0	0	0	0	0	3.87	4	0	0	1	0	5.1664	0	0	0	0	0	0	0	0	0	0	0	0	39	2	16073.4	28154
5.2832	0.573368	10.8227	-0.600214	-0.424492	-0.176052	1.67544	1.94551	102.614	3.47024	3.60629	-0.186108	-0.0668316	1	1	-1.48255	-9.49727	-13.9657	1	1	0	0	0	1.45	3	0	1	0	0	-6.0836	0	0	0	0	0	0	0	0	0	0	0	0	38	2	21188.9	28161
5.12396	-1.32663	-7.57726	-0.700214	-0.338414	-0.700975	1.76152	1.42059	617.114	3.23376	3.34253	-0.422584	-0.330595	1	0	-8.56457	-197.927	-23.9657	0	0	0	0	0	1.64	4	0	0	1	0	5.6564	3	0	0	1	0	0	0	0	0	0	0	0	29	1	34289.2	28173
5.37528	0.373368	17.6227	-0.700214	0.114915	0.196563	2.21485	2.31812	-360.886	3.74852	3.78969	0.0921724	0.11657	0	0	-0.276909	154.078	23.0343	1	0	0	0	0	5	5	0	0	0	1	-2.0236	1	1	0	0	0	0	0	0	0	0	0	0	34	1	20236	28177
5.36598	-1.22663	5.02274	-0.500214	-0.185464	0.125579	1.91447	2.24714	-292.886	3.46975	3.68641	-0.186593	0.0132881	1	0	8.6391	75.8257	35.0343	0	0	0	0	0	2.31	3	0	1	0	0	3.7764	1	1	0	0	0	0	0	0	0	0	0	0	33	1	7987.2	28181
5.37064	1.47337	51.8227	1.29979	-0.0277004	-0.0112259	2.07223	2.11034	-1196.39	3.55506	3.70316	-0.101278	0.0300373	0	1	-0.841202	-75.5972	29.0343	0	0	0	1	0	1.92	1	0	0	0	0	-3.9836	0	0	0	0	0	0	0	0	0	0	0	0	42	2	4020.87	28207
5.34711	-0.126632	13.8227	-0.400214	0.16469	0.109462	2.26463	2.23102	-67.8856	3.81218	3.64846	0.155836	-0.0246576	1	0	0.147149	47.8287	24.0343	0	1	0	0	0	1.09	2	1	0	0	0	-3.2036	1	1	0	0	0	0	0	0	0	0	0	0	40	1	971.372	28210
5.40717	2.37337	17.3227	-0.800214	-0.0486142	0.264442	2.05132	2.386	-399.386	3.80029	3.77963	0.143952	0.106504	0	0	6.27887	-71.6066	26.0343	0	0	0	0	0	5	5	0	0	0	1	2.9764	1	1	0	0	0	0	0	0	0	0	0	0	38	1	15814.9	28211
5.22036	2.37337	8.62274	-0.400214	-0.0243667	-0.113069	2.07557	2.00849	-687.386	3.56776	3.49605	-0.0885842	-0.177068	0	0	3.34673	133.135	-6.9657	0	0	0	0	0	3.18	3	0	1	0	0	2.4764	2	0	1	0	0	0	0	0	0	0	0	0	34	2	42859.1	28222
5.17615	-2.92663	-9.37726	-1.10021	-0.000699715	-0.280449	2.09924	1.84111	-441.886	3.57485	3.43978	-0.0814974	-0.233346	1	1	5.14979	297.576	0.034297	0	0	0	1	0	1.34	3	0	1	0	0	-6.0436	0	0	0	0	0	0	0	0	0	0	0	0	38	1	10328	28225
4.95583	-2.12663	-1.07726	-0.600214	0.111128	0.291467	2.21106	2.41303	1041.11	3.86905	3.98406	0.212711	0.310941	1	1	-16.2328	-201.919	-12.9657	0	0	0	0	0	5	5	0	0	0	1	-9.4036	0	0	0	0	0	0	0	0	0	0	0	0	30	1	34666.5	28230
5.0626	0.0733679	8.52274	1.09979	-0.171717	-0.414591	1.92822	1.70697	95.1144	3.53487	3.39127	-0.12147	-0.281852	0	1	-19.068	-12.6576	-24.9657	1	0	0	0	0	0.21	3	0	1	0	0	-0.403598	2	0	1	0	0	0	0	0	0	0	0	0	42	2	27338.3	28245
5.31321	2.17337	12.4227	-0.900214	-0.0463694	-0.0906875	2.05357	2.03087	329.614	3.62065	3.59696	-0.0356895	-0.0761621	0	1	0.447262	152.811	19.0343	1	0	0	0	0	2.56	3	0	1	0	0	-0.663598	0	0	0	0	0	0	0	0	0	0	0	0	29	1	21439.6	28247
5.16479	1.97337	10.6227	-0.500214	0.585354	-0.420882	2.68529	1.70068	862.114	3.85373	3.49668	0.197388	-0.176437	1	0	-6.24034	170.233	-17.9657	0	1	0	0	0	2.69	3	0	1	0	0	2.6364	1	1	0	0	0	0	0	0	0	0	0	0	34	1	14427.7	28252
5.45532	5.87337	18.9227	0.499786	-0.435961	-0.215298	1.66397	1.90626	483.114	3.32243	3.41309	-0.333917	-0.260027	1	0	-6.87745	-33.639	-19.9657	0	0	0	0	0	1.24	5	0	0	0	1	-9.8536	0	0	0	0	0	0	0	0	0	0	0	0	43	1	15047.4	28267
5.32301	1.57337	8.22274	-0.400214	0.122642	-0.139925	2.22258	1.98164	-117.886	3.61584	3.58901	-0.0405007	-0.0841134	0	1	13.6926	337.842	9.0343	1	0	0	0	0	5	3	0	1	0	0	-1.6936	1	1	0	0	0	0	0	0	0	0	0	0	35	1	33347.6	28281
5.17615	-1.12663	-2.07726	-0.200214	-0.0865316	0.0860829	2.0134	2.20764	-613.386	3.58571	3.73035	-0.070637	0.0572283	0	1	1.51179	53.9466	-16.9657	0	0	0	0	1	3.01	4	0	0	1	0	-1.7336	2	0	1	0	0	0	0	0	0	0	0	0	39	1	32339.5	28292
5.12396	2.47337	10.4227	0.299786	-0.138213	-0.0623977	1.96172	2.05916	-829.386	3.71376	3.51871	0.0574149	-0.154407	1	0	3.80944	-50.0498	10.0343	1	0	0	0	0	4.48	5	0	0	0	1	6.5864	0	0	0	0	0	0	0	0	0	0	0	0	29	1	29141.9	28297
5.26786	0.173368	7.72274	-0.500214	-0.428581	-0.314229	1.67135	1.80733	953.614	3.50075	3.75668	-0.155594	0.083557	1	0	0.645613	-262.818	14.0343	0	0	0	1	0	2.39	5	0	0	0	1	3.3964	2	0	1	0	0	0	0	0	0	0	0	0	37	2	5485.04	28300
5.39363	-0.226632	-1.17726	-0.400214	-0.189533	-0.0933023	1.9104	2.02826	-311.886	3.51612	3.59795	-0.140221	-0.075168	0	1	-6.85446	9.41234	-11.9657	1	0	0	0	0	0.93	4	0	0	1	0	3.1864	0	0	0	0	0	0	0	0	0	0	0	0	39	2	23060.5	28308
5.2832	1.07337	7.52274	0.499786	-0.077599	-0.14812	2.02234	1.97344	-434.386	3.54826	3.50961	-0.108082	-0.16351	0	0	4.0241	-73.122	-15.9657	0	0	0	0	0	3.19	5	0	0	0	1	2.1064	0	0	0	0	0	0	0	0	0	0	0	0	37	2	39530.8	28310
5.09987	0.473368	-1.57726	-0.900214	0.307037	-0.27061	2.40697	1.85095	192.114	3.95017	3.47345	0.293826	-0.199671	1	0	-6.35931	-152.589	39.0343	0	0	0	0	0	3.36	4	0	0	1	0	-9.2536	1	1	0	0	0	0	0	0	0	0	0	0	29	1	8906.24	28327
5.24702	0.473368	18.9227	-0.500214	-0.0037432	-0.0202319	2.09619	2.10133	-285.386	3.73785	3.53142	0.0815069	-0.141702	0	0	11.3934	60.6429	1.0343	1	0	0	0	0	4.59	4	0	0	1	0	-7.9836	0	0	0	0	0	0	0	0	0	0	0	0	37	1	52750.8	28337
5.27811	1.07337	12.6227	0.399786	-0.0579347	-0.368163	2.042	1.7534	-519.886	3.6759	3.41818	0.0195557	-0.254941	0	0	4.17451	-76.0636	4.0343	1	0	0	0	0	3.36	3	0	1	0	0	-4.3236	0	0	0	0	0	0	0	0	0	0	0	0	37	2	38394.5	28350
4.85203	-3.02663	-13.7773	-1.10021	-0.138629	-0.265128	1.96131	1.85643	510.614	3.55964	3.73957	-0.0966997	0.0664531	0	1	3.90071	99.1108	-4.9657	0	0	0	1	0	2	3	0	1	0	0	-6.4636	2	0	1	0	0	0	0	0	0	0	0	0	30	1	9388.35	28365
5.33272	-1.02663	6.02274	-0.400214	0.175859	-0.0530561	2.27579	2.06851	96.1144	3.75618	3.52808	0.0998344	-0.145038	1	0	8.2987	132.662	7.0343	0	0	0	0	0	0.21	1	0	0	0	0	0.566402	0	0	0	0	0	0	0	0	0	0	0	0	32	2	16904.7	28366
5.79301	-1.32663	-6.47726	0.0997861	-0.19149	-0.267897	1.90845	1.85366	190.114	3.40283	3.33715	-0.253515	-0.33597	0	0	-1.92663	-98.2621	-14.9657	1	0	0	0	0	2.23	4	0	0	1	0	3.2764	0	0	0	0	0	0	0	0	0	0	0	0	32	2	4326.05	28374
5.45104	2.37337	17.1227	-0.300214	-0.0334865	-0.243016	2.06645	1.87855	838.614	3.51605	3.50339	-0.140289	-0.169735	1	0	-4.99446	150.309	-20.9657	0	0	0	0	0	5	5	0	0	0	1	-4.7936	0	0	0	0	0	0	0	0	0	0	0	0	35	1	31975.2	28413
5.19296	-2.22663	16.3227	-0.100214	-0.0355072	-0.23967	2.06443	1.88189	761.114	3.47278	3.70697	-0.183562	0.0338484	0	0	-10.0142	-151.574	5.0343	0	0	0	1	0	5	4	0	0	1	0	-1.6236	1	1	0	0	0	0	0	0	0	0	0	0	33	2	22599.8	28414
4.95583	1.37337	18.7227	-0.500214	-0.134982	-0.201854	1.96495	1.91971	281.114	3.45471	3.46689	-0.201633	-0.206236	1	0	15.7629	-95.2199	-19.9657	0	0	0	0	0	5	5	0	0	0	1	-4.9136	0	0	0	0	0	0	0	0	0	0	0	0	29	1	34289.2	28440
5.22575	0.373368	4.52274	-0.500214	-0.303682	-0.2718	1.79625	1.84976	176.114	3.3416	3.42821	-0.31474	-0.244912	1	0	5.79977	311.78	-23.9657	0	0	0	0	1	3.83	4	0	0	1	0	0.0664021	2	0	1	0	0	0	0	0	0	0	0	0	41	2	31015.5	28446
5.17048	-0.226632	13.1227	-0.100214	0.0515397	-0.127756	2.15147	1.99381	404.614	3.58903	3.50004	-0.0673142	-0.173079	1	0	-4.85873	-51.0816	-2.9657	1	0	0	1	0	5	5	0	0	0	1	-6.9436	0	0	0	0	0	0	0	0	0	0	0	0	38	1	11474.6	28462
5.65948	3.67337	6.22274	0.499786	0.1208	0.234156	2.22073	2.35572	-298.386	3.78912	3.79761	0.132776	0.124486	0	0	16.3031	-34.1658	29.0343	1	0	0	0	0	2.26	5	0	0	0	1	2.5464	0	0	0	0	0	0	0	0	0	0	0	0	35	2	18609.4	28485
5.35186	3.47337	14.0227	-0.000213929	0.408687	0.462962	2.50862	2.58452	-35.8856	3.7809	3.84233	0.124559	0.169207	1	0	4.7481	-113.841	-4.9657	1	1	0	0	0	3.6	3	0	1	0	0	2.3164	0	0	0	0	0	0	0	0	0	0	0	0	40	1	7965.86	28489
4.97673	-0.926632	8.82274	-1.00021	-0.0456893	-0.0628975	2.05425	2.05866	-1089.39	3.58206	3.61083	-0.0742857	-0.0622928	0	0	5.32733	-54.8253	29.0343	1	0	0	0	0	2.26408	3	0	1	0	0	14.5664	0	0	0	0	0	0	0	0	0	0	0	0	32	2	24455.1	28500
5.23644	-1.32663	-1.47726	-0.700214	-0.138446	0.295253	1.96149	2.41681	-56.8856	4.00036	3.95424	0.344022	0.28112	0	0	-9.86733	-281.68	-23.9657	0	0	0	0	0	0.43	5	0	0	0	1	-8.1436	0	0	0	0	0	0	0	0	0	0	0	0	29	2	27842.9	28525
5.21494	-1.32663	4.22274	0.0997861	-0.122006	-0.183734	1.97793	1.93783	-432.886	3.55298	3.67434	-0.103361	0.00121751	1	0	-1.95948	-15.8941	-4.9657	1	0	0	1	0	3.63	4	0	0	1	0	-3.0236	0	0	0	0	0	0	0	0	0	0	0	0	41	2	10400	28526
5.01728	0.973368	32.2227	-0.800214	0.0044732	0.0237247	2.10441	2.14529	-874.386	3.63898	3.64773	-0.0173581	-0.0253931	0	1	0.701481	48.7246	25.0343	0	0	0	1	0	2.97	1	0	0	0	0	3.7564	0	0	0	0	0	0	0	0	0	0	0	0	42	1	7514.74	28528
5.31812	1.47337	1.52274	-0.200214	0.060542	0.170213	2.16048	2.29177	-928.386	3.71151	3.66528	0.0551624	-0.00783763	0	1	-1.76249	195.173	8.0343	0	0	0	1	0	0	1	0	0	0	0	-2.6736	1	1	0	0	0	0	0	0	0	0	0	0	36	1	23123.8	28538
5.11199	0.673368	18.7227	-0.300214	0.475508	0.144993	2.57544	2.26655	-213.386	3.84925	3.64735	0.192903	-0.0257696	1	0	-5.9782	-84.6101	8.0343	0	0	0	0	0	4	2	1	0	0	0	-1.6136	1	1	0	0	0	0	0	0	0	0	0	0	34	2	42084.8	28554
5.27811	-1.82663	-8.07726	-0.700214	0.240551	-0.0626863	2.34049	2.05888	-1604.39	3.70719	3.62739	0.050844	-0.0457286	1	0	2.06221	22.9701	3.0343	1	0	0	1	0	5	3	0	1	0	0	-1.3336	2	0	1	0	0	0	0	0	0	0	0	0	29	2	9437.6	28565
5.64545	2.97337	35.4227	-0.300214	0.58865	-0.535772	2.68858	1.58579	268.614	3.86564	3.32052	0.209294	-0.3526	0	1	-3.09836	62.4747	15.0343	0	1	0	0	0	2.45	3	0	1	0	0	-0.913598	1	1	0	0	0	0	0	0	0	0	0	0	34	1	1746.8	28590
4.86753	-0.126632	-2.17726	-0.400214	-0.367122	-0.507089	1.73281	1.61447	441.614	3.40596	3.41312	-0.25038	-0.26	0	1	-10.0852	-85.067	-24.9657	0	0	0	0	0	3.8	4	0	0	1	0	-1.1936	2	0	1	0	0	0	0	0	0	0	0	0	32	1	37030.4	28597
5.45532	-1.92663	-5.77726	-0.800214	-0.0625415	-0.136633	2.03739	1.98493	41.6144	3.58374	3.53647	-0.0725995	-0.136654	0	0	5.51326	-99.0482	15.0343	0	0	0	0	0	3.84	3	0	1	0	0	0.496402	1	1	0	0	0	0	0	0	0	0	0	0	32	2	26363.8	28603
5.11199	5.37337	13.0227	1.09979	-0.0724736	-0.0858352	2.02746	2.03573	-561.386	3.51243	3.49571	-0.143912	-0.17741	0	0	3.67403	30.3569	-12.9657	0	0	0	1	0	3.4	2	1	0	0	0	-7.9236	2	0	1	0	0	0	0	0	0	0	0	0	42	1	6588.07	28605
5.33754	1.37337	6.82274	-0.200214	-0.103208	-0.240372	1.99673	1.88119	-305.386	3.47172	3.46439	-0.184622	-0.208728	1	1	1.85559	-152.173	6.0343	1	0	0	1	0	2.39	5	0	0	0	1	11.6164	2	0	1	0	0	0	0	0	0	0	0	0	37	2	11566.8	28608
5.2575	1.17337	24.3227	-0.600214	-0.0253691	0.102969	2.07457	2.22453	-490.386	3.59988	3.74084	-0.0564609	0.0677206	0	0	-3.05116	-108.417	35.0343	1	0	0	0	0	1.69	2	1	0	0	0	-8.1236	0	0	0	0	0	0	0	0	0	0	0	0	42	1	13891.5	28610
5.69036	3.17337	30.6227	-0.600214	-0.0263954	-0.07812	2.07354	2.04344	-564.886	3.49259	3.60798	-0.163756	-0.0651411	1	0	3.70154	47.3813	7.0343	1	0	0	0	0	1.28	2	1	0	0	0	-6.1236	0	0	0	0	0	0	0	0	0	0	0	0	34	2	20152.7	28618
5.44674	0.373368	3.02274	-0.100214	0.238627	-0.047373	2.33856	2.07419	174.614	3.81982	3.6253	0.16348	-0.0478232	1	0	-0.486838	136.127	-5.9657	1	0	0	0	0	2.26408	3	0	1	0	0	-2.4036	1	1	0	0	0	0	0	0	0	0	0	0	29	1	51815.6	28638
5.20949	4.47337	8.12274	2.39979	-0.790722	-0.483073	1.30921	1.63849	1474.61	3.29581	3.19745	-0.36053	-0.475676	0	1	-3.45369	-187.816	-3.9657	0	0	1	0	0	1.06	3	0	1	0	0	-2.7836	1	1	0	0	0	0	0	0	0	0	0	0	36	2	24989	28641
5.44242	0.0733679	20.7227	0.599786	-0.174688	-0.00888397	1.92525	2.11268	581.614	3.65762	3.82494	0.00127669	0.151814	0	0	2.10369	832.436	31.0343	0	0	0	0	0	1.72	4	0	0	1	0	-4.2636	1	1	0	0	0	0	0	0	0	0	0	0	33	2	14104.4	28642
5.3033	3.77337	14.7227	-0.100214	-0.189122	-0.175125	1.91081	1.94644	853.614	3.47179	3.5242	-0.184548	-0.148918	1	0	6.12783	-8.39042	-12.9657	0	0	0	0	0	2.5	4	0	0	1	0	5.9364	0	0	0	0	0	0	0	0	0	0	0	0	34	2	42859.1	28648
5.07517	4.17337	9.02274	1.59979	-0.822524	-0.721265	1.27741	1.4003	2239.11	3.38337	3.16476	-0.272973	-0.508364	0	0	0.115751	96.2156	1.0343	0	0	0	1	0	2	4	0	0	1	0	3.6164	1	1	0	0	0	0	0	0	0	0	0	0	30	1	9388.35	28658
4.94876	3.27337	16.8227	-0.200214	0.790629	0.0391138	2.89056	2.16068	-521.386	4.21361	3.82609	0.55727	0.15297	0	1	-7.83022	-192.828	-20.9657	1	0	0	0	0	2.89	3	0	1	0	0	-8.3036	0	0	0	0	0	0	0	0	0	0	0	0	37	1	30526.5	28668
5.51343	-0.526632	0.922742	-0.800214	-0.213029	-0.314593	1.88691	1.80697	-872.886	3.45929	3.43684	-0.197052	-0.236277	1	0	2.21935	-72.4355	-4.9657	1	0	0	0	0	1.15	2	1	0	0	0	-3.1736	3	0	0	1	0	0	0	0	0	0	0	0	31	2	55151.9	28687
5.17048	-0.426632	0.522742	-0.600214	-0.198085	-0.28188	1.90185	1.83968	200.114	3.59313	3.49544	-0.0632178	-0.177677	0	0	-4.56832	48.5299	-16.9657	1	0	0	0	0	0.66	4	0	0	1	0	-9.4236	2	0	1	0	0	0	0	0	0	0	0	0	31	1	43353.3	28704
5.35659	-2.62663	-6.57726	-0.900214	0.375857	0.173776	2.47579	2.29534	-999.386	3.88011	3.75591	0.223767	0.0827906	1	0	0.841484	1.20401	13.0343	1	1	0	0	0	1.9	1	0	0	0	0	13.5064	0	0	0	0	0	0	0	0	0	0	0	0	34	1	8733.86	28709
4.89035	1.97337	10.6227	0.399786	-0.525667	-0.402111	1.57427	1.71945	3557.11	3.14893	3.52457	-0.507415	-0.148555	0	0	13.5397	-49.399	-25.9657	0	0	0	0	0	2.56	3	0	1	0	0	-6.6736	2	0	1	0	0	0	0	0	0	0	0	0	37	2	21190	28718
5.15329	4.57337	9.12274	-0.100214	-0.106436	-0.107448	1.9935	2.01411	-1476.89	3.52541	3.54698	-0.130933	-0.126147	1	0	0.631321	8.85309	6.0343	1	0	0	0	0	1.63768	2	1	0	0	0	2.7764	0	0	0	0	0	0	0	0	0	0	0	0	38	1	17317	28743
5.60947	-0.426632	6.92274	0.199786	0.121681	-0.257047	2.22162	1.86451	-727.386	3.71833	3.51007	0.0619906	-0.16305	1	0	-2.45788	-44.6609	10.0343	1	0	0	1	0	4.3	4	0	0	1	0	-3.3136	1	1	0	0	0	0	0	0	0	0	0	0	37	2	11566.8	28744
5.38907	2.27337	103.923	1.99979	0.0733302	-0.158238	2.17327	1.96332	-685.386	3.55233	3.54024	-0.104012	-0.132879	0	1	2.33265	327.392	8.0343	1	0	0	1	0	0.96	1	0	0	0	0	-0.683598	3	0	0	1	0	0	0	0	0	0	0	0	42	2	9999.84	28782
5.45959	0.773368	28.0227	0.399786	-0.625584	-0.128569	1.47435	1.99299	-109.386	3.32381	3.658	-0.332536	-0.0151193	1	0	-6.19436	-15.2828	33.0343	0	0	1	0	0	0.69	1	0	0	0	0	-0.603598	1	1	0	0	0	0	0	0	0	0	0	0	35	1	5119.14	28787
5.18178	5.87337	10.4227	0.399786	-0.331107	0.0487351	1.76883	2.1703	371.114	3.41501	3.52199	-0.241329	-0.15113	1	0	1.87792	295.122	-22.9657	0	0	0	0	1	4.45	5	0	0	0	1	-8.8436	0	0	0	0	0	0	0	0	0	0	0	0	37	1	36143.9	28803
5.26786	-0.226632	-1.37726	-0.500214	-0.285406	-0.265491	1.81453	1.85607	-1111.39	3.4731	3.52264	-0.18324	-0.150485	0	0	0.894216	-111.472	-16.9657	1	0	0	1	0	3.22	4	0	0	1	0	2.1764	1	1	0	0	0	0	0	0	0	0	0	0	41	1	12163.8	28813
5.35186	1.57337	54.7227	0.299786	-0.33513	-0.0483337	1.76481	2.07323	-403.886	3.46562	3.59238	-0.190722	-0.0807381	0	0	7.61795	379.308	29.0343	0	0	0	0	0	1.34	3	0	1	0	0	3.8964	0	0	0	0	0	0	0	0	0	0	0	0	29	1	16555.8	28815
5.1358	0.273368	0.822742	-0.300214	0.177375	-0.248096	2.27731	1.87347	847.114	3.62545	3.55578	-0.0308921	-0.117346	1	1	-13.0241	-215.1	-24.9657	0	1	0	0	0	1.78	1	0	0	0	0	-4.1836	2	0	1	0	0	0	0	0	0	0	0	0	31	1	15247.3	28818
5.19296	0.173368	26.8227	0.199786	0.0046271	-0.274441	2.10456	1.84712	-644.386	3.67827	3.541	0.0219226	-0.132124	0	1	4.26331	140.917	8.0343	1	0	0	1	0	5	5	0	0	0	1	-7.9336	0	0	0	0	0	0	0	0	0	0	0	0	39	1	10165.5	28848
5.40717	19.0734	71.8227	-0.300214	0.0763149	0.122798	2.17625	2.24436	-1024.39	3.58969	3.68677	-0.0666551	0.013646	0	1	10.2526	-45.7137	34.0343	1	0	0	0	0	0.87	4	0	0	1	0	-2.6836	2	0	1	0	0	0	0	0	0	0	0	0	42	1	14614.3	28886
5.273	-1.42663	-4.27726	-0.900214	-0.262807	-0.352773	1.83713	1.76879	-574.886	3.46832	3.47278	-0.188028	-0.200342	0	0	1.07771	-97.8313	-1.9657	1	0	0	0	0	5	3	0	1	0	0	0.716402	0	0	0	0	0	0	0	0	0	0	0	0	29	1	51815.6	28906
5.44674	-1.42663	-0.877258	-0.200214	-0.140486	-0.0886963	1.95945	2.03287	349.614	3.49822	3.61076	-0.15812	-0.0623645	0	0	1.50701	127.956	-12.9657	1	0	0	0	1	5	5	0	0	0	1	3.4064	0	0	0	0	0	0	0	0	0	0	0	0	32	1	3585.57	28912
5.26786	-0.826632	0.0227424	-0.500214	0.0619801	-0.115676	2.16192	2.00589	17.1144	3.5697	3.61915	-0.086642	-0.0539745	0	0	-4.06932	-93.0293	-22.9657	1	0	0	1	0	0.17	4	0	0	1	0	15.0064	0	0	0	0	0	0	0	0	0	0	0	0	37	1	3031.64	28923
5.1299	0.173368	5.52274	1.19979	-0.352374	-0.0309642	1.74756	2.0906	779.114	3.34967	3.71751	-0.306677	0.0443907	0	1	19.1913	204.735	6.0343	1	0	0	1	0	1.05	3	0	1	0	0	5.8864	0	0	0	0	0	0	0	0	0	0	0	0	36	1	10868.1	28927
5.6204	-0.626632	-2.87726	-0.200214	0.0152436	-0.103091	2.11518	2.01847	-930.386	3.48716	3.58834	-0.169178	-0.0847783	0	1	0.966953	-52.3127	-15.9657	1	0	0	0	0	1.24	3	0	1	0	0	-4.9536	2	0	1	0	0	0	0	0	0	0	0	0	30	1	20965.7	28934
5.16479	0.773368	8.32274	-0.200214	-0.299954	0.662416	1.79998	2.78398	208.614	3.4311	4.15734	-0.225242	0.484221	1	0	5.6674	507.928	-0.965703	0	1	0	0	0	4.21	5	0	0	0	1	1.6964	0	0	0	0	0	0	0	0	0	0	0	0	41	1	7372.1	28938
5.40268	-2.22663	-4.97726	-0.700214	0.0588791	-0.0131849	2.15881	2.10838	-525.886	3.72638	3.71545	0.0700379	0.0423261	0	0	-11.4981	-50.2961	1.0343	0	0	0	1	0	3.9	3	0	1	0	0	-1.4736	1	1	0	0	0	0	0	0	0	0	0	0	33	1	9385.01	28954
5.34711	-2.42663	-8.07726	-0.400214	-0.302723	-0.185201	1.79721	1.93636	-872.386	3.49249	3.59167	-0.163848	-0.0814512	0	0	5.48057	198.166	-0.965703	1	0	0	1	0	0.39	3	0	1	0	0	17.6664	0	0	0	0	0	0	0	0	0	0	0	0	42	2	10596.6	28956
5.76519	-0.626632	1.02274	-0.400214	0.515218	0.0285145	2.61515	2.15008	-225.886	4.03835	3.45916	0.382002	-0.213959	0	0	2.92961	-93.5925	7.0343	1	1	0	0	0	4.89	1	0	0	0	0	0.226402	1	1	0	0	0	0	0	0	0	0	0	0	42	1	6992.15	28974
4.89035	2.27337	-3.47726	0.599786	-0.0860803	-0.0729084	2.01385	2.04865	486.614	3.53638	3.52903	-0.119963	-0.144089	0	0	4.82149	-3.29545	-3.9657	1	0	0	0	0	4	3	0	1	0	0	2.0764	0	0	0	0	0	0	0	0	0	0	0	0	32	2	62283.6	28987
5.51745	0.373368	52.1227	1.09979	0.0476646	-0.0893778	2.1476	2.03218	937.114	3.58451	3.63179	-0.0718313	-0.0413341	0	1	0.49752	103.859	-2.9657	1	0	0	1	0	5	5	0	0	0	1	-0.393598	0	0	0	0	0	0	0	0	0	0	0	0	33	2	11187.5	29038
5.273	-1.42663	2.02274	-0.800214	0.276066	0.332752	2.376	2.45431	-146.886	3.69855	3.71803	0.0422044	0.0449071	1	0	-0.793247	356.284	15.0343	0	1	0	0	0	2.16	1	0	0	0	0	5.8064	2	0	1	0	0	0	0	0	0	0	0	0	34	1	1369.54	29048
5.57595	-0.626632	-6.17726	-0.500214	0.507695	0.506425	2.60763	2.62799	-221.386	3.95625	4.05924	0.299902	0.386118	0	0	-11.94	-119.928	19.0343	0	1	0	0	0	4.95	4	0	0	1	0	0.876402	1	1	0	0	0	0	0	0	0	0	0	0	40	1	2192.22	29051
4.92725	0.373368	10.9227	-0.700214	-0.0453295	-0.0370712	2.05461	2.08449	-589.386	3.54256	3.58162	-0.113783	-0.0914984	1	0	6.54036	-0.543242	9.0343	1	0	0	0	0	1.65	3	0	1	0	0	-7.2436	2	0	1	0	0	0	0	0	0	0	0	0	40	1	34800.3	29071
5.66643	-0.726632	4.22274	-0.400214	0.106332	-0.152298	2.20627	1.96926	-1094.89	3.72599	3.58845	0.0696423	-0.0846724	0	0	0.62664	-5.77732	-5.9657	1	0	0	0	0	1.63768	2	1	0	0	0	19.1364	2	0	1	0	0	0	0	0	0	0	0	0	39	2	21636.5	29076
5.70044	-2.22663	3.62274	-0.900214	0.00552529	-0.0807889	2.10546	2.04077	-921.386	3.51119	3.63525	-0.145152	-0.0378669	0	0	4.70972	142.994	27.0343	1	1	0	0	0	1.09	1	0	0	0	0	-2.2936	1	1	0	0	0	0	0	0	0	0	0	0	40	2	2078.47	29086
5.21494	2.17337	-0.877258	-0.500214	-0.125208	0.00256309	1.97473	2.12412	-239.886	3.48348	3.54536	-0.17286	-0.127764	1	0	0.874948	259.727	15.0343	1	1	0	0	0	1.18	3	0	1	0	0	15.1864	0	0	0	0	0	0	0	0	0	0	0	0	40	2	1336.1	29088
5.32788	0.873368	19.0227	0.899786	0.0444031	0.0406437	2.14434	2.16221	-1013.39	3.67498	3.82123	0.0186418	0.14811	1	0	1.05204	-40.6218	14.0343	1	0	0	1	0	1.22	3	0	1	0	0	1.9064	0	0	0	0	0	0	0	0	0	0	0	0	42	1	9004.05	29090
5.31812	-1.02663	-0.977258	-0.400214	-0.0827156	0.00865719	2.01722	2.13022	-296.386	3.62734	3.71606	-0.0289999	0.0429362	1	0	3.37194	357.666	25.0343	0	0	0	1	0	0.86	4	0	0	1	0	-5.2336	2	0	1	0	0	0	0	0	0	0	0	0	34	2	6032.58	29098
5.47646	3.37337	11.8227	-0.200214	0.287044	-0.18643	2.38698	1.93513	726.114	3.80464	3.43684	0.148299	-0.236277	0	0	6.65123	-160.776	0.034297	0	0	0	0	0	0.93	3	0	1	0	0	0.346402	2	0	1	0	0	0	0	0	0	0	0	0	34	2	22723.7	29107
5.23644	-1.72663	-4.77726	-0.900214	-0.0211348	-0.271185	2.0788	1.85038	-351.386	3.59707	3.52017	-0.0592774	-0.152949	0	1	5.42471	202.557	0.034297	0	0	0	0	0	0.82	5	0	0	0	1	0.956402	0	0	0	0	0	0	0	0	0	0	0	0	29	1	20845	29114
5.65249	6.67337	48.6227	4.89979	-0.112244	-0.623803	1.98769	1.49776	738.114	3.55404	3.36245	-0.102298	-0.310668	1	0	-3.94013	268.865	1.0343	0	0	0	0	0	4.08	4	0	0	1	0	-3.4436	0	0	0	0	0	0	0	0	0	0	0	0	36	2	65110.3	29120
5.44242	-0.626632	14.2227	-0.800214	0.107285	0.151261	2.20722	2.27282	1002.61	3.91398	4.01301	0.257639	0.339893	0	0	4.91769	-100.132	26.0343	1	1	0	0	0	3.96	2	1	0	0	0	-1.3436	0	0	0	0	0	0	0	0	0	0	0	0	31	1	2479.63	29121
5.65948	-1.52663	-4.97726	-0.600214	-0.157031	0.0819376	1.9429	2.2035	-590.886	3.4976	3.63628	-0.158747	-0.0368423	0	0	10.5588	-4.4702	-4.9657	1	1	0	0	0	0.07	3	0	1	0	0	-2.9536	0	0	0	0	0	0	0	0	0	0	0	0	38	2	11670.2	29122
5.61313	-2.42663	-7.47726	-0.700214	0.0531112	0.341829	2.15305	2.46339	36.1144	3.7253	4.00478	0.0689554	0.331661	0	1	-1.62576	48.2606	-23.9657	1	1	0	0	0	0	1	0	0	0	0	-1.0936	0	0	0	0	0	0	0	0	0	0	0	0	42	1	3168.23	29124
5.4161	-1.82663	-3.87726	-0.400214	-0.308426	-0.338007	1.79151	1.78355	631.114	3.4352	3.42383	-0.221142	-0.24929	0	1	-5.50078	78.2758	-14.9657	1	0	0	0	0	2.74	5	0	0	0	1	15.3564	0	0	0	0	0	0	0	0	0	0	0	0	33	2	3366.2	29129
5.04343	0.973368	10.1227	-0.300214	-0.20739	-0.0645634	1.89255	2.057	140.614	3.60079	3.68069	-0.0555569	0.00756518	0	0	2.80279	349.446	-1.9657	0	1	0	0	0	2.23	3	0	1	0	0	-0.773598	0	0	0	0	0	0	0	0	0	0	0	0	34	1	10409.1	29140
5.2575	2.87337	9.72274	0.0997861	-0.318566	0.776798	1.78137	2.89836	1630.11	3.54192	3.78974	-0.114425	0.11662	0	1	-0.0650254	-128.879	0.034297	0	0	0	0	0	1.36	4	0	0	1	0	-8.6036	3	0	0	1	0	0	0	0	0	0	0	0	35	2	19190.2	29161
5.39816	-2.22663	-6.57726	-0.600214	-0.132663	-0.457441	1.96727	1.66412	330.114	3.5466	3.3369	-0.109747	-0.336225	0	1	2.00769	106.241	-25.9657	1	0	0	1	0	2.72	3	0	1	0	0	5.6264	0	0	0	0	0	0	0	0	0	0	0	0	33	2	13540.9	29166
5.49306	6.17337	42.2227	0.199786	0.345124	0.18358	2.44506	2.30514	-422.386	3.89046	3.83252	0.23412	0.159398	0	0	1.79578	-137.346	15.0343	0	0	0	0	0	1.18	2	1	0	0	0	-5.2336	2	0	1	0	0	0	0	0	0	0	0	0	34	2	12721.6	29191
5.43808	-0.826632	-1.87726	-0.600214	0.25315	0.635076	2.35309	2.75664	418.614	3.76482	4.0514	0.108476	0.378275	0	0	10.6264	-37.1188	-16.9657	1	0	0	0	0	2.08	4	0	0	1	0	8.3164	0	0	0	0	0	0	0	0	0	0	0	0	32	2	42854.1	29197
5.46383	13.5734	108.923	5.89979	-0.154453	-0.139258	1.94548	1.9823	-351.886	3.40417	3.44326	-0.25217	-0.229864	0	0	-1.05652	198.399	19.0343	0	0	0	1	0	3.2	3	0	1	0	0	-1.7536	2	0	1	0	0	0	0	0	0	0	0	0	36	2	7097.48	29200
5.15906	-0.426632	8.42274	-0.300214	-0.0548628	-0.19854	2.04507	1.92302	-326.386	3.58218	3.6041	-0.0741614	-0.0690261	0	0	1.40418	45.3798	14.0343	1	1	0	0	0	4.54	1	0	0	0	0	3.4664	0	0	0	0	0	0	0	0	0	0	0	0	34	1	1898.77	29223
5.34233	-1.12663	22.1227	-0.000213929	-0.356824	-0.236491	1.74311	1.88507	-822.886	3.40495	3.52382	-0.251389	-0.149307	1	0	-1.06943	-48.4322	25.0343	0	0	0	1	0	1.47	1	0	0	0	0	-7.9436	0	0	0	0	0	0	0	0	0	0	0	0	35	2	4160.54	29227
5.72031	0.473368	3.92274	-0.500214	0.178905	-0.124802	2.27884	1.99676	108.614	3.5641	3.68148	-0.0922414	0.00836095	0	0	-5.73155	-172.829	-3.9657	1	0	0	1	0	0.75	3	0	1	0	0	3.9064	0	0	0	0	0	0	0	0	0	0	0	0	31	2	11953.5	29230
5.54126	0.373368	10.7227	-0.500214	-0.152243	-0.0273345	1.94769	2.09423	243.114	3.4894	3.52778	-0.16694	-0.145343	1	0	13.0145	-19.089	5.0343	0	0	0	0	0	1.52	3	0	1	0	0	2.6464	1	1	0	0	0	0	0	0	0	0	0	0	32	2	16248	29271
5.52146	2.67337	37.2227	0.299786	-0.759349	-0.237966	1.34059	1.8836	79.1144	3.38271	3.51756	-0.273637	-0.155558	0	1	3.42076	204.005	-0.965703	1	0	0	1	0	5	4	0	0	1	0	3.5164	2	0	1	0	0	0	0	0	0	0	0	0	37	2	12182.9	29275
5.29832	3.97337	4.62274	0.499786	-0.0363286	0.0824893	2.06361	2.20405	-767.386	3.5754	3.84068	-0.0809431	0.167559	0	0	-0.745817	13.3514	16.0343	1	0	0	0	0	1.92	3	0	1	0	0	-4.7436	1	1	0	0	0	0	0	0	0	0	0	0	32	2	25810.4	29286
5.26269	2.37337	2.82274	-0.000213929	-0.594567	0.372703	1.50537	2.49426	705.614	3.27315	3.78561	-0.383193	0.112485	1	0	-9.86237	481.957	-11.9657	0	1	0	0	0	2.62	3	0	1	0	0	4.4764	1	1	0	0	0	0	0	0	0	0	0	0	33	1	15177.6	29302
5.43808	5.47337	5.22274	-0.500214	-0.0199322	0.166401	2.08	2.28796	322.614	3.81405	3.50924	0.157704	-0.163881	0	1	10.3862	-108.281	12.0343	0	0	0	0	0	2.66161	4	0	0	1	0	4.3364	1	1	0	0	0	0	0	0	0	0	0	0	38	1	36163	29326
5.02388	-0.826632	-5.47726	-0.100214	-0.0111725	0.156713	2.08876	2.27828	-508.886	3.74055	3.83143	0.084207	0.158305	0	1	10.1982	-20.8321	-17.9657	1	0	0	0	0	3.33	5	0	0	0	1	-2.6436	3	0	0	1	0	0	0	0	0	0	0	0	37	2	38277	29347
5.21494	-1.72663	-0.677258	-1.10021	0.178638	0.151731	2.27857	2.27329	-1107.39	3.62344	3.72296	-0.032907	0.0498429	0	1	3.1369	225.07	29.0343	1	1	0	0	0	1.22	1	0	0	0	0	-1.5436	0	0	0	0	0	0	0	0	0	0	0	0	34	1	1728.35	29363
5.273	1.67337	4.62274	0.499786	0.276384	-0.142096	2.37632	1.97947	1234.61	3.72796	3.43465	0.0716175	-0.238469	0	0	8.82215	-110.751	-11.9657	0	0	0	0	0	1.72	3	0	1	0	0	-0.703598	0	0	0	0	0	0	0	0	0	0	0	0	35	2	37072.9	29368
5.28827	-2.32663	-4.87726	-0.600214	0.175675	0.0855283	2.27561	2.20709	-661.386	3.81179	3.66702	0.155446	-0.00610322	0	0	2.75305	-7.78204	0.034297	1	0	0	0	0	5	4	0	0	1	0	-3.1436	0	0	0	0	0	0	0	0	0	0	0	0	37	1	54030.9	29369
5.18739	2.77337	61.4227	1.89979	0.480114	0.461257	2.58005	2.58282	127.114	4.01925	4.04938	0.362905	0.376255	0	0	-1.63703	8.51341	17.0343	1	0	0	1	0	3.71062	5	0	0	0	1	12.3864	0	0	0	0	0	0	0	0	0	0	0	0	42	1	4170.86	29388
5.23644	-0.926632	-3.87726	-0.200214	-0.0384011	-0.35322	2.06153	1.76834	480.614	3.52136	3.3088	-0.134986	-0.364317	0	1	1.28049	50.0541	-22.9657	0	0	1	0	0	2.58	3	0	1	0	0	1.9164	0	0	0	0	0	0	0	0	0	0	0	0	41	2	31015.5	29392
5.38907	2.27337	14.9227	-0.000213929	0.466111	-0.0334822	2.56605	2.08808	102.614	3.91978	3.75058	0.26344	0.0774538	1	0	5.58523	-53.8902	18.0343	0	0	0	0	0	3.71062	5	0	0	0	1	-0.0335979	1	1	0	0	0	0	0	0	0	0	0	0	32	2	20595.8	29413
5.273	-0.226632	-4.97726	-0.700214	0.270263	-0.115079	2.3702	2.00648	1397.11	3.94924	3.6929	0.292897	0.0197815	1	0	-11.2883	-301.224	-12.9657	0	0	0	0	0	1.91	3	0	1	0	0	-4.9436	0	0	0	0	0	0	0	0	0	0	0	0	30	2	31627.5	29426
5.43808	-0.726632	1.12274	0.0997861	-0.109709	0.188655	1.99023	2.31022	674.114	3.60816	3.69848	-0.0481798	0.0253543	1	0	-5.40232	-136.844	-19.9657	0	0	0	0	0	4.96	5	0	0	0	1	0.196402	0	0	0	0	0	0	0	0	0	0	0	0	30	2	27942.5	29431
5.23111	3.87337	-5.77726	-0.700214	0.618134	-0.0315769	2.71807	2.08998	-88.8856	4.00933	3.61977	0.352988	-0.0533526	0	1	1.27443	59.9299	-10.9657	1	1	0	0	0	1.27	1	0	0	0	0	6.3664	0	0	0	0	0	0	0	0	0	0	0	0	40	2	12450.3	29436
5.11199	7.67337	19.3227	-0.300214	-0.356851	0.057262	1.74308	2.17882	682.114	3.32673	3.65827	-0.329617	-0.014849	0	0	-1.83738	-218.254	-22.9657	1	0	0	0	0	2.48	5	0	0	0	1	-7.7536	0	0	0	0	0	0	0	0	0	0	0	0	39	2	37175.9	29440
5.62762	3.27337	16.1227	-0.200214	-0.0986765	0.0275896	2.00126	2.14915	-786.886	3.48193	3.62856	-0.174418	-0.0445651	0	0	-0.278015	-60.5554	25.0343	0	1	0	0	0	0.64	1	0	0	0	0	-4.8336	1	1	0	0	0	0	0	0	0	0	0	0	38	2	1353.47	29448
5.62762	1.67337	21.5227	0.599786	-0.192725	-0.158814	1.90721	1.96275	-352.386	3.5909	3.59434	-0.0654392	-0.0787772	1	0	-4.93738	-84.4405	-6.9657	0	0	1	0	0	0.66	1	0	0	0	0	-7.9036	0	0	0	0	0	0	0	0	0	0	0	0	43	2	40083	29472
5.52545	0.373368	39.8227	0.199786	0.129839	0.0801544	2.22977	2.20172	-685.886	3.69526	3.84216	0.0389146	0.169042	1	0	6.48823	-86.841	20.0343	0	1	0	0	0	2.26408	3	0	1	0	0	7.1864	1	1	0	0	0	0	0	0	0	0	0	0	34	1	1711.42	29475
5.01728	-1.82663	-6.77726	-0.600214	0.390104	0.335053	2.49004	2.45661	-1139.89	3.9344	3.93507	0.278057	0.261952	0	0	-1.89839	95.7563	-8.9657	1	0	0	1	0	3.45	5	0	0	0	1	-3.6236	0	0	0	0	0	0	0	0	0	0	0	0	29	2	14875	29488
5.38907	-0.0266321	3.32274	-0.000213929	-0.218609	0.216615	1.88133	2.33818	-51.8856	3.72106	4.10885	0.0647153	0.435724	0	1	-11.0689	-113.626	-10.9657	1	0	0	0	0	5	5	0	0	0	1	-2.4236	0	0	0	0	0	0	0	0	0	0	0	0	33	1	33818.3	29491
5.51745	1.07337	4.32274	-0.300214	0.575148	0.151369	2.67508	2.27293	605.614	3.95367	3.64044	0.297331	-0.0326813	1	0	1.49307	-181.261	-5.9657	0	1	0	0	0	4.4	2	1	0	0	0	-1.3136	2	0	1	0	0	0	0	0	0	0	0	0	43	2	6346.24	29514
5.51343	-1.72663	-3.47726	-0.800214	0.458715	0.276861	2.55865	2.39842	37.1144	3.93248	3.77809	0.276139	0.104965	0	0	-3.54921	-134.33	10.0343	1	1	0	0	0	1.51	3	0	1	0	0	-5.6736	0	0	0	0	0	0	0	0	0	0	0	0	31	1	10510.3	29533
5.31812	4.07337	18.6227	0.799786	-0.0943743	-0.455856	2.00556	1.66571	-115.886	3.52337	3.42011	-0.132974	-0.253011	0	0	-7.78854	240.1	19.0343	1	0	0	1	0	2.78	2	1	0	0	0	-2.7636	1	1	0	0	0	0	0	0	0	0	0	0	36	1	5054.44	29536
5.36129	1.77337	0.822742	-0.500214	-0.421708	0.0706832	1.67823	2.19224	598.114	3.34535	3.66855	-0.310998	-0.00457142	1	0	-4.92132	132.555	-17.9657	0	0	0	0	0	2.48	4	0	0	1	0	-6.1436	1	1	0	0	0	0	0	0	0	0	0	0	29	1	33319	29547
5.34233	2.87337	18.9227	-0.000213929	-0.0778568	0.0130641	2.02208	2.13463	-840.386	3.72149	3.62031	0.0651485	-0.0528117	1	0	-1.91246	-132.827	7.0343	1	0	1	0	0	2.72	4	0	0	1	0	-5.7936	0	0	0	0	0	0	0	0	0	0	0	0	36	1	35220.4	29554
5.2832	4.67337	41.5227	0.699786	-0.392375	-0.478926	1.70756	1.64264	1287.61	3.55288	3.52861	-0.103461	-0.144512	1	0	-3.54432	103.203	4.0343	0	0	0	0	0	5	4	0	0	1	0	-6.9436	0	0	0	0	0	0	0	0	0	0	0	0	30	2	30719	29570
5.53733	0.373368	1.62274	1.29979	-0.268735	-0.114526	1.8312	2.00704	-162.886	3.58482	3.57682	-0.071518	-0.0962984	1	0	2.35935	-81.1024	1.0343	1	0	0	0	0	5	3	0	1	0	0	-2.5936	2	0	1	0	0	0	0	0	0	0	0	0	37	2	55631.2	29590
5.28827	0.573368	8.92274	-0.000213929	-0.49935	-0.324609	1.60059	1.79695	1290.61	3.25028	3.33225	-0.406063	-0.340874	1	0	14.1436	226.431	2.0343	0	0	0	1	0	0.89	4	0	0	1	0	-4.8136	2	0	1	0	0	0	0	0	0	0	0	0	42	1	8464.16	29592
5.28827	0.773368	13.3227	-0.300214	0.282476	-0.0531324	2.38241	2.06843	444.114	3.79016	3.71384	0.133816	0.0407178	0	1	-3.47863	-145.116	-21.9657	0	0	0	0	0	3.98	4	0	0	1	0	-9.6936	2	0	1	0	0	0	0	0	0	0	0	0	32	2	42416.8	29598
5.44242	0.373368	9.22274	-0.600214	-0.302643	-0.257563	1.79729	1.864	125.614	3.48769	3.61146	-0.168652	-0.0616664	0	1	1.41017	6.89676	-17.9657	0	0	0	0	0	3.74	3	0	1	0	0	-3.0736	2	0	1	0	0	0	0	0	0	0	0	0	30	2	30761.6	29613
5.40717	2.17337	2.72274	1.19979	-0.320039	-0.572804	1.7799	1.54876	457.614	3.53903	3.24615	-0.117317	-0.426975	1	0	8.21025	184.569	-9.9657	1	0	0	1	0	0.24	2	1	0	0	0	-3.8736	2	0	1	0	0	0	0	0	0	0	0	0	30	1	16340.5	29616
5.05625	-2.12663	4.92274	-0.400214	-0.232209	-0.193393	1.86773	1.92817	-422.886	3.38717	3.52646	-0.269172	-0.146666	1	0	8.8433	73.7717	6.0343	0	0	0	0	0	2.27	4	0	0	1	0	7.2564	2	0	1	0	0	0	0	0	0	0	0	0	31	2	38988.1	29626
5.3845	-1.62663	21.2227	0.199786	0.258185	0.0272468	2.35812	2.14881	-1242.39	3.85904	3.68079	0.202702	0.00766728	0	1	-3.27906	-51.6181	31.0343	0	0	0	0	0	1.24	2	1	0	0	0	3.8364	0	0	0	0	0	0	0	0	0	0	0	0	32	1	6602.39	29627
5.38907	0.173368	9.22274	-0.200214	-0.0725148	-0.319512	2.02742	1.80205	-439.886	3.60293	3.46065	-0.0534155	-0.212473	0	0	4.28222	-89.1786	14.0343	1	0	0	1	0	0.96	2	1	0	0	0	5.9564	0	0	0	0	0	0	0	0	0	0	0	0	32	2	6830.17	29639
5.31812	1.47337	15.1227	1.69979	-0.146598	-0.0806247	1.95334	2.04094	-687.386	3.72041	3.54899	0.0640643	-0.124132	1	0	4.69683	-113.148	-10.9657	1	0	0	0	0	2.36	3	0	1	0	0	-5.6836	0	0	0	0	0	0	0	0	0	0	0	0	36	2	47735.4	29660
5.34233	2.47337	25.9227	-0.100214	-0.0561024	0.57627	2.04383	2.69783	531.614	3.39512	4.02342	-0.261225	0.350301	1	0	3.42307	-28.3382	-25.9657	0	0	0	0	0	0.6	2	1	0	0	0	-7.0636	2	0	1	0	0	0	0	0	0	0	0	0	31	2	21238	29671
5.2832	3.27337	18.1227	-0.400214	-0.165755	0.0234275	1.93418	2.14499	-1316.39	3.50064	3.70015	-0.155704	0.0270286	1	0	-0.400219	11.0704	5.0343	0	0	0	0	0	5	3	0	1	0	0	2.9564	1	1	0	0	0	0	0	0	0	0	0	0	30	2	29849.7	29676
5.45104	0.173368	4.22274	-0.500214	-0.20889	0.298411	1.89104	2.41997	81.1144	3.50379	3.73943	-0.152556	0.0663102	0	1	0.91881	-33.8085	8.0343	0	0	0	0	0	1.09	4	0	0	1	0	-7.2136	2	0	1	0	0	0	0	0	0	0	0	0	40	2	11258.9	29677
5.47646	0.373368	3.82274	-0.300214	0.351194	0.433054	2.45113	2.55462	-669.886	3.91472	3.83258	0.258376	0.159456	0	0	-5.10856	54.4491	0.034297	1	1	0	0	0	2.09	1	0	0	0	0	-7.7436	0	0	0	0	0	0	0	0	0	0	0	0	42	1	6514.06	29682
5.3845	-1.92663	2.62274	-0.500214	-0.055054	-0.0470946	2.04488	2.07447	-1229.39	3.74276	3.72771	0.0864183	0.0545861	1	0	-0.735458	-42.7879	26.0343	1	0	0	1	0	1.06	1	0	0	0	0	5.1864	0	0	0	0	0	0	0	0	0	0	0	0	41	2	6137.34	29714
5.6058	1.37337	25.9227	-0.300214	0.155326	0.0796526	2.25526	2.20121	-286.386	3.68388	3.59688	0.0275328	-0.0762394	0	1	-0.344348	126.391	26.0343	1	0	0	0	0	2.26408	3	0	1	0	0	2.8064	0	0	0	0	0	0	0	0	0	0	0	0	29	1	19769.2	29725
5.54518	4.97337	34.5227	0.0997861	0.112098	0.127816	2.21203	2.24938	-14.3856	3.67151	3.7996	0.0151653	0.126478	0	1	-2.92146	-79.0021	24.0343	0	0	0	0	0	1.2	1	0	0	0	0	-3.0736	1	1	0	0	0	0	0	0	0	0	0	0	31	2	6763.67	29740
5.52545	-2.22663	-0.977258	-1.10021	0.427535	0.192376	2.52747	2.31394	261.114	4.01555	3.80675	0.359204	0.133631	0	0	-4.62499	-157.938	36.0343	0	0	0	0	0	1.92	3	0	1	0	0	-8.7736	1	1	0	0	0	0	0	0	0	0	0	0	39	2	9365.83	29754
5.53733	1.97337	14.9227	-0.400214	0.0689007	-0.00649457	2.16884	2.11507	-574.886	3.61512	3.71697	-0.0412201	0.0438459	1	0	2.66749	131.673	16.0343	1	1	0	0	0	3.04	2	1	0	0	0	-1.4436	0	0	0	0	0	0	0	0	0	0	0	0	43	2	1299.74	29770
4.8752	1.17337	11.2227	0.199786	-0.40044	-0.249819	1.69949	1.87174	628.614	3.36473	3.49531	-0.291612	-0.177813	0	1	4.76421	276.93	-12.9657	0	0	0	0	0	4	3	0	1	0	0	-4.5936	2	0	1	0	0	0	0	0	0	0	0	0	32	2	45332	29788
5.26269	4.17337	18.1227	0.599786	-0.768528	-0.128019	1.33141	1.99354	1657.61	3.33118	3.69092	-0.325162	0.0178005	1	0	15.4726	-58.6148	-5.9657	0	0	0	0	0	3.71062	5	0	0	0	1	0.446402	1	1	0	0	0	0	0	0	0	0	0	0	32	2	39201	29793
5.18739	2.27337	24.4227	-0.400214	0.403117	-0.121091	2.50305	2.00047	865.614	3.79467	3.53962	0.138331	-0.1335	0	1	-2.79178	-123.362	-4.9657	0	1	0	0	0	3.32	3	0	1	0	0	0.616402	0	0	0	0	0	0	0	0	0	0	0	0	34	1	10777.5	29814
5.09375	1.37337	9.62274	0.299786	-0.188098	0.268509	1.91184	2.39007	-669.886	3.47359	3.76324	-0.182751	0.0901191	0	0	9.94632	-47.3296	-15.9657	1	1	0	0	0	3.93	4	0	0	1	0	-2.4136	0	0	0	0	0	0	0	0	0	0	0	0	43	2	2141.53	29826
5.22036	-1.02663	2.22274	-0.600214	-0.247356	0.291197	1.85258	2.41276	-48.3856	3.4223	3.85198	-0.234044	0.178861	0	0	8.41672	117.683	15.0343	0	1	0	0	0	0.35	4	0	0	1	0	8.8464	1	1	0	0	0	0	0	0	0	0	0	0	38	2	1590.23	29838
5.11199	-1.12663	-8.37726	-0.700214	-0.229925	-0.0556654	1.87001	2.0659	403.614	3.41451	3.46085	-0.241831	-0.212268	0	1	-4.96651	-201.522	-18.9657	1	0	0	0	0	0.09	2	1	0	0	0	17.4864	2	0	1	0	0	0	0	0	0	0	0	0	30	2	2756.7	29839
5.14166	-2.22663	-3.97726	-0.100214	-0.0474305	-0.466446	2.0525	1.65512	-265.886	3.60125	3.37037	-0.0550931	-0.302753	0	0	5.84288	41.701	-19.9657	1	0	0	1	0	0.64	2	1	0	0	0	-2.0736	0	0	0	0	0	0	0	0	0	0	0	0	33	2	14027.3	29840
5.23644	-0.926632	-1.87726	-0.900214	0.715381	0.259176	2.81532	2.38074	-384.386	4.10238	3.85713	0.44604	0.18401	0	0	-5.60308	-165.384	14.0343	0	1	0	0	0	3.9	2	1	0	0	0	-4.5036	1	1	0	0	0	0	0	0	0	0	0	0	42	1	1741.93	29842
5.20401	0.273368	2.52274	0.499786	0.420681	-0.0591419	2.52062	2.06242	245.114	3.8603	3.76225	0.20396	0.089133	0	0	-4.76315	-27.0486	-14.9657	1	0	0	1	0	5	5	0	0	0	1	-8.9236	0	0	0	0	0	0	0	0	0	0	0	0	30	1	16232.4	29847
5.50939	1.47337	7.12274	-0.500214	-0.188842	0.0222681	1.91109	2.14383	833.114	3.28049	3.55487	-0.375856	-0.118249	0	0	6.17355	-33.2003	-6.9657	0	0	0	0	0	2.49	4	0	0	1	0	1.2264	3	0	0	1	0	0	0	0	0	0	0	0	29	1	37713	29884
5.48894	-0.726632	4.22274	-0.700214	-0.162294	0.0598721	1.93764	2.18143	-844.386	3.54558	3.58316	-0.110767	-0.0899619	1	0	-4.02034	-120.286	13.0343	0	1	0	0	0	1.36	1	0	0	0	0	-2.9836	0	0	0	0	0	0	0	0	0	0	0	0	38	1	8118.68	29893
4.96981	-0.226632	0.922742	-0.800214	0.0920324	-0.116308	2.19197	2.00525	-249.386	3.96968	3.61282	0.313341	-0.0603012	0	0	-3.0453	6.20839	-21.9657	1	0	0	0	0	2.15	5	0	0	0	1	-9.2336	0	0	0	0	0	0	0	0	0	0	0	0	29	2	28949.2	29900
5.39816	-0.826632	0.622742	-0.200214	-0.499259	-0.0573877	1.60068	2.06417	784.614	3.4158	4.05556	-0.24054	0.382441	0	0	-3.56653	-57.3566	1.0343	1	0	0	1	0	3.13	3	0	1	0	0	5.4464	2	0	1	0	0	0	0	0	0	0	0	0	39	2	11472.8	29902
5.1299	3.07337	14.0227	0.799786	-0.327436	0.323444	1.7725	2.44501	2108.11	3.27464	3.66587	-0.381702	-0.00725405	1	0	4.21069	330.142	-18.9657	0	0	0	1	0	1.92	3	0	1	0	0	1.4864	1	1	0	0	0	0	0	0	0	0	0	0	31	2	11678.6	29908
5.36598	1.17337	32.7227	-0.000213929	0.228437	0.357772	2.32837	2.47933	-997.886	3.80734	3.82259	0.151	0.149467	0	1	-2.625	34.8371	23.0343	1	1	0	0	0	2.29	4	0	0	1	0	8.7064	0	0	0	0	0	0	0	0	0	0	0	0	34	1	1585.78	29922
5.79909	1.07337	60.1227	9.09979	0.156715	0.44338	2.25665	2.56494	262.614	3.77358	4.12781	0.117233	0.454687	0	0	0.401345	536.438	29.0343	0	0	0	0	0	0.96	1	0	0	0	0	3.4864	1	1	0	0	0	0	0	0	0	0	0	0	31	2	6536.02	29924
5.1358	3.07337	6.42274	0.0997861	-0.312824	0.288686	1.78711	2.41025	1196.61	3.41431	3.89741	-0.242033	0.22429	1	0	7.36674	-50.8785	-8.9657	0	0	0	0	0	1.33	2	1	0	0	0	-9.6236	2	0	1	0	0	0	0	0	0	0	0	0	33	2	18879.3	29928
5.45104	-3.32663	-11.7773	-0.600214	0.122045	-0.063137	2.22198	2.05842	223.614	3.73823	3.88977	0.0818908	0.216653	1	0	-7.74662	-57.8639	-14.9657	1	0	0	0	1	1.59	5	0	0	0	1	-6.1636	1	1	0	0	0	0	0	0	0	0	0	0	35	2	3356.32	29955
5.20401	1.47337	3.32274	-0.600214	-0.0241543	-0.0562731	2.07578	2.06529	1399.61	3.63089	3.4965	-0.0254552	-0.176618	1	0	-4.10185	-221.669	-24.9657	1	1	0	0	0	2.26408	3	0	1	0	0	6.5364	1	1	0	0	0	0	0	0	0	0	0	0	34	1	18038.1	29972
5.28827	0.773368	-2.57726	-0.400214	-0.308546	-0.146921	1.79139	1.97464	1210.61	3.42115	3.45362	-0.235191	-0.219505	1	0	4.37047	164.346	1.0343	0	0	0	0	0	5	4	0	0	1	0	-4.4236	3	0	0	1	0	0	0	0	0	0	0	0	34	1	56585.9	29985
5.5835	4.97337	35.9227	-0.100214	-0.0937939	-0.0767425	2.00614	2.04482	-1058.89	3.50846	3.58278	-0.147886	-0.0903437	1	0	0.251765	-86.0812	-18.9657	1	0	0	0	0	0.52	2	1	0	0	0	-4.7236	2	0	1	0	0	0	0	0	0	0	0	0	32	1	32329.6	29987
5.32301	-0.0266321	6.72274	-0.100214	-0.147972	0.258705	1.95196	2.38027	-618.886	3.578	3.75792	-0.0783441	0.0848009	0	0	-6.7925	-91.0048	-11.9657	0	0	0	1	0	5	5	0	0	0	1	-0.433598	0	0	0	0	0	0	0	0	0	0	0	0	42	1	1745.47	29994
5.2933	4.47337	24.2227	1.99979	0.211107	0.26568	2.31104	2.38724	-254.886	3.79415	3.75078	0.137811	0.0776551	0	0	-10.2088	-137.592	39.0343	0	1	0	0	0	1.6	5	0	0	0	1	-6.8236	1	1	0	0	0	0	0	0	0	0	0	0	36	2	3747.41	29999
5.47646	0.973368	7.22274	-0.300214	-0.97633	-0.232076	1.12361	1.88949	526.114	3.30409	3.68909	-0.352258	0.015969	1	0	1.07685	5.90403	6.0343	0	0	0	0	0	4.3	4	0	0	1	0	-4.7636	2	0	1	0	0	0	0	0	0	0	0	0	30	2	29849.7	30013
5.2575	2.87337	14.3227	-0.300214	0.0843338	-0.790898	2.18427	1.33066	2282.11	3.68001	3.50283	0.0236673	-0.170296	0	1	19.3069	164.854	-2.9657	0	0	0	1	0	2.45	4	0	0	1	0	-1.8136	1	1	0	0	0	0	0	0	0	0	0	0	38	1	10460.2	30020
5.31812	2.07337	15.2227	0.0997861	0.319379	-0.419412	2.41931	1.70215	1357.11	3.87703	3.40744	0.220684	-0.265683	1	1	3.49465	584.904	-14.9657	0	0	0	0	0	5	5	0	0	0	1	-2.4036	2	0	1	0	0	0	0	0	0	0	0	0	29	1	37713	30022
5.7462	1.57337	0.222742	-0.700214	0.437873	0.923348	2.53781	3.04491	-537.386	3.87699	4.20814	0.220646	0.535021	0	0	-4.69716	-24.4225	27.0343	0	1	0	0	0	1.82	4	0	0	1	0	-2.3436	0	0	0	0	0	0	0	0	0	0	0	0	34	1	1264.41	30033
5.53733	1.67337	13.1227	0.0997861	0.0901539	-0.15719	2.19009	1.96437	-1048.89	3.68696	3.53083	0.0306155	-0.142295	0	1	5.22103	-60.3183	-7.9657	1	0	0	0	0	0.77	3	0	1	0	0	19.1564	2	0	1	0	0	0	0	0	0	0	0	0	31	2	24865.9	30035
5.17615	1.47337	43.2227	4.09979	0.337353	-0.268258	2.43729	1.8533	-624.886	3.93594	3.45761	0.279601	-0.215513	0	1	0.484464	-92.3375	7.0343	1	0	0	1	0	2.32	2	1	0	0	0	-0.813598	0	0	0	0	0	0	0	0	0	0	0	0	36	2	13559.9	30061
5.23644	0.773368	1.12274	-0.500214	-0.0884495	-0.0830294	2.01149	2.03853	433.114	3.5473	3.61886	-0.109046	-0.0542628	1	0	12.5488	53.4371	2.0343	1	0	0	0	0	5	4	0	0	1	0	0.686402	0	0	0	0	0	0	0	0	0	0	0	0	32	1	55957.8	30068
5.24175	-0.326632	4.22274	-0.300214	-0.115148	-0.00897186	1.98479	2.11259	-119.886	3.60117	3.52224	-0.0551689	-0.150885	1	1	-0.0312051	-55.522	-18.9657	0	1	0	0	0	0.58	2	1	0	0	0	2.7664	0	0	0	0	0	0	0	0	0	0	0	0	38	2	16354.9	30070
5.54126	2.07337	8.82274	-0.200214	-0.557243	-0.613667	1.54269	1.50789	1143.61	3.32822	3.32961	-0.328121	-0.343512	1	0	21.342	2.36916	1.0343	0	0	0	0	0	3.9	3	0	1	0	0	-1.2036	2	0	1	0	0	0	0	0	0	0	0	0	35	1	47947.3	30071
5.53733	2.27337	12.2227	-0.500214	0.418141	0.0782706	2.51808	2.19983	-1291.39	3.7962	3.78966	0.139857	0.116538	1	0	-0.835102	-97.6515	36.0343	1	0	0	0	0	2.36	5	0	0	0	1	4.3064	0	0	0	0	0	0	0	0	0	0	0	0	34	2	10197.9	30078
5.28827	5.07337	36.0227	3.49979	-0.0102629	-0.349393	2.08967	1.77217	125.614	3.67258	3.4355	0.0162334	-0.237621	0	0	-2.76396	34.1387	1.0343	0	0	0	1	0	2.15	3	0	1	0	0	-9.2436	0	0	0	0	0	0	0	0	0	0	0	0	36	2	12933.3	30084
5.56834	0.0733679	3.92274	-1.00021	-0.0939998	0.140871	2.00594	2.26243	-34.8856	3.58491	3.8379	-0.0714335	0.164778	0	0	-7.5836	-92.9599	18.0343	1	0	0	0	0	4.45	4	0	0	1	0	8.6364	1	1	0	0	0	0	0	0	0	0	0	0	33	1	19457.9	30086
5.63121	-0.426632	3.42274	-0.400214	-0.0478635	0.104286	2.05207	2.22585	-843.886	3.58379	3.81664	-0.0725497	0.143516	1	0	1.45487	341.354	39.0343	1	0	0	0	0	3.87	5	0	0	0	1	-0.153598	0	0	0	0	0	0	0	0	0	0	0	0	39	2	9183.48	30090
5.0876	-2.02663	-5.37726	-0.400214	-0.24341	-0.187708	1.85653	1.93385	-538.886	3.55323	3.58235	-0.103113	-0.0907698	0	0	3.17772	7.91549	-14.9657	1	0	0	0	0	5	4	0	0	1	0	-6.5136	1	1	0	0	0	0	0	0	0	0	0	0	40	2	30654.7	30103
5.17615	0.373368	4.22274	0.399786	0.584232	0.098878	2.68417	2.22044	-248.886	4.05228	3.64763	0.395935	-0.0254943	1	0	-0.722028	-116.719	-17.9657	1	1	0	0	0	3.97	4	0	0	1	0	16.2764	0	0	0	0	0	0	0	0	0	0	0	0	40	2	13126	30112
5.25227	0.673368	1.82274	-0.300214	-0.0683583	-0.123511	2.03158	1.99805	-324.386	3.43259	3.49926	-0.223754	-0.173858	0	1	3.31882	575.718	-4.9657	1	0	0	0	0	1.28	2	1	0	0	0	5.6464	0	0	0	0	0	0	0	0	0	0	0	0	34	2	25641.5	30120
5.11799	2.77337	14.0227	-0.000213929	-0.352986	0.103293	1.74695	2.22486	397.114	3.65641	3.75298	7.08089e-05	0.0798631	1	0	14.5088	-56.5449	5.0343	0	0	0	0	0	5	3	0	1	0	0	-3.5336	1	1	0	0	0	0	0	0	0	0	0	0	41	1	32441.1	30125
5.1985	-0.826632	-7.07726	-0.400214	-0.138323	0.325307	1.96161	2.44687	100.614	3.41291	3.70741	-0.243437	0.034287	0	0	-1.36403	-87.1485	-4.9657	1	0	0	0	0	4.13	4	0	0	1	0	8.3664	2	0	1	0	0	0	0	0	0	0	0	0	41	1	44803.3	30128
5.35659	2.97337	20.1227	2.09979	0.0113978	0.10367	2.11133	2.22523	-964.886	3.54895	3.79345	-0.107395	0.120333	1	0	0.467473	-50.5882	11.0343	1	0	1	0	0	1.85	1	0	0	0	0	-4.9636	1	1	0	0	0	0	0	0	0	0	0	0	43	2	37599.8	30148
5.11199	-0.126632	-1.27726	-0.800214	-0.114372	0.041755	1.98556	2.16332	-108.386	3.34647	3.57336	-0.309875	-0.0997606	1	0	9.69159	9.18271	-24.9657	1	0	0	0	0	0.25	2	1	0	0	0	5.9564	0	0	0	0	0	0	0	0	0	0	0	0	38	1	3245.25	30152
5.31321	2.37337	67.3227	1.99979	-0.426743	-0.753437	1.67319	1.36812	964.114	3.52446	3.21359	-0.131884	-0.459536	0	1	4.70322	147.39	2.0343	1	0	0	1	0	5	5	0	0	0	1	-3.1136	1	1	0	0	0	0	0	0	0	0	0	0	30	1	10298.8	30155
5.3033	4.37337	10.0227	1.19979	-0.00991336	-0.478172	2.09002	1.64339	1504.11	3.67638	3.40494	0.0200343	-0.268178	0	1	11.547	150.347	-12.9657	0	1	0	0	0	3.3	3	0	1	0	0	12.0264	1	1	0	0	0	0	0	0	0	0	0	0	42	1	13515.4	30163
5.59471	1.37337	9.12274	-0.300214	0.0328621	0.164177	2.1328	2.28574	-642.386	3.6659	3.86277	0.00955426	0.189652	0	0	-2.86336	-105.384	23.0343	0	0	0	0	0	1.98	5	0	0	0	1	-3.1736	0	0	0	0	0	0	0	0	0	0	0	0	33	1	19716.5	30167
5.33754	4.07337	23.8227	0.399786	0.25153	0.0411351	2.35146	2.1627	-157.886	3.74907	3.6059	0.0927262	-0.0672255	0	0	-5.9071	70.9119	31.0343	0	0	0	0	0	2.47	2	1	0	0	0	-3.1136	0	0	0	0	0	0	0	0	0	0	0	0	31	2	17175.7	30188
5.27811	0.773368	11.3227	-0.200214	0.0329483	-0.116623	2.13288	2.00494	-528.886	3.66924	3.59049	0.0128931	-0.0826282	0	0	2.31556	84.7573	31.0343	1	0	0	0	0	1.07	3	0	1	0	0	5.9564	0	0	0	0	0	0	0	0	0	0	0	0	31	1	23799.4	30212
5.50126	-1.22663	1.02274	-0.500214	0.100419	-0.0332131	2.20035	2.08835	-622.386	3.72063	3.78255	0.0642902	0.109433	1	0	5.74424	255.759	21.0343	1	0	0	0	0	2.64	3	0	1	0	0	-0.173598	1	1	0	0	0	0	0	0	0	0	0	0	29	2	17611.7	30281
5.4161	-0.126632	5.12274	-0.700214	-0.0510628	-0.147716	2.04887	1.97385	-793.886	3.65968	3.54924	0.0033353	-0.123877	1	0	7.25662	318.71	39.0343	0	0	0	0	0	1.34	4	0	0	1	0	-0.703598	1	1	0	0	0	0	0	0	0	0	0	0	31	1	11833.4	30285
5.48894	-1.22663	15.5227	0.499786	0.39286	0.266682	2.49279	2.38824	-277.386	4.0016	3.86917	0.345253	0.196045	0	0	-5.8185	-120.139	30.0343	0	0	0	0	0	1.68	3	0	1	0	0	5.4764	0	0	0	0	0	0	0	0	0	0	0	0	30	2	13884.3	30286
5.11799	4.07337	42.3227	6.49979	-0.00818378	0.127772	2.09175	2.24933	375.114	3.56448	3.78201	-0.0918674	0.108887	0	0	-1.00795	-9.75879	-9.9657	1	0	0	0	0	3.51	5	0	0	0	1	-5.2836	1	1	0	0	0	0	0	0	0	0	0	0	36	2	46604.4	30298
5.14749	-0.826632	3.02274	-0.300214	-0.0759256	0.145344	2.02401	2.26691	446.614	3.5233	3.63732	-0.133041	-0.0358036	1	1	-8.26403	-28.6738	-15.9657	1	0	0	0	0	4.13	4	0	0	1	0	3.2564	0	0	0	0	0	0	0	0	0	0	0	0	32	1	41697.9	30301
5.23111	4.37337	63.3227	1.49979	0.084218	-0.196976	2.18415	1.92459	638.614	3.67293	3.59183	0.016592	-0.0812898	1	0	7.27848	-117.024	7.0343	1	0	0	1	0	3.19	2	1	0	0	0	-7.3236	0	0	0	0	0	0	0	0	0	0	0	0	31	2	11349.1	30302
5.38907	-2.72663	-9.27726	-0.800214	0.450552	0.352591	2.55049	2.47415	-553.386	3.76722	3.95934	0.110877	0.286223	1	0	-3.91422	41.7393	1.0343	1	1	0	0	0	0.8	3	0	1	0	0	-4.0736	0	0	0	0	0	0	0	0	0	0	0	0	38	2	11670.2	30331
5.27811	0.173368	4.42274	-0.000213929	0.156466	0.0695144	2.2564	2.19108	-275.386	3.78446	3.72485	0.128122	0.0517278	0	0	-6.00255	-62.3871	2.0343	1	0	0	0	0	5	3	0	1	0	0	-4.9236	0	0	0	0	0	0	0	0	0	0	0	0	29	2	42074.3	30336
5.26269	1.77337	11.5227	-0.300214	-0.434393	-0.111807	1.66554	2.00975	-778.886	3.47009	3.68808	-0.186252	0.0149588	1	0	-10.6212	-31.3114	-20.9657	0	0	0	1	0	2.26408	3	0	1	0	0	0.296402	0	0	0	0	0	0	0	0	0	0	0	0	40	1	11050.3	30345
5.61677	-0.726632	2.12274	-0.500214	0.126523	0.150511	2.22646	2.27207	-856.886	3.72831	3.72424	0.071971	0.051119	1	0	0.709436	-78.7153	6.0343	1	0	1	0	0	1.11	2	1	0	0	0	0.486402	0	0	0	0	0	0	0	0	0	0	0	0	39	1	15898.4	30348
5.46383	4.97337	-1.57726	-0.700214	-0.447075	-0.12363	1.65286	1.99793	77.1144	3.51224	3.5521	-0.144101	-0.121026	0	0	8.17334	27.3625	9.0343	0	0	0	0	0	5	3	0	1	0	0	-0.743598	1	1	0	0	0	0	0	0	0	0	0	0	39	1	34175.4	30349
5.23644	8.17337	23.5227	2.09979	-0.090688	-0.297495	2.00925	1.82407	-34.8856	3.60262	3.49545	-0.0537232	-0.177672	1	0	2.38204	116.183	25.0343	0	0	0	1	0	1.98	4	0	0	1	0	-0.933598	0	0	0	0	0	0	0	0	0	0	0	0	30	1	4220.98	30354
5.2933	3.27337	8.32274	0.299786	-0.107816	-0.381883	1.99212	1.73968	-863.886	3.51772	3.44229	-0.138619	-0.230835	0	0	10.9017	159.165	-12.9657	1	0	0	0	0	5	4	0	0	1	0	-6.0436	1	1	0	0	0	0	0	0	0	0	0	0	35	2	36178.6	30360
5.57973	-0.726632	1.52274	-0.600214	0.195707	0.0478959	2.29564	2.16946	-130.886	3.79986	3.76834	0.143519	0.0952178	0	1	11.7883	-71.943	27.0343	1	0	0	0	0	4.13	3	0	1	0	0	-0.493598	1	1	0	0	0	0	0	0	0	0	0	0	32	2	24740	30374
5.56834	0.973368	10.6227	-0.500214	0.133217	-0.139459	2.23315	1.9821	280.614	3.57678	3.80848	-0.0795649	0.135354	1	0	6.98428	365.872	26.0343	0	0	0	0	0	0.93	1	0	0	0	0	-1.5636	1	1	0	0	0	0	0	0	0	0	0	0	31	1	8158.85	30380
5.33754	0.273368	21.9227	-0.200214	-0.107468	0.260335	1.99247	2.3819	-871.386	3.48336	3.821	-0.172983	0.14788	0	0	6.03666	131.361	34.0343	0	1	0	0	0	2.69	1	0	0	0	0	-0.693598	1	1	0	0	0	0	0	0	0	0	0	0	38	2	1426.47	30388
5.20401	-0.326632	-6.27726	-0.600214	0.294592	0.179913	2.39453	2.30147	-649.386	3.79856	3.7501	0.142222	0.0769789	1	0	-5.41197	-113.508	-16.9657	1	1	0	0	0	1.54	2	1	0	0	0	-1.3036	0	0	0	0	0	0	0	0	0	0	0	0	43	1	11886.1	30413
5.31321	0.273368	2.62274	1.29979	-0.223787	-0.115802	1.87615	2.00576	-693.886	3.49539	3.59916	-0.160952	-0.0739661	0	0	-4.26127	26.4368	0.034297	1	0	0	1	0	5	4	0	0	1	0	8.2164	0	0	0	0	0	0	0	0	0	0	0	0	36	2	14187.6	30415
5.40268	3.87337	16.0227	-0.400214	-0.171541	-0.0294293	1.92839	2.09213	-625.386	3.65629	3.68766	-5.72626e-05	0.0145355	0	0	-1.61963	2.12165	30.0343	1	0	0	0	0	1.57	2	1	0	0	0	10.8164	1	1	0	0	0	0	0	0	0	0	0	0	30	2	15527.6	30417
5.37064	-1.12663	-10.0773	-0.500214	0.33412	0.205071	2.43406	2.32663	-456.386	3.91147	3.65038	0.255124	-0.0227444	1	0	-9.90354	119.028	-3.9657	1	1	0	0	0	0.96	1	0	0	0	0	-3.4936	0	0	0	0	0	0	0	0	0	0	0	0	40	2	5963.28	30450
5.42495	2.67337	24.9227	-0.500214	-0.00337378	-0.0849169	2.09656	2.03664	-384.886	3.5913	3.67928	-0.0650392	0.00615495	0	0	8.24943	253.557	23.0343	0	1	0	0	0	0.96	1	0	0	0	0	4.8564	0	0	0	0	0	0	0	0	0	0	0	0	42	2	1428.56	30461
5.42935	1.37337	21.6227	-0.200214	-0.0393297	-0.327539	2.06061	1.79402	-144.386	3.54328	3.56505	-0.113061	-0.108072	1	0	11.1378	-162.639	3.0343	1	0	0	0	0	4	2	1	0	0	0	-7.1536	1	1	0	0	0	0	0	0	0	0	0	0	34	2	59532.3	30462
5.37528	2.67337	8.22274	-0.400214	0.195492	0.0843051	2.29543	2.20587	955.114	3.73986	3.60844	0.0835206	-0.0646833	1	1	19.2965	-97.996	-14.9657	0	0	0	0	0	4.13	5	0	0	0	1	-5.7236	0	0	0	0	0	0	0	0	0	0	0	0	31	1	45860	30465
5.3799	4.17337	5.62274	1.99979	0.34563	0.149367	2.44556	2.27093	-168.886	3.64881	3.7246	-0.00753114	0.0514802	0	0	4.52609	-90.4309	6.0343	1	0	0	0	0	2.23	3	0	1	0	0	12.1864	1	1	0	0	0	0	0	0	0	0	0	0	30	1	32872.2	30468
5.20949	-0.526632	5.72274	-0.300214	0.369041	-0.0166927	2.46898	2.10487	191.114	3.81274	3.59191	0.156399	-0.0812122	1	0	-4.16732	59.7101	-2.9657	0	1	0	0	0	3.01	1	0	0	0	0	6.5464	0	0	0	0	0	0	0	0	0	0	0	0	34	1	9955.56	30487
5.39363	0.973368	-1.47726	0.199786	-0.0813671	0.108967	2.01857	2.23053	-792.886	3.54506	3.60904	-0.111288	-0.0640815	0	1	1.54807	118.288	-25.9657	0	0	0	1	0	0.75	3	0	1	0	0	3.0364	0	0	0	0	0	0	0	0	0	0	0	0	31	2	11678.6	30491
5.23111	-0.526632	3.82274	-0.400214	0.0600982	0.183119	2.16003	2.30468	-12.3856	3.95841	3.70575	0.302066	0.03263	0	0	-2.39857	-72.2592	39.0343	0	0	0	0	0	1.27	4	0	0	1	0	-0.943598	1	1	0	0	0	0	0	0	0	0	0	0	42	1	7006	30495
5.17615	0.573368	-4.17726	-0.200214	-0.663547	0.106353	1.43639	2.22791	809.614	3.38367	3.56965	-0.272674	-0.103469	1	0	-3.49919	71.9084	-18.9657	0	0	0	1	0	0.82	2	1	0	0	0	5.8464	2	0	1	0	0	0	0	0	0	0	0	0	41	1	11678.6	30498
5.25227	0.473368	4.82274	0.299786	0.228419	-0.0991467	2.32835	2.02242	1148.61	3.93885	3.60441	0.282505	-0.0687133	0	0	0.0385918	-199.54	-24.9657	1	1	0	0	0	3.6	2	1	0	0	0	21.9864	2	0	1	0	0	0	0	0	0	0	0	0	40	2	12785.1	30509
5.3033	-0.426632	25.9227	-0.200214	-0.193396	-0.731102	1.90654	1.39046	758.614	3.44683	3.23805	-0.209509	-0.435076	0	0	17.5017	169.137	-7.9657	0	0	0	1	0	1.83	3	0	1	0	0	3.8664	0	0	0	0	0	0	0	0	0	0	0	0	42	1	1715.13	30512
5.37064	0.773368	3.22274	-0.700214	-0.166378	0.0757351	1.93356	2.1973	-1184.39	3.56557	3.716	-0.0907718	0.0428822	1	0	-1.7593	-8.25169	19.0343	1	1	0	0	0	1.57	1	0	0	0	0	-1.0336	0	0	0	0	0	0	0	0	0	0	0	0	34	1	1898.77	30518
5.14749	0.473368	20.7227	-0.600214	-0.126893	-0.183753	1.97304	1.93781	-683.386	3.58556	3.52804	-0.070786	-0.145085	1	0	9.16573	-11.1927	-19.9657	0	0	0	1	0	3.48	4	0	0	1	0	-3.4736	0	0	0	0	0	0	0	0	0	0	0	0	42	1	2403.43	30521
5.39816	1.57337	6.82274	0.499786	0.392557	-0.0416643	2.49249	2.0799	-195.886	3.81357	3.53691	0.157228	-0.136213	0	1	9.58101	157.816	20.0343	0	0	0	0	0	1.61	2	1	0	0	0	0.0664021	1	1	0	0	0	0	0	0	0	0	0	0	31	2	12329.8	30525
5.47646	4.27337	27.0227	0.599786	-0.0729345	-0.101489	2.027	2.02007	425.614	3.49101	3.69138	-0.165336	0.0182572	0	0	4.84124	271.683	-2.9657	0	0	0	0	0	5	5	0	0	0	1	-1.5336	0	0	0	0	0	0	0	0	0	0	0	0	37	1	53615.6	30526
5.32301	-2.02663	6.02274	-1.00021	-0.0419702	-0.29067	2.05796	1.83089	-238.386	3.58654	3.4922	-0.0698037	-0.180921	1	0	-6.08874	-154.771	6.0343	0	0	0	0	0	5	5	0	0	0	1	-2.6136	0	0	0	0	0	0	0	0	0	0	0	0	34	2	40450	30528
5.32301	1.87337	17.2227	0.599786	0.205662	0.0464985	2.3056	2.16806	-299.386	3.81139	3.79279	0.155043	0.119664	0	1	-7.62109	-96.724	-11.9657	0	0	0	1	0	5	5	0	0	0	1	-7.1636	0	0	0	0	0	0	0	0	0	0	0	0	35	1	7413.1	30549
5.42935	9.67337	29.7227	3.09979	0.0817177	-0.234543	2.18165	1.88702	-449.386	3.82042	3.56793	0.164078	-0.105189	0	1	-3.8745	-202.968	11.0343	1	0	0	0	0	5	5	0	0	0	1	-7.4236	0	0	0	0	0	0	0	0	0	0	0	0	36	2	44211.7	30555
5.20949	0.373368	6.42274	-0.800214	0.0663087	-0.162143	2.16624	1.95942	-1051.39	3.70357	3.66284	0.0472245	-0.0102861	0	1	-1.90571	-117.006	3.0343	1	0	0	0	0	4.98	5	0	0	0	1	-3.1736	1	1	0	0	0	0	0	0	0	0	0	0	34	2	58886.1	30562
5.59471	-0.326632	5.72274	-0.600214	0.0336449	-0.249502	2.13358	1.87206	-805.886	3.50736	3.56845	-0.148982	-0.104671	0	0	1.97895	-90.5866	13.0343	1	0	0	0	0	3.44	5	0	0	0	1	3.3264	1	1	0	0	0	0	0	0	0	0	0	0	32	2	42985.7	30584
5.41165	-0.226632	-3.57726	-0.800214	0.0372364	-0.465312	2.13717	1.65625	-311.386	3.6439	3.42688	-0.0124402	-0.246245	0	0	-6.14051	-51.6047	-10.9657	1	0	1	0	0	1.3	2	1	0	0	0	6.9064	0	0	0	0	0	0	0	0	0	0	0	0	36	1	23528.4	30585
5.33272	2.17337	10.0227	-0.100214	-0.124971	0.101936	1.97496	2.2235	-347.886	3.51262	3.65239	-0.143726	-0.0207279	1	0	-5.91401	331.919	-6.9657	0	0	0	0	0	5	4	0	0	1	0	0.106402	0	0	0	0	0	0	0	0	0	0	0	0	35	1	34334.6	30603
5.60947	-0.726632	-2.17726	-0.800214	0.0645681	-0.439438	2.1645	1.68212	1057.61	3.54422	3.30452	-0.112122	-0.368603	0	1	12.314	-22.5908	-20.9657	1	0	0	0	0	1.63	3	0	1	0	0	-1.5336	0	0	0	0	0	0	0	0	0	0	0	0	31	1	4113.63	30604
5.273	-1.62663	-3.27726	-0.200214	0.035428	0.652069	2.13536	2.77363	1757.11	3.67185	3.72537	0.0155075	0.0522466	1	1	-9.08847	-190.317	-20.9657	1	0	0	1	0	5	5	0	0	0	1	5.6264	0	0	0	0	0	0	0	0	0	0	0	0	38	1	13712.9	30617
5.43808	-0.626632	3.42274	-0.200214	-0.0984759	-0.0922981	2.00146	2.02926	625.614	3.68131	3.725	0.024967	0.051875	1	0	25.8993	207.24	19.0343	0	0	0	0	0	5	5	0	0	0	1	2.6064	1	1	0	0	0	0	0	0	0	0	0	0	30	2	17873.2	30627
5.43808	-0.926632	3.82274	-1.00021	0.248517	0.123813	2.34845	2.24538	-780.386	3.95068	3.65583	0.294338	-0.0172943	0	1	-0.106461	-71.4521	11.0343	1	1	0	0	0	1.36	1	0	0	0	0	-3.7836	0	0	0	0	0	0	0	0	0	0	0	0	38	2	11880.1	30641
5.71373	0.773368	-2.77726	-0.600214	-0.0179839	0.0906954	2.08195	2.21226	-1100.39	3.7556	3.91053	0.0992593	0.237405	1	0	0.821262	93.2307	35.0343	1	0	0	0	0	1.56	1	0	0	0	0	0.436402	1	1	0	0	0	0	0	0	0	0	0	0	29	1	9487.41	30646
5.04343	-2.22663	-8.07726	0.0997861	-0.273354	-0.324289	1.82658	1.79727	1123.61	3.6544	3.2649	-0.00193989	-0.40822	1	0	4.30868	-64.0634	-20.9657	1	0	0	0	0	5	4	0	0	1	0	-1.9236	1	1	0	0	0	0	0	0	0	0	0	0	36	2	4162.52	30677
5.71373	0.873368	64.5227	0.599786	-0.169515	0.0568627	1.93042	2.17842	-439.886	3.68916	3.62664	0.0328147	-0.0464848	0	1	8.54425	175.551	28.0343	1	0	0	0	0	3.23	3	0	1	0	0	-9.7936	3	0	0	1	0	0	0	0	0	0	0	0	39	2	19741.6	30680
5.46383	-0.626632	10.4227	-0.700214	-0.00785572	-0.00686495	2.09208	2.1147	-491.886	3.76997	3.73238	0.113631	0.059263	0	1	-1.44138	-112.663	34.0343	1	0	0	0	0	1.92	3	0	1	0	0	-5.5136	0	0	0	0	0	0	0	0	0	0	0	0	34	2	9653.97	30688
5.1985	2.17337	6.12274	-0.000213929	-0.164245	-0.387662	1.93569	1.7339	1000.61	3.48789	3.4705	-0.168451	-0.202622	0	0	7.59563	106.394	-17.9657	1	0	0	0	0	5	3	0	1	0	0	-7.6436	2	0	1	0	0	0	0	0	0	0	0	0	32	1	39436	30690
5.48894	0.473368	3.02274	-0.400214	-0.360869	-0.169555	1.73907	1.95201	-170.386	3.501	3.52387	-0.155346	-0.149257	0	0	10.9806	-23.5524	-17.9657	1	1	0	0	0	1.19	3	0	1	0	0	-3.5436	0	0	0	0	0	0	0	0	0	0	0	0	42	2	14187.8	30695
5.3799	0.973368	50.1227	0.0997861	-0.0361976	-0.368613	2.06374	1.75295	-131.886	3.53162	3.46152	-0.124724	-0.211599	1	1	7.7179	193.103	-12.9657	0	0	0	0	0	3.71	4	0	0	1	0	0.376402	0	0	0	0	0	0	0	0	0	0	0	0	34	2	42859.1	30697
5.02388	1.97337	21.6227	-0.000213929	0.26183	-0.286902	2.36177	1.83466	691.114	3.71901	3.3658	0.0626692	-0.307322	0	0	-4.3492	246.174	-11.9657	0	0	0	1	0	0.17	3	0	1	0	0	-1.4936	2	0	1	0	0	0	0	0	0	0	0	0	37	1	8344.68	30704
5.22575	0.673368	10.2227	-0.600214	-0.037332	0.0429234	2.0626	2.16449	-1541.89	3.59143	3.65505	-0.0649092	-0.0180712	1	0	1.54331	89.1723	39.0343	1	1	0	0	0	0.76	1	0	0	0	0	4.5264	1	1	0	0	0	0	0	0	0	0	0	0	38	2	2086.6	30722
5.26786	2.97337	5.42274	0.899786	-0.0206523	-0.139059	2.07928	1.9825	-652.886	3.53857	3.56585	-0.117775	-0.107275	1	0	-0.256263	-117.349	-15.9657	1	0	0	0	0	1.65	4	0	0	1	0	-7.0236	2	0	1	0	0	0	0	0	0	0	0	0	30	1	34651.3	30728
5.32788	1.07337	22.8227	0.999786	-0.988281	-0.263465	1.11165	1.8581	461.614	3.11491	3.50303	-0.541428	-0.170089	0	1	-3.9233	7.5714	-9.9657	0	0	0	1	0	2.06	1	0	0	0	0	-2.9336	1	1	0	0	0	0	0	0	0	0	0	0	33	2	7937.98	30745
5.0689	3.37337	6.62274	0.299786	0.70589	0.516438	2.80583	2.638	728.614	4.06106	3.82334	0.404718	0.150223	0	0	-9.81547	-101.939	-25.9657	0	1	0	0	0	1.63768	2	1	0	0	0	5.5164	0	0	0	0	0	0	0	0	0	0	0	0	40	1	11455.5	30747
5.15329	0.273368	7.62274	-0.300214	0.427619	0.379188	2.52755	2.50075	-230.886	4.01376	4.01761	0.357417	0.344489	1	0	-1.49538	-63.2513	39.0343	0	0	0	0	0	5	5	0	0	0	1	-6.8336	1	1	0	0	0	0	0	0	0	0	0	0	39	2	10121.5	30751
4.94876	-0.526632	3.82274	-0.200214	-0.225581	-0.0620613	1.87435	2.0595	-540.886	3.43428	3.58118	-0.222064	-0.091938	0	0	4.30068	-2.65897	34.0343	0	0	0	0	0	0.91	1	0	0	0	0	2.0964	1	1	0	0	0	0	0	0	0	0	0	0	31	2	4664.9	30758
5.00395	3.97337	7.82274	2.39979	-0.0507336	0.21185	2.0492	2.33341	-774.886	3.59407	3.6549	-0.0622725	-0.0182204	0	1	0.0894707	39.4544	13.0343	1	0	0	0	0	2.08	4	0	0	1	0	9.4964	1	1	0	0	0	0	0	0	0	0	0	0	36	2	45284.6	30764
5.46806	4.37337	19.0227	1.59979	0.167088	-0.0422145	2.26702	2.07935	-1012.89	3.68809	3.73818	0.0317489	0.0650552	0	0	1.46146	-55.2564	24.0343	1	0	0	0	0	4.37	1	0	0	0	0	8.0264	1	1	0	0	0	0	0	0	0	0	0	0	30	1	18972.2	30766
5.04343	1.37337	6.92274	-0.500214	-0.476863	-0.116921	1.62307	2.00464	318.114	3.22036	3.57049	-0.435987	-0.102632	1	0	-11.2225	-43.0495	0.034297	0	0	0	1	0	2.62	2	1	0	0	0	-3.3236	1	1	0	0	0	0	0	0	0	0	0	0	41	1	9105.76	30774
5.16479	0.773368	2.92274	-0.800214	-0.201614	-0.696986	1.89832	1.42458	1442.61	3.45761	3.17273	-0.198733	-0.500388	0	1	19.7753	64.0924	-20.9657	1	0	0	0	0	1.8	3	0	1	0	0	-5.1236	2	0	1	0	0	0	0	0	0	0	0	0	29	1	35651.6	30819
5.11799	-0.126632	3.52274	-0.900214	0.221068	0.038823	2.321	2.16038	344.114	3.69812	3.7677	0.0417782	0.0945745	0	1	-0.254794	-112.833	39.0343	1	0	0	0	0	4	4	0	0	1	0	-3.1436	1	1	0	0	0	0	0	0	0	0	0	0	39	2	9183.48	30823
5.36598	2.57337	54.8227	0.799786	-0.292795	0.360757	1.80714	2.48232	-759.886	3.52722	3.93052	-0.12912	0.257396	0	0	1.35165	-68.1382	17.0343	1	0	0	0	0	3.3	3	0	1	0	0	-3.1836	0	0	0	0	0	0	0	0	0	0	0	0	31	1	26830.4	30836
5.0814	0.573368	10.1227	0.199786	-0.15225	-0.0299855	1.94769	2.09158	-1043.89	3.50898	3.65061	-0.147366	-0.0225078	0	0	-1.31441	-41.6923	-0.965703	1	0	0	1	0	5	5	0	0	0	1	3.9364	0	0	0	0	0	0	0	0	0	0	0	0	37	1	11682.9	30846
5.31812	-1.52663	-0.0772576	-1.10021	0.275858	0.100561	2.37579	2.22212	432.114	3.8661	3.56308	0.209756	-0.110045	0	0	-4.97646	-62.853	3.0343	1	1	0	0	0	3.86	4	0	0	1	0	9.6964	0	0	0	0	0	0	0	0	0	0	0	0	38	2	11284.9	30855
5.46806	4.67337	36.6227	3.99979	-0.401345	-0.828744	1.69859	1.29282	810.114	3.51457	3.18811	-0.141769	-0.485008	0	1	-11.5113	115.992	2.0343	0	0	0	1	0	4.45	3	0	1	0	0	0.466402	1	1	0	0	0	0	0	0	0	0	0	0	30	1	9388.35	30864
5.46383	0.573368	-0.477258	-0.800214	-0.132642	0.175587	1.96729	2.29715	-748.386	3.47486	3.66392	-0.181478	-0.00919893	0	0	-7.12841	48.698	19.0343	1	1	0	0	0	1.51	1	0	0	0	0	-7.9536	0	0	0	0	0	0	0	0	0	0	0	0	34	1	1585.78	30866
5.04986	-1.22663	-1.17726	-0.500214	-0.344459	-0.21851	1.75548	1.90305	-697.386	3.41751	3.55686	-0.238832	-0.116258	0	0	4.89307	-30.4584	-10.9657	1	0	0	0	1	5	5	0	0	0	1	-4.8736	2	0	1	0	0	0	0	0	0	0	0	0	39	2	37210.5	30868
5.7869	-1.92663	-3.17726	-0.800214	0.173356	0.0356531	2.27329	2.15721	703.114	3.87109	3.72172	0.214744	0.0485985	0	0	-6.47848	-255.153	-7.9657	1	0	0	0	0	2.66	4	0	0	1	0	-1.3636	0	0	0	0	0	0	0	0	0	0	0	0	29	1	3497.13	30880
5.41165	0.173368	29.0227	0.199786	-0.139283	-0.180052	1.96065	1.94151	-799.386	3.62366	3.61558	-0.0326836	-0.057541	0	0	7.29237	312.562	-2.9657	1	0	0	1	0	3.38	5	0	0	0	1	19.9764	0	0	0	0	0	0	0	0	0	0	0	0	41	1	9922.72	30881
5.22575	-0.726632	-2.87726	-0.300214	0.1413	-0.31062	2.24124	1.81094	-953.386	3.62579	3.56134	-0.0305546	-0.111782	0	0	5.44802	113.192	-9.9657	1	0	0	0	0	1	3	0	1	0	0	-0.783598	0	0	0	0	0	0	0	0	0	0	0	0	32	2	46631.6	30885
4.94876	3.87337	13.6227	-1.00021	-0.0633344	-0.233986	2.0366	1.88758	-221.386	3.49042	3.37121	-0.165919	-0.301912	1	0	2.01415	-101.878	37.0343	1	0	0	0	0	2	3	0	1	0	0	-5.2636	0	0	0	0	0	0	0	0	0	0	0	0	35	1	8398.68	30897
5.26269	3.97337	27.2227	1.09979	-0.239574	-0.190003	1.86036	1.93156	137.614	3.49596	3.50067	-0.160387	-0.172452	0	1	11.928	60.6312	-6.9657	0	0	0	0	0	4.94	5	0	0	0	1	-6.2136	0	0	0	0	0	0	0	0	0	0	0	0	32	2	45332	30899
5.03695	0.0733679	1.82274	-0.500214	0.317664	-0.0999674	2.4176	2.02159	505.614	3.82025	3.66287	0.163911	-0.0102488	0	0	-2.87183	-47.9535	-25.9657	0	0	0	1	0	1.63	2	1	0	0	0	-11.0936	0	0	0	0	0	0	0	0	0	0	0	0	42	1	9071.45	30917
5.57973	-0.726632	0.822742	-0.800214	-0.176962	0.143478	1.92297	2.26504	-361.386	3.5437	3.64165	-0.112642	-0.0314706	0	0	-4.8447	52.9711	5.0343	0	0	0	0	0	2	4	0	0	1	0	0.996402	2	0	1	0	0	0	0	0	0	0	0	0	33	2	36113.9	30927
5.11799	-2.32663	5.62274	-0.300214	-0.199523	0.053769	1.90041	2.17533	-86.3856	3.52403	3.54728	-0.132309	-0.125838	0	1	2.22535	-109.103	-17.9657	1	0	0	1	0	0.53	4	0	0	1	0	6.5964	0	0	0	0	0	0	0	0	0	0	0	0	36	2	17391.9	30928
5.47227	3.97337	11.3227	-0.100214	-0.159894	0.200524	1.94004	2.32209	470.114	3.53649	3.77483	-0.119856	0.101707	0	0	4.85293	2.48668	22.0343	1	0	0	0	0	2.1	3	0	1	0	0	5.6064	0	0	0	0	0	0	0	0	0	0	0	0	29	1	21439.6	30945
5.44242	1.47337	11.3227	0.199786	0.31251	-0.0225752	2.41244	2.09899	-1000.39	3.86118	3.62208	0.204839	-0.051046	0	0	-4.00195	-117.047	9.0343	0	1	0	0	0	1.93	1	0	0	0	0	7.8164	0	0	0	0	0	0	0	0	0	0	0	0	42	2	6869.03	30959
5.2933	0.773368	0.322742	-0.200214	-0.306538	0.243309	1.7934	2.36487	-536.386	3.48713	3.87946	-0.169218	0.206337	1	0	-0.0607607	124.155	-0.965703	1	1	0	0	0	3.71	5	0	0	0	1	1.3864	0	0	0	0	0	0	0	0	0	0	0	0	38	2	11670.2	30977
5.66988	1.37337	9.52274	-0.400214	0.044533	0.102203	2.14447	2.22376	-64.8856	3.76318	3.62402	0.10684	-0.0491036	0	0	-1.01714	42.9763	21.0343	1	0	0	0	0	2.23	3	0	1	0	0	0.686402	1	1	0	0	0	0	0	0	0	0	0	0	39	1	18805.2	30995
5.22575	2.17337	22.7227	-0.100214	-0.154654	-0.0121315	1.94528	2.10943	-410.386	3.53871	3.5439	-0.11763	-0.129222	1	0	5.85346	303.769	28.0343	0	0	0	0	0	0.75	3	0	1	0	0	-8.3236	0	0	0	0	0	0	0	0	0	0	0	0	35	2	5867.5	31016
5.31812	-0.626632	-4.87726	-1.00021	0.489272	0.809305	2.58921	2.93087	-251.886	3.84803	4.08448	0.191683	0.411359	0	1	-1.24953	-194.397	25.0343	1	1	0	0	0	1	1	0	0	0	0	23.4264	0	0	0	0	0	0	0	0	0	0	0	0	40	2	1572.28	31019
4.85203	-0.626632	6.62274	-0.600214	-0.044669	0.0210946	2.05527	2.14266	244.614	3.55624	3.5095	-0.100102	-0.163618	0	1	2.81997	-46.8849	24.0343	0	0	0	0	0	2	4	0	0	1	0	-4.0736	2	0	1	0	0	0	0	0	0	0	0	0	30	2	5149.77	31021
5.33272	0.173368	9.82274	-0.200214	0.369816	0.607758	2.46975	2.72932	-310.386	3.78979	4.0654	0.133446	0.392276	1	0	-2.57942	-116.158	19.0343	1	0	0	1	0	1.24	4	0	0	1	0	-5.8136	0	0	0	0	0	0	0	0	0	0	0	0	41	1	5345.94	31039
5.0626	2.37337	28.1227	-0.800214	0.0162965	0.0124726	2.11623	2.13403	170.114	3.62292	3.53811	-0.0334249	-0.135007	1	0	-1.50088	-68.8779	-23.9657	1	0	0	0	0	2.23	4	0	0	1	0	-7.0236	1	1	0	0	0	0	0	0	0	0	0	0	29	1	34642.8	31045
5.23111	0.573368	8.62274	-0.000213929	-0.00107083	-0.0841202	2.09886	2.03744	-459.386	3.65	3.52055	-0.00634412	-0.152573	0	0	9.28137	261.112	22.0343	0	0	0	0	0	1.2	1	0	0	0	0	24.6664	1	1	0	0	0	0	0	0	0	0	0	0	32	2	14452.6	31057
5.45104	-1.02663	-3.47726	-0.900214	-0.0134922	0.275455	2.08644	2.39702	-785.886	3.57706	3.70598	-0.0792847	0.0328567	0	0	-0.617713	-153.157	-18.9657	1	0	0	0	0	0.7	3	0	1	0	0	-2.2536	1	1	0	0	0	0	0	0	0	0	0	0	30	2	2756.7	31074
5.55296	0.473368	13.3227	-0.000213929	-0.0881065	-0.0155097	2.01183	2.10605	-510.886	3.59808	3.58779	-0.0582579	-0.0853337	0	0	2.12933	-129.872	-3.9657	1	0	0	0	0	0.93	4	0	0	1	0	4.4364	2	0	1	0	0	0	0	0	0	0	0	0	34	2	25641.5	31089
5.2832	1.57337	16.6227	0.399786	-0.751839	-0.304519	1.3481	1.81704	2080.61	3.35458	3.32234	-0.301768	-0.350778	0	0	23.3064	250.684	-11.9657	0	0	0	0	0	4.79	5	0	0	0	1	0.476402	0	0	0	0	0	0	0	0	0	0	0	0	32	2	46652.1	31111
5.05625	-1.22663	-5.97726	-0.900214	0.62738	0.25548	2.72732	2.37704	-609.386	3.99909	3.9449	0.342745	0.271774	0	1	-6.41875	-142.657	9.0343	1	0	0	0	0	1.21	2	1	0	0	0	-7.6536	0	0	0	0	0	0	0	0	0	0	0	0	31	2	19463.3	31114
5.35186	-0.926632	-8.67726	-0.100214	0.232088	0.406061	2.33202	2.52762	-499.386	3.66564	3.88694	0.0092942	0.213814	1	0	-7.93445	-124.699	-22.9657	0	1	0	0	0	3.93	2	1	0	0	0	-2.8036	0	0	0	0	0	0	0	0	0	0	0	0	39	1	10983	31119
5.64191	-0.126632	-2.07726	-0.000213929	-0.102631	0.0643019	1.9973	2.18586	-805.386	3.62447	3.59822	-0.0318761	-0.0749058	1	0	-0.911909	-101.102	-1.9657	0	1	0	0	0	3.93	2	1	0	0	0	0.896402	1	1	0	0	0	0	0	0	0	0	0	0	39	1	7923.87	31124
5.32301	0.573368	7.62274	0.599786	-0.28319	-0.247339	1.81674	1.87422	-769.386	3.53287	3.49836	-0.123476	-0.174763	0	0	0.760489	-112.863	13.0343	1	0	0	1	0	3.03	3	0	1	0	0	0.576402	1	1	0	0	1	1	1	0	0	0	0	0	53	2	15894.3	31151
5.49306	-2.82663	-9.47726	-0.800214	-0.261959	-0.141791	1.83798	1.97977	146.114	3.63703	3.61677	-0.0193118	-0.0563541	0	0	8.74774	605.473	-18.9657	1	1	0	0	0	1.76	3	0	1	0	0	10.9464	0	0	0	0	1	1	1	0	0	0	0	0	57	1	10604.5	31152
5.2933	1.87337	20.4227	0.399786	0.245782	-0.552258	2.34572	1.5693	1582.61	3.70397	3.40176	0.047623	-0.271366	0	0	25.5252	-9.1487	25.0343	0	0	0	0	0	3.71	4	0	0	1	0	-7.2836	2	0	1	0	1	1	1	0	0	0	0	0	50	2	17478.7	31158
5.24175	-1.22663	-8.37726	-0.500214	-0.320126	-0.103596	1.77981	2.01797	730.614	3.52342	3.67253	-0.132924	-0.000591089	0	0	4.52029	-35.7831	0.034297	1	1	0	0	0	1.68	1	0	0	0	0	4.6664	2	0	1	0	1	1	1	0	0	0	0	0	54	1	8109.33	31186
5.42935	-0.226632	-5.37726	-0.400214	0.0471967	-0.162106	2.14713	1.95946	-964.386	3.67041	3.62986	0.014063	-0.0432622	0	1	5.35567	-42.0949	1.0343	1	0	0	0	0	5	5	0	0	0	1	-10.5936	0	0	0	0	1	1	1	0	0	0	0	0	55	1	35256.3	31208
5.46806	1.87337	8.52274	-0.200214	-0.283878	0.32715	1.81606	2.44871	-35.3856	3.54579	3.82768	-0.110555	0.154563	1	0	-1.47427	199.994	15.0343	0	1	0	0	0	1.68	2	1	0	0	0	1.2864	0	0	0	0	1	1	1	0	0	0	0	0	58	2	2039.83	31223
5.16479	-2.52663	-11.2773	-0.800214	-0.0901048	-0.0785682	2.00983	2.04299	302.614	3.69436	3.76252	0.0380206	0.0893936	0	0	-3.0142	-146.134	12.0343	0	0	0	0	0	5	5	0	0	0	1	-0.623598	0	0	0	0	1	1	1	0	0	0	0	0	52	2	29264.8	31242
5.34711	-1.52663	-0.377258	-0.400214	0.559605	0.0580801	2.65954	2.17964	468.614	3.85563	3.72337	0.199291	0.0502483	1	0	1.84056	-111.618	-11.9657	1	1	0	0	0	1.86	2	1	0	0	0	1.4664	0	0	0	0	1	1	1	0	0	0	0	0	56	1	1157.33	31255
5.03695	-3.22663	-4.37726	-0.900214	0.08438	-0.15268	2.18432	1.96888	-524.386	3.6188	3.56486	-0.0375476	-0.10826	0	0	-5.75678	178.335	-10.9657	1	0	0	1	0	1.93	4	0	0	1	0	-0.123598	0	0	0	0	1	1	1	0	0	0	0	0	55	1	2700.84	31259
5.68698	8.47337	14.9227	1.09979	0.277874	-0.203185	2.37781	1.91838	-596.886	3.75695	3.59592	0.100603	-0.0772022	0	0	-0.751479	-104.775	6.0343	0	1	0	0	0	2.43	1	0	0	0	0	-1.1536	1	1	0	0	1	1	1	0	0	0	0	0	55	2	11888.6	31262
5.3845	1.37337	14.8227	0.199786	-0.20309	-0.12396	1.89685	1.9976	-548.386	3.67591	3.60271	0.0195712	-0.0704123	1	0	-0.305517	-108.521	34.0343	0	0	0	0	0	5	5	0	0	0	1	-7.7536	1	1	0	0	1	1	1	0	0	0	0	0	44	2	8544.88	31284
5.67332	10.3734	35.5227	4.49979	0.255153	-0.537063	2.35509	1.5845	-149.886	3.79086	3.55528	0.134519	-0.117839	0	0	10.1588	285.476	11.0343	1	0	0	0	0	3.57	5	0	0	0	1	4.3064	0	0	0	0	1	1	1	0	0	0	0	0	49	2	39738	31285
5.34233	4.27337	30.1227	-0.700214	0.097613	0.399588	2.19755	2.52115	-786.886	3.66738	3.81962	0.0110404	0.146494	0	0	2.01377	-54.3159	39.0343	1	0	0	0	0	5	3	0	1	0	0	-2.0636	1	1	0	0	1	1	1	0	0	0	0	0	46	1	18227.6	31297
5.49717	-2.12663	-9.87726	-0.500214	0.324317	0.237688	2.42425	2.35925	-77.8856	3.96968	3.9239	0.313338	0.250775	0	0	-5.22479	-9.90072	-12.9657	1	1	0	0	0	2.83	4	0	0	1	0	-2.0636	0	0	0	0	1	1	1	0	0	0	0	0	57	1	11408.6	31298
5.71373	-1.72663	-8.97726	-0.900214	0.205667	0.607026	2.3056	2.72859	999.114	3.6916	3.98715	0.0352539	0.314023	1	0	-5.12424	-151.296	-21.9657	1	0	0	0	0	2.4	4	0	0	1	0	1.0664	1	1	0	0	1	1	1	0	0	0	0	0	46	1	2953.86	31302
5.61677	-1.72663	-3.97726	0.999786	0.140636	0.365728	2.24057	2.48729	-198.886	3.67977	3.97734	0.0234258	0.304215	1	0	-7.40463	-100.382	7.0343	0	1	0	0	0	1.36937	1	0	0	0	0	2.2164	2	0	1	0	1	1	1	0	0	0	0	0	57	2	9275.71	31304
5.27811	2.47337	10.5227	-0.100214	0.356197	-0.0430948	2.45613	2.07847	115.114	3.88046	3.63936	0.224121	-0.0337664	1	0	3.41365	-28.6591	1.0343	1	0	0	1	0	3.9	4	0	0	1	0	1.0064	0	0	0	0	1	1	1	0	0	0	0	0	47	1	12785.9	31324
5.52943	1.17337	20.7227	-0.400214	-0.00869115	-0.217502	2.09124	1.90406	-902.386	3.64878	3.60136	-0.00755923	-0.0717571	1	0	1.77737	-97.7906	9.0343	1	0	0	1	0	0.31	5	0	0	0	1	14.0664	0	0	0	0	1	1	1	0	0	0	0	0	56	1	17226.9	31334
5.78383	-0.226632	-3.97726	-0.100214	-0.246804	-0.033693	1.85313	2.08787	998.614	3.36042	3.55309	-0.295923	-0.120034	0	0	3.45336	-37.7792	-18.9657	1	0	0	0	0	1.9	3	0	1	0	0	-3.8136	2	0	1	0	1	1	1	0	0	0	0	0	50	2	2456.69	31350
5.0876	2.77337	32.0227	0.799786	0.197605	-0.19649	2.29754	1.92507	-622.386	3.74058	3.49555	0.0842338	-0.177567	0	0	-1.45454	74.3493	23.0343	0	0	0	1	0	2.02	2	1	0	0	0	-8.4236	2	0	1	0	1	1	1	0	0	0	0	0	49	1	4573.92	31380
5.04343	-1.02663	1.12274	-0.200214	0.0235333	0.0282062	2.12347	2.14977	-1591.39	3.56556	3.55771	-0.090785	-0.115411	0	0	-2.73514	-73.4353	-24.9657	1	0	0	1	0	2.79	4	0	0	1	0	0.216402	0	0	0	0	1	1	1	0	0	0	0	0	48	1	10851.1	31403
5.44674	11.0734	37.6227	2.69979	-0.282468	-0.241523	1.81747	1.88004	154.614	3.62737	3.47586	-0.0289712	-0.197257	1	0	2.71233	-61.9644	-11.9657	0	0	1	0	0	1.9	3	0	1	0	0	-2.1236	1	1	0	0	1	1	1	0	0	0	0	0	44	2	38058.6	31413
4.92725	-3.22663	-12.9773	-1.10021	0.606669	-0.197125	2.7066	1.92444	-430.886	3.95579	3.53205	0.299449	-0.141068	0	0	-9.46496	62.948	-22.9657	1	1	0	0	0	0.85	1	0	0	0	0	-11.9336	0	0	0	0	1	1	1	0	0	0	0	0	57	1	13907.9	31415
5.12396	-0.0266321	4.22274	-0.300214	-0.169197	0.0346146	1.93074	2.15618	296.114	3.52557	3.84181	-0.130768	0.168693	0	0	-0.840375	54.9933	-5.9657	0	0	0	1	0	2.61	2	1	0	0	0	-1.9236	0	0	0	0	1	1	1	0	0	0	0	0	51	2	13059.5	31429
5.3799	1.67337	18.9227	0.599786	0.0263848	-0.215961	2.12632	1.9056	-192.886	3.58538	3.43734	-0.0709603	-0.235786	0	1	9.16085	-57.1812	11.0343	0	0	0	0	0	1.18	1	0	0	0	0	-2.0236	3	0	0	1	1	1	1	0	0	0	0	0	50	1	14868	31434
5.2832	-2.32663	-9.97726	-0.700214	0.0383512	0.30811	2.13829	2.42967	-1432.89	3.64775	3.86046	-0.0085935	0.187334	0	0	-1.27317	-104.169	-7.9657	0	0	0	1	0	2	3	0	1	0	0	-0.823598	0	0	0	0	1	1	1	0	0	0	0	0	54	2	12013.1	31435
5.37064	-1.22663	-3.27726	0.0997861	0.501487	-0.0854277	2.60142	2.03613	707.614	3.76271	3.66032	0.106372	-0.0127969	1	0	-11.9209	-136.501	13.0343	1	0	0	0	1	1.39	4	0	0	1	0	-2.6936	3	0	0	1	1	1	1	0	0	0	0	0	50	2	16731.9	31437
5.61313	-2.92663	-8.17726	-1.13021	0.435943	0.198287	2.53588	2.31985	172.114	3.99669	3.91605	0.340344	0.242928	0	0	9.96621	10.5169	-14.9657	1	0	0	0	0	3.11	5	0	0	0	1	9.3064	0	0	0	0	1	1	1	0	0	0	0	0	47	1	4232.74	31439
5.59471	-0.526632	17.6227	-0.300214	0.134068	-0.212909	2.234	1.90865	184.114	3.68221	3.46198	0.025872	-0.211144	1	0	-4.90267	-168.215	21.0343	0	1	0	0	0	1.8	4	0	0	1	0	0.436402	1	1	0	0	1	1	1	0	0	0	0	0	55	2	6690.05	31442
5.30827	-1.32663	0.922742	-0.400214	0.199811	0.0571065	2.29975	2.17867	-78.8856	3.7408	3.65027	0.0844581	-0.0228511	0	1	7.15433	264.036	15.0343	1	1	0	0	0	4.7	3	0	1	0	0	-6.4936	0	0	0	0	1	1	1	0	0	0	0	0	57	1	5602.7	31457
5.11199	1.17337	31.8227	3.39979	-0.377238	-0.0458347	1.7227	2.07573	-127.886	3.40579	3.52334	-0.250556	-0.149778	0	0	4.09627	-87.4087	-8.9657	0	0	0	1	0	1.24	4	0	0	1	0	5.7464	0	0	0	0	1	1	1	0	0	0	0	0	51	2	14601.5	31460
5.11799	-0.626632	-4.17726	-0.400214	0.103132	-0.041155	2.20307	2.08041	-701.886	3.59763	3.56787	-0.0587164	-0.105251	0	0	0.924721	-54.7736	-19.9657	1	1	0	0	0	0.68	3	0	1	0	0	3.5564	0	0	0	0	1	1	1	0	0	0	0	0	57	1	10604.5	31470
5.45532	1.77337	30.5227	0.499786	0.566084	0.382722	2.66602	2.50428	-173.386	3.84972	3.80107	0.19338	0.127952	0	0	-2.3178	-189.181	4.0343	0	0	0	0	0	5	4	0	0	1	0	3.6164	0	0	0	0	1	1	1	0	0	0	0	0	47	2	42383.7	31483
5.49306	0.373368	3.22274	-0.700214	-0.16997	-0.0451466	1.92997	2.07642	181.114	3.44171	3.54654	-0.21463	-0.126577	0	1	16.5809	43.6354	4.0343	0	0	0	0	0	3.9	2	1	0	0	0	-9.2036	2	0	1	0	1	1	1	0	0	0	0	0	54	1	37680.4	31486
5.33272	4.17337	160.923	14.1998	-0.355718	-0.424501	1.74422	1.69706	649.614	3.51967	3.42062	-0.136669	-0.252497	0	0	4.6507	260.042	0.034297	1	0	0	1	0	5	4	0	0	1	0	9.7964	0	0	0	0	1	1	1	0	0	0	0	0	50	2	10753.9	31491
5.43372	2.57337	19.7227	0.199786	-0.523821	0.123852	1.57611	2.24541	295.114	3.318	3.45862	-0.338341	-0.214504	0	0	7.78191	192.512	27.0343	0	0	0	0	0	1.47	2	1	0	0	0	-10.7336	2	0	1	0	1	1	1	0	0	0	0	0	48	1	5822.69	31508
5.31812	-0.326632	9.72274	-0.200214	0.15301	-0.418799	2.25295	1.70276	1011.61	3.81191	3.43306	0.155564	-0.240058	0	0	19.8099	15.2102	-10.9657	0	0	0	0	0	0.94	4	0	0	1	0	-4.5436	2	0	1	0	1	1	1	0	0	0	0	0	46	1	22852.8	31509
5.32788	6.87337	66.6227	2.29979	-0.284798	-0.163916	1.81514	1.95765	-387.386	3.56238	3.68576	-0.0939612	0.0126376	1	0	12.9311	24.8224	7.0343	0	0	0	1	0	1.22	2	1	0	0	0	-3.2036	0	0	0	0	1	1	1	0	0	0	0	0	49	2	12063.6	31520
5.2933	6.87337	6.02274	0.399786	-0.299108	-0.752761	1.80083	1.3688	1505.11	3.4077	3.18454	-0.248641	-0.488582	0	1	-1.94609	50.424	-17.9657	0	0	0	0	0	5	3	0	1	0	0	-1.8336	2	0	1	0	1	1	1	0	0	0	0	0	50	1	44182.1	31522
5.35186	-1.52663	-0.277258	-0.700214	0.176881	0.62519	2.27682	2.74675	315.614	3.81642	4.15404	0.16008	0.480919	0	1	0.760181	-84.5638	23.0343	0	1	0	0	0	1.84	1	0	0	0	0	5.6564	2	0	1	0	1	1	1	0	0	0	0	0	55	2	4907.67	31548
5.17615	0.573368	32.5227	0.0997861	-0.212386	0.0347444	1.88755	2.15631	-418.886	3.57249	3.67117	-0.0838516	-0.0019482	0	0	10.7422	118.086	16.0343	1	0	0	0	0	5	3	0	1	0	0	-0.853598	1	1	0	0	1	1	1	0	0	0	0	0	47	1	33725.2	31569
5.73334	3.07337	13.7227	0.499786	0.113059	-0.0933694	2.21299	2.02819	870.114	3.7046	3.67225	0.0482619	-0.000870604	0	0	-3.60365	-41.7605	-3.9657	0	0	0	0	0	2.9	5	0	0	0	1	4.7764	0	0	0	0	1	1	1	0	0	0	0	0	49	1	51542.4	31599
5.23644	-1.92663	-8.37726	-0.800214	0.233055	0.0114024	2.33299	2.13296	281.114	3.73607	3.59058	0.0797227	-0.0825459	0	0	-8.50678	-110.71	1.0343	1	1	0	0	0	1.78	4	0	0	1	0	7.3264	1	1	0	0	1	1	1	0	0	0	0	0	53	1	7269.05	31615
5.37064	-0.926632	2.62274	-0.300214	0.331234	0.171665	2.43117	2.29323	-52.3856	3.85333	3.84704	0.196986	0.173914	1	0	-6.41981	-163.492	21.0343	0	1	0	0	0	1.36937	1	0	0	0	0	3.7764	1	1	0	0	1	1	1	0	0	0	0	0	58	2	3566.97	31634
5.26269	-2.22663	-9.77726	-0.700214	0.0807702	0.700151	2.18071	2.82171	2490.11	3.77652	4.00499	0.120173	0.331866	1	1	0.631197	227.411	-1.9657	1	1	0	0	0	0.6	2	1	0	0	0	-1.3536	2	0	1	0	1	1	1	0	0	0	0	0	58	2	8394.83	31640
5.18178	6.17337	14.3227	0.699786	0.27486	0.496702	2.37479	2.61826	1045.61	3.75139	4.04077	0.0950445	0.36765	1	0	-17.4383	150.786	1.0343	0	0	0	0	0	1.82	5	0	0	0	1	-3.4136	0	0	0	0	1	1	1	0	0	0	0	0	47	2	49168.2	31649
5.1299	1.37337	2.12274	-0.300214	-0.0204781	0.148323	2.07946	2.26988	-1053.39	3.5431	3.64182	-0.113242	-0.0313057	0	0	0.0600341	159.761	27.0343	0	0	0	1	0	1.4	1	0	0	0	0	-6.2436	1	1	0	0	1	1	1	0	0	0	0	0	51	1	3441.2	31657
4.91998	-2.52663	-7.47726	-0.200214	-0.0554628	-0.245463	2.04447	1.8761	-621.386	3.77219	3.56113	0.115845	-0.111996	0	0	-5.73838	-40.1951	2.0343	0	0	0	1	0	2.49	5	0	0	0	1	-4.1136	0	0	0	0	1	1	1	0	0	0	0	0	51	1	11595.9	31661
5.0876	7.17337	27.1227	3.19979	0.278648	0.269151	2.37858	2.39071	-636.886	3.82133	3.89035	0.164988	0.217233	1	0	-6.18673	-153.222	39.0343	1	0	0	0	0	1.53	4	0	0	1	0	-7.8036	0	0	0	0	1	1	1	0	0	0	0	0	49	2	15818.4	31668
5.273	-0.626632	0.922742	0.299786	-0.660378	-0.329	1.43956	1.79256	-674.886	3.22007	3.46089	-0.436275	-0.212229	0	0	17.2671	148.381	-23.9657	0	0	0	1	0	3.66	3	0	1	0	0	6.7764	2	0	1	0	1	1	1	0	0	0	0	0	44	1	9961.69	31681
5.0876	-1.62663	-4.07726	-0.300214	-0.137565	0.508299	1.96237	2.62986	-638.386	3.55803	4.03897	-0.0983144	0.365848	0	1	-5.22636	7.58925	-0.965703	1	0	0	0	0	5	5	0	0	0	1	-4.3036	0	0	0	0	1	1	1	0	0	0	0	0	46	2	38504.8	31706
5.35659	-1.52663	-6.97726	-0.500214	-0.291559	-0.240039	1.80838	1.88152	-888.886	3.45566	3.48197	-0.200685	-0.191154	0	0	5.45252	-18.0809	-14.9657	1	0	0	1	0	1.49	2	1	0	0	0	6.3464	0	0	0	0	1	1	1	0	0	0	0	0	56	2	8221.47	31712
5.36598	3.87337	12.6227	-0.200214	-0.183805	0.170941	1.91613	2.2925	-792.886	3.47546	3.69658	-0.180886	0.023457	1	0	-0.463098	-79.8407	-0.965703	1	0	1	0	0	0.46	1	0	0	0	0	4.1264	0	0	0	0	1	1	1	0	0	0	0	0	45	1	13688.9	31717
5.24702	-0.126632	8.92274	-0.000213929	0.290899	0.0918573	2.39083	2.21342	-565.886	3.73876	3.73317	0.08242	0.0600455	0	0	4.27334	-76.7622	33.0343	0	0	0	0	0	2.65	5	0	0	0	1	-5.4636	1	1	0	0	1	1	1	0	0	0	0	0	44	2	18280.6	31733
5.25227	-0.526632	0.222742	-0.700214	0.170605	-0.071806	2.27054	2.04976	615.114	3.63008	3.59312	-0.0262608	-0.0800014	1	0	1.54319	-94.6712	4.0343	0	0	0	0	0	0.5	4	0	0	1	0	-5.8936	0	0	0	0	1	1	1	0	0	0	0	0	46	1	14968.6	31748
5.72685	-1.02663	-6.87726	-0.500214	-0.0131531	0.0227159	2.08678	2.14428	-913.886	3.59964	3.70633	-0.0567024	0.0332131	0	0	0.553621	141.299	-0.965703	1	0	0	0	0	5	3	0	1	0	0	10.5064	2	0	1	0	1	1	1	0	0	0	0	0	44	2	34811.7	31767
5.39816	-0.626632	-3.07726	-0.500214	-0.286889	0.000606378	1.81305	2.12217	464.614	3.52168	3.79301	-0.134663	0.119887	1	0	6.16627	-42.4243	-13.9657	0	1	0	0	0	1.16	2	1	0	0	0	0.766402	1	1	0	0	1	1	1	0	0	0	0	0	52	1	13702.9	31771
5.14749	-0.226632	-3.67726	-0.800214	0.355687	-0.0217591	2.45562	2.0998	-310.886	3.79274	3.70181	0.1364	0.0286874	0	0	-0.511372	-97.4318	37.0343	1	0	0	0	0	5	4	0	0	1	0	-8.8336	1	1	0	0	1	1	1	0	0	0	0	0	55	1	17688.2	31785
5.32301	-0.926632	-0.977258	-0.800214	0.519428	0.0932785	2.61936	2.21484	-538.386	3.97035	3.83286	0.314011	0.159737	0	0	7.61476	-83.7785	14.0343	1	1	0	0	0	1.55	1	0	0	0	0	-4.2336	0	0	0	0	1	1	1	0	0	0	0	0	58	2	1751.98	31795
5.33754	-0.626632	-6.07726	-0.000213929	-0.386644	-0.323944	1.71329	1.79762	-17.8856	3.4574	3.58539	-0.198944	-0.0877292	0	1	12.653	312.887	1.0343	1	0	0	0	0	5	5	0	0	0	1	-5.8836	0	0	0	0	1	1	1	0	0	0	0	0	45	1	35115	31799
5.51745	4.87337	27.5227	1.29979	0.137804	-0.2311	2.23774	1.89046	-883.886	3.72201	3.83443	0.0656664	0.161303	1	0	-1.68034	-2.85533	14.0343	1	0	0	0	0	5	3	0	1	0	0	-5.5836	0	0	0	0	1	1	1	0	0	0	0	0	52	2	26501.3	31800
5.4161	1.77337	3.52274	0.499786	-0.0164704	-0.26797	2.08346	1.85359	-325.386	3.47972	3.42186	-0.176625	-0.251266	0	0	9.63927	11.3563	11.0343	1	0	1	0	0	5	5	0	0	0	1	16.8564	0	0	0	0	1	1	1	0	0	0	0	0	44	2	33124.4	31807
5.15329	0.473368	-0.777258	-0.600214	0.0711751	0.407919	2.17111	2.52948	-533.886	3.65298	3.80199	-0.0033653	0.128869	0	1	1.7579	166.632	1.0343	1	1	0	0	0	0.39	4	0	0	1	0	0.826402	2	0	1	0	1	1	1	0	0	0	0	0	55	1	7223.12	31813
5.3845	3.87337	28.5227	0.0997861	-0.212365	-0.120666	1.88757	2.0009	845.114	3.43828	3.82148	-0.218065	0.148354	0	1	6.58308	-23.5466	12.0343	0	0	0	0	0	0.87	4	0	0	1	0	0.596402	1	1	0	0	1	1	1	0	0	0	0	0	47	2	15640.6	31814
5.80513	-2.72663	-9.97726	-0.800214	-0.0439165	-0.316093	2.05602	1.80547	421.614	3.71594	3.41679	0.0595978	-0.256333	1	1	-5.85997	-214.656	-17.9657	1	0	0	0	0	5	4	0	0	1	0	1.3764	0	0	0	0	1	1	1	0	0	0	0	0	44	2	2456.69	31822
5.24175	8.07337	8.82274	-0.100214	0.0305806	0.152873	2.13052	2.27443	-895.886	3.70992	3.84101	0.0535752	0.167889	1	0	-5.07209	324.316	-4.9657	0	1	0	0	0	1.33	1	0	0	0	0	-2.2836	0	0	0	0	1	1	1	0	0	0	0	0	56	1	10230.8	31833
5.33754	-1.12663	3.22274	0.699786	0.00888742	0.0875347	2.10882	2.2091	-689.386	3.60423	3.58885	-0.0521133	-0.0842737	0	1	1.8337	-54.2899	-21.9657	1	1	0	0	0	0.9	2	1	0	0	0	1.0464	0	0	0	0	1	1	1	0	0	0	0	0	50	2	1515.41	31837
5.34711	-2.92663	-11.2773	-0.900214	0.351575	0.284988	2.45151	2.40655	-304.386	3.88828	3.86293	0.231932	0.189805	0	0	-0.260269	167.257	-22.9657	1	1	0	0	0	2.26408	3	0	1	0	0	4.9264	0	0	0	0	1	1	1	0	0	0	0	0	58	2	5867.44	31839
5.23644	2.57337	-0.677258	-0.500214	-0.152043	-0.108541	1.94789	2.01302	-761.386	3.49745	3.55128	-0.158894	-0.121845	1	0	4.27465	-88.5774	-13.9657	0	0	0	1	0	3.27	3	0	1	0	0	2.7364	0	0	0	0	1	1	1	0	0	0	0	0	54	1	12439.5	31873
5.04343	-1.92663	-3.57726	-1.13021	-0.343189	0.563305	1.75675	2.68487	1020.61	3.60501	3.97214	-0.0513307	0.299019	0	1	5.85413	-84.9919	-16.9657	1	1	0	0	0	3.54	2	1	0	0	0	-5.3636	0	0	0	0	1	1	1	0	0	0	0	0	46	1	9415.64	31874
5.3799	1.47337	12.1227	0.0997861	-0.182891	-0.469965	1.91704	1.6516	836.614	3.41327	3.16687	-0.243077	-0.506252	1	0	-0.267159	157.935	5.0343	0	0	0	0	0	2.41	3	0	1	0	0	-6.8736	1	1	0	0	1	1	1	0	0	0	0	0	44	2	34114.5	31914
5.46383	-1.22663	-1.77726	-0.500214	-0.117476	-0.474535	1.98246	1.64703	-187.386	3.76955	3.50445	0.113212	-0.168675	0	0	-2.95761	-50.1547	-25.9657	1	0	0	1	0	1.42	4	0	0	1	0	-5.7636	0	0	0	0	1	1	1	0	0	0	0	0	51	2	1945.41	31929
5.23111	4.07337	3.72274	-0.800214	0.120984	0.226771	2.22092	2.34833	-1095.89	3.65455	3.67359	-0.00178803	0.000468152	0	0	0.110284	-25.911	19.0343	1	0	0	0	0	2.49	3	0	1	0	0	-4.2236	0	0	0	0	1	1	1	0	0	0	0	0	49	1	40506.4	31946
5.49306	6.97337	28.2227	4.39979	-0.0709909	-0.00403433	2.02894	2.11753	-660.386	3.59751	3.79223	-0.0588307	0.119109	1	0	4.72574	-66.9385	15.0343	1	0	0	1	0	1.02	2	1	0	0	0	6.6164	0	0	0	0	1	1	1	0	0	0	0	0	49	2	8487.07	31947
5.1299	4.07337	4.92274	0.199786	-0.214892	-0.0848545	1.88504	2.03671	1034.11	3.72867	3.66543	0.0723308	-0.00769617	0	0	-7.79127	-155.188	-16.9657	0	0	0	1	0	0.21	3	0	1	0	0	-8.0836	0	0	0	0	1	1	1	0	0	0	0	0	50	1	13552.3	31961
5.61677	3.67337	9.42274	1.89979	0.205877	0.274991	2.30581	2.39655	-418.886	3.73102	4.02678	0.0746763	0.353655	0	0	-1.24355	-131.924	31.0343	0	0	0	0	0	1.52	5	0	0	0	1	2.3864	1	1	0	0	1	1	1	0	0	0	0	0	49	2	16420.9	31964
5.66643	3.77337	22.1227	-0.100214	-0.1877	-0.134736	1.91224	1.98683	-331.386	3.47388	3.61175	-0.182467	-0.0613729	1	0	9.22027	-49.9912	17.0343	1	0	0	1	0	1.75	2	1	0	0	0	5.0464	1	1	0	0	1	1	1	0	0	0	0	0	51	2	7099.48	31967
5.27811	-0.426632	-7.07726	-0.200214	0.67544	0.612035	2.77538	2.7336	-321.886	3.82552	3.88693	0.169178	0.213806	0	0	-8.20702	7.4129	-22.9657	0	1	0	0	0	0.85	3	0	1	0	0	-2.0136	0	0	0	0	1	1	1	0	0	0	0	0	57	1	16351.5	31973
5.45532	1.57337	7.32274	0.599786	0.0832636	0.108828	2.1832	2.23039	1916.11	3.71443	4.02371	0.0580918	0.350591	1	0	-3.13665	-155.832	5.0343	0	0	0	0	0	3.67	5	0	0	0	1	-4.8736	0	0	0	0	1	1	1	0	0	0	0	0	57	2	37283.2	31979
5.52545	1.57337	5.42274	-0.100214	-0.233727	-0.191461	1.86621	1.9301	1732.61	3.52475	3.43375	-0.131595	-0.239373	0	1	-8.82707	159.688	-8.9657	0	1	0	0	0	1.04	1	0	0	0	0	-1.1436	2	0	1	0	1	1	1	0	0	0	0	0	54	1	15642.8	31989
5.14749	-2.02663	-8.27726	-0.800214	-0.0552119	0.03533	2.04472	2.15689	-1107.89	3.64269	3.63427	-0.0136486	-0.0388527	1	0	1.47208	-59.143	-12.9657	1	1	0	0	0	1.15	4	0	0	1	0	-7.0036	0	0	0	0	1	1	1	0	0	0	0	0	54	2	9676.73	31991
5.54518	3.47337	82.5227	0.899786	-0.0931738	-0.100565	2.00676	2.021	-544.886	3.55503	3.51572	-0.101316	-0.157398	1	0	-1.30621	10.4882	15.0343	1	0	0	1	0	2.38	4	0	0	1	0	-6.8736	2	0	1	0	1	1	1	0	0	0	0	0	56	2	6300.08	31993
5.45104	-2.32663	-11.0773	-0.900214	0.164281	0.18413	2.26422	2.30569	-74.8856	3.79935	3.83487	0.143004	0.161751	0	0	-7.29786	-104.587	-17.9657	1	1	0	0	0	1.39	2	1	0	0	0	-0.943598	0	0	0	0	1	1	1	0	0	0	0	0	54	1	8515.55	31996
5.09987	8.97337	-2.27726	1.99979	0.267791	-0.0992916	2.36773	2.02227	-297.386	3.7917	3.54878	0.135362	-0.12434	0	0	12.7913	-96.6869	13.0343	1	0	0	0	0	5	4	0	0	1	0	-1.5036	0	0	0	0	1	1	1	0	0	0	0	0	49	2	39738	32014
5.52146	-2.52663	10.3227	-0.300214	-0.083686	-0.134117	2.01625	1.98744	-948.886	3.55277	3.49108	-0.103573	-0.182045	0	1	0.387746	170.681	7.0343	1	0	0	1	0	5	5	0	0	0	1	-1.7036	1	1	0	0	1	1	1	0	0	0	0	0	51	2	13372.7	32044
5.6204	8.77337	17.6227	-0.300214	0.000884222	0.230741	2.10082	2.3523	-2.88561	3.63048	3.76445	-0.0258631	0.0913271	0	0	12.3898	-38.8205	35.0343	1	0	0	0	0	1.53	1	0	0	0	0	5.3164	0	0	0	0	1	1	1	0	0	0	0	0	48	2	17236	32068
5.53339	0.673368	8.42274	0.499786	0.224172	0.163393	2.32411	2.28495	-446.886	3.89945	3.84785	0.243103	0.174725	0	0	0.0222253	-84.512	39.0343	1	0	0	0	0	1.63	3	0	1	0	0	-2.6836	1	1	0	0	1	1	1	0	0	0	0	0	44	2	16166.2	32075
5.01728	14.4734	70.7227	8.19979	-0.215804	-0.0620793	1.88413	2.05948	-390.886	3.58558	3.66696	-0.0707622	-0.00615909	1	0	-1.76557	1.50079	14.0343	0	0	0	1	0	5	3	0	1	0	0	-6.6636	1	1	0	0	1	1	1	0	0	0	0	0	49	2	3652.65	32082
5.60212	-1.72663	-6.07726	-0.700214	0.219157	0.660773	2.31909	2.78234	-694.886	3.62226	4.05357	-0.0340814	0.380449	1	0	-1.73866	-25.3791	16.0343	1	1	0	0	0	1.68	2	1	0	0	0	3.9564	0	0	0	0	1	1	1	0	0	0	0	0	58	2	2562.44	32113
5.29832	4.47337	15.1227	1.19979	-0.125169	-0.252135	1.97477	1.86943	-705.386	3.68888	3.51315	0.0325416	-0.159967	1	0	11.955	-38.0831	3.0343	1	0	0	0	0	5	5	0	0	0	1	-7.2336	2	0	1	0	1	1	1	0	0	0	0	0	53	2	44896.3	32127
5.44242	-1.72663	-4.77726	-0.600214	-0.125296	-0.132139	1.97464	1.98942	-246.886	3.59704	3.70764	-0.0593043	0.0345193	0	1	-1.74832	25.1334	-14.9657	1	0	0	1	0	2.56	4	0	0	1	0	17.6564	0	0	0	0	1	1	1	0	0	0	0	0	48	2	2828.14	32132
5.23644	-2.52663	-9.37726	-0.900214	-0.323757	-0.228104	1.77618	1.89346	512.614	3.59441	3.71353	-0.0619332	0.0404082	0	0	12.332	8.87479	-3.9657	1	0	0	0	0	2.9	4	0	0	1	0	4.4664	0	0	0	0	1	1	1	0	0	0	0	0	49	1	44336.4	32136
5.00395	-1.02663	-2.27726	-0.200214	-0.144583	0.0978586	1.95535	2.21942	-548.886	3.49637	3.7134	-0.159971	0.040274	1	0	8.33318	-109.125	-7.9657	1	0	0	0	1	2.34	3	0	1	0	0	-9.3036	0	0	0	0	1	1	1	0	0	0	0	0	44	1	36444.6	32161
5.34711	-1.92663	-8.07726	-0.300214	-0.106679	-0.0139424	1.99326	2.10762	-858.386	3.62921	3.60932	-0.0271341	-0.063797	1	0	-0.818874	-28.029	1.0343	1	1	0	0	0	1.68	1	0	0	0	0	3.3264	0	0	0	0	1	1	1	0	0	0	0	0	55	2	9292.18	32163
5.37064	-0.326632	3.12274	-0.500214	0.0666248	-0.346043	2.16656	1.77552	630.114	3.80264	3.54289	0.146299	-0.130233	0	0	9.22281	495.604	-23.9657	0	0	0	0	0	3.16	3	0	1	0	0	-6.8536	0	0	0	0	1	1	1	0	0	0	0	0	54	2	40026.2	32164
5.23111	2.97337	5.32274	1.19979	-0.326192	-0.185161	1.77374	1.9364	53.1144	3.27595	3.58772	-0.380397	-0.0854018	0	1	10.4493	33.1576	-18.9657	1	0	0	0	0	2.73	4	0	0	1	0	-9.5636	0	0	0	0	1	1	1	0	0	0	0	0	49	1	34316.3	32199
5.18739	-1.62663	-2.07726	-0.600214	0.0908167	0.129609	2.19075	2.25117	-928.386	3.6739	3.8989	0.0175595	0.225775	0	1	2.67309	-30.6624	7.0343	1	0	0	0	0	4.05	4	0	0	1	0	11.4264	1	1	0	0	1	1	1	0	0	0	0	0	54	2	41338.6	32201
5.47646	-0.526632	4.12274	-0.600214	-0.185932	-0.0467534	1.914	2.07481	-844.386	3.56617	3.57335	-0.0901714	-0.0997721	1	0	0.80227	-64.2131	-5.9657	1	1	0	0	0	4.91	4	0	0	1	0	2.1964	0	0	0	0	1	1	1	0	0	0	0	0	56	1	8789.76	32204
5.18178	9.27337	26.7227	4.19979	-0.191907	-0.31647	1.90803	1.80509	1345.61	3.47874	3.18157	-0.177605	-0.49155	0	0	-0.261299	4.78514	-22.9657	0	0	0	1	0	0.93	2	1	0	0	0	-5.5536	0	0	0	0	1	1	1	0	0	0	0	0	44	1	9898.21	32225
5.2832	-0.726632	-8.77726	-0.500214	0.264271	0.428552	2.36421	2.55011	-203.886	3.9953	4.11812	0.338961	0.444996	0	0	-8.70348	-122.444	-16.9657	1	0	0	0	0	5	5	0	0	0	1	-3.3136	0	0	0	0	1	1	1	0	0	0	0	0	51	2	25777.6	32250
5.65948	11.0734	160.923	0.499786	-0.0456928	0.0581047	2.05424	2.17967	-528.386	3.56121	3.71374	-0.0951356	0.0406177	1	0	-10.2727	-68.7087	19.0343	0	0	0	0	0	2.81	5	0	0	0	1	-2.7436	0	0	0	0	1	1	1	0	0	0	0	0	54	1	27962.1	32254
5.22575	2.07337	-1.57726	0.0997861	-0.196808	-0.116467	1.90313	2.00509	-788.386	3.52438	3.74195	-0.131963	0.068828	1	0	-5.98078	-95.2077	-3.9657	1	1	0	0	0	0.85	1	0	0	0	0	-2.6736	0	0	0	0	1	1	1	0	0	0	0	0	45	2	4521.54	32256
5.07517	-0.126632	-9.07726	-0.200214	0.407649	0.371872	2.50758	2.49343	-377.386	3.9717	4.04144	0.315361	0.368323	0	0	-10.9053	-207.087	11.0343	1	0	0	0	0	2.71	4	0	0	1	0	20.6764	0	0	0	0	1	1	1	0	0	0	0	0	44	2	38636.6	32270
5.36129	-0.626632	7.02274	-0.700214	0.247235	0.0459723	2.34717	2.16753	680.614	4.05816	3.7241	0.401815	0.0509797	0	0	-6.00321	-149.411	37.0343	0	0	0	0	0	5	5	0	0	0	1	-1.4036	1	1	0	0	1	1	1	0	0	0	0	0	49	1	11497.6	32271
5.40268	10.7734	38.8227	3.99979	-0.132008	-0.203461	1.96793	1.9181	-369.886	3.89237	3.90275	0.236027	0.229624	0	1	-10.7947	48.5018	27.0343	1	0	0	0	0	5	4	0	0	1	0	-0.0135979	1	1	0	0	1	1	1	0	0	0	0	0	44	2	26378.4	32279
5.35659	3.57337	11.8227	1.09979	-0.254544	-0.172893	1.84539	1.94867	-526.386	3.38306	3.61411	-0.27328	-0.0590109	1	0	1.61377	102.99	-10.9657	0	0	0	1	0	2.42	3	0	1	0	0	15.9664	2	0	1	0	1	1	1	0	0	0	0	0	51	2	15172.4	32287
5.18739	10.1734	-8.97726	0.299786	-0.01551	-0.133526	2.08443	1.98804	828.114	3.27833	3.40877	-0.378015	-0.26435	0	0	24.8971	312.567	-21.9657	1	0	0	1	0	1.36	4	0	0	1	0	-10.1736	0	0	0	0	1	1	1	0	0	0	0	0	45	2	1682.93	32292
5.63835	1.67337	32.4227	0.699786	-0.0345371	0.137881	2.0654	2.25944	-622.386	3.61725	3.73783	-0.0390939	0.0647113	0	1	-0.456061	-105.853	16.0343	1	0	0	0	1	2.65	3	0	1	0	0	-5.7636	0	0	0	0	1	1	1	0	0	0	0	0	47	1	32475	32298
5.22575	0.973368	8.92274	0.0997861	-0.447597	-0.520246	1.65234	1.60132	8.61439	3.24944	3.24503	-0.406898	-0.428088	1	0	-14.5445	-215.851	-15.9657	0	0	0	1	0	1.55	2	1	0	0	0	-8.2736	2	0	1	0	1	1	1	0	0	0	0	0	48	1	10795.2	32303
5.29832	1.97337	31.3227	0.699786	0.355625	0.0765878	2.45556	2.19815	-457.386	3.97305	3.81634	0.31671	0.143223	0	0	-0.466441	2.54477	37.0343	0	0	0	0	0	2.2	1	0	0	0	0	-9.2536	1	1	0	0	1	1	1	0	0	0	0	0	46	2	10306.2	32312
5.19296	-1.52663	4.12274	-0.600214	-0.189135	0.238561	1.9108	2.36012	636.114	3.55541	3.9017	-0.100932	0.228575	0	0	-10.1734	-178.691	39.0343	1	0	0	0	0	0.51	2	1	0	0	0	-6.1336	1	1	0	0	1	1	1	0	0	0	0	0	46	2	18009.2	32316
5.09987	0.173368	-3.67726	-0.500214	0.00824726	-0.0352711	2.10818	2.08629	-752.886	3.69259	3.64413	0.0362427	-0.0289898	1	1	-2.15906	-26.5419	-21.9657	1	0	0	0	0	1.43	5	0	0	0	1	-3.8336	0	0	0	0	1	1	1	0	0	0	0	0	52	2	22857.1	32345
5.11199	0.773368	2.52274	1.59979	-0.467504	-0.405042	1.63243	1.71652	202.114	3.3131	3.47195	-0.343247	-0.201168	0	0	-5.73421	137.76	-13.9657	1	0	0	1	0	0.56	4	0	0	1	0	8.0464	0	0	0	0	1	1	1	0	0	0	0	0	56	2	11406.8	32349
5.4161	-1.82663	60.2227	3.09979	-0.31633	-0.233731	1.7836	1.88783	1344.61	3.51749	3.96406	-0.138849	0.290941	0	0	11.7858	297.32	30.0343	0	0	0	1	0	2.19	2	1	0	0	0	-1.4736	1	1	0	0	1	1	1	0	0	0	0	0	49	1	5383.52	32350
4.85981	-2.82663	-10.4773	-0.400214	-0.0124661	-0.108501	2.08747	2.01306	-1518.89	3.58895	3.57545	-0.0673935	-0.0976763	1	0	5.18658	-30.3016	-14.9657	0	0	0	1	0	4.13	4	0	0	1	0	-4.9236	2	0	1	0	1	1	1	0	0	0	0	0	51	1	9612.88	32357
5.31812	2.47337	18.8227	-0.000213929	0.832549	0.116445	2.93248	2.23801	955.614	4.15913	3.75745	0.50279	0.0843283	0	1	11.6925	-53.9604	7.0343	0	1	0	0	0	1.4	1	0	0	0	0	-4.6536	2	0	1	0	1	1	1	0	0	0	0	0	56	1	10577.7	32358
5.16479	-0.526632	-2.47726	-0.100214	0.182224	0.330947	2.28216	2.45251	-140.386	3.81333	3.94438	0.15699	0.271254	0	0	1.51933	26.128	-7.9657	1	0	0	0	0	4.1	5	0	0	0	1	-5.6036	0	0	0	0	1	1	1	0	0	0	0	0	52	2	35852.7	32382
5.2832	1.57337	-2.67726	0.499786	-0.0249626	0.367113	2.07497	2.48868	-648.886	3.57057	3.88108	-0.0857711	0.207958	0	0	-9.42509	-43.6536	-17.9657	0	0	0	0	0	1.52	4	0	0	1	0	-4.3136	2	0	1	0	1	1	1	0	0	0	0	0	44	2	37704.3	32389
5.56068	-2.62663	-8.87726	-0.700214	-0.0680112	0.0699157	2.03192	2.19148	-572.886	3.65602	3.74508	-0.000327436	0.0719608	0	0	1.45766	-24.4563	-25.9657	1	1	0	0	0	0.51	3	0	1	0	0	-4.2236	0	0	0	0	1	1	1	0	0	0	0	0	57	1	954.544	32393
4.97673	-0.426632	-3.37726	-0.600214	-0.0695443	-0.310015	2.03039	1.81155	-460.886	3.53194	3.37867	-0.124399	-0.294451	0	0	2.74108	-99.0544	-5.9657	1	1	0	0	0	1.16	3	0	1	0	0	-3.5536	0	0	0	0	1	1	1	0	0	0	0	0	57	1	11070.5	32401
5.40268	0.873368	-0.477258	-0.000213929	0.254068	0.412933	2.354	2.53449	-541.886	3.74978	3.87429	0.0934351	0.201167	0	1	-0.673634	-53.2341	-9.9657	1	0	0	0	0	4.27	3	0	1	0	0	9.8364	0	0	0	0	1	1	1	0	0	0	0	0	53	2	5073.55	32405
5.22036	-1.52663	-7.47726	-0.500214	-0.00629149	0.270631	2.09364	2.39219	-388.386	3.72541	3.84631	0.0690637	0.17319	1	0	2.91971	43.9564	-21.9657	1	1	0	0	0	1.54	1	0	0	0	0	-1.3536	0	0	0	0	1	1	1	0	0	0	0	0	55	2	10604.5	32409
5.11199	3.97337	5.02274	-0.200214	-0.0225599	0.100888	2.07738	2.22245	-470.386	3.53139	3.67568	-0.124949	0.00255853	1	0	0.911264	-0.248994	26.0343	0	0	0	0	0	1.19	2	1	0	0	0	7.5164	0	0	0	0	1	1	1	0	0	0	0	0	47	2	7739.37	32440
5.5835	-1.72663	-6.97726	-0.000213929	-0.894001	-0.305502	1.20593	1.81606	1016.61	3.33985	3.40715	-0.316498	-0.265969	1	1	-10.995	-177.461	-7.9657	1	0	0	0	0	2	4	0	0	1	0	7.9164	1	1	0	0	1	1	1	0	0	0	0	0	44	2	41933.8	32441
5.48894	0.373368	7.12274	-0.600214	0.515198	0.592729	2.61513	2.71429	236.614	3.98509	4.10917	0.328749	0.436044	1	0	-9.57192	-135.919	26.0343	0	1	0	0	0	2.73	1	0	0	0	0	-5.2036	1	1	0	0	1	1	1	0	0	0	0	0	56	1	4449.01	32442
5.24702	4.57337	29.2227	0.899786	-0.250258	0.0135583	1.84968	2.13512	57.1144	3.67011	4.06373	0.0137703	0.390604	0	0	-3.51601	50.4444	19.0343	0	0	0	0	0	3.41	4	0	0	1	0	-2.1936	1	1	0	0	1	1	1	0	0	0	0	0	50	2	25324.4	32447
5.40717	7.17337	6.22274	-0.000213929	0.160356	-0.175598	2.26029	1.94596	93.1144	3.72905	3.44931	0.0727024	-0.223816	1	1	8.02733	-117.078	16.0343	1	0	0	0	0	0.82	4	0	0	1	0	-9.3736	2	0	1	0	1	1	1	0	0	0	0	0	47	2	22287.1	32459
5.26786	3.47337	14.2227	1.89979	0.222822	0.0682507	2.32276	2.18981	-79.8856	3.85343	3.65839	0.197085	-0.014732	0	0	-2.6896	-145.782	4.0343	1	0	0	0	0	5	4	0	0	1	0	8.1764	0	0	0	0	1	1	1	0	0	0	0	0	52	2	33144	32488
5.44674	-2.12663	-4.37726	-0.500214	0.0936938	-0.233239	2.19363	1.88832	918.614	3.79406	3.85409	0.137719	0.180972	0	0	-0.135323	534.765	-16.9657	1	0	1	0	0	1.75	2	1	0	0	0	-5.3336	0	0	0	0	1	1	1	0	0	0	0	0	53	2	2805.96	32503
4.83628	2.07337	17.9227	0.399786	-0.463071	-0.480476	1.63686	1.64109	465.614	3.31153	3.26141	-0.344814	-0.411707	0	0	4.46934	117.67	12.0343	0	0	0	1	0	2.66161	4	0	0	1	0	-2.3936	1	1	0	0	1	1	1	0	0	0	0	0	47	1	12719.8	32504
5.46806	4.57337	26.4227	1.99979	-0.0769519	0.154304	2.02298	2.27587	1023.61	3.46559	3.79741	-0.190757	0.124291	0	0	-4.8637	-161.891	-20.9657	0	0	0	0	0	4.83	4	0	0	1	0	-2.3036	1	1	0	0	1	1	1	0	0	0	0	0	44	1	32436.2	32506
5.49306	-0.526632	2.72274	-0.100214	-0.218264	0.201287	1.88167	2.32285	390.114	3.59062	3.9081	-0.0657195	0.234977	1	0	-0.460038	245.509	18.0343	0	0	0	0	0	5	2	1	0	0	0	-6.0636	1	1	0	0	1	1	1	0	0	0	0	0	46	2	28797	32548
5.17048	2.57337	30.4227	0.799786	-0.309484	-0.0155491	1.79045	2.10601	-986.886	3.47249	3.64241	-0.183855	-0.0307121	1	0	-2.4032	5.87982	-4.9657	1	0	0	0	0	5	5	0	0	0	1	-1.9636	1	1	0	0	1	1	1	0	0	0	0	0	56	2	27723.2	32556
5.18178	0.673368	9.82274	-0.500214	-0.25382	0.417054	1.84611	2.53862	-472.886	3.59503	3.98939	-0.0613134	0.316272	0	0	6.98939	-99.8365	-22.9657	1	0	0	0	0	0.73	4	0	0	1	0	-11.1236	0	0	0	0	1	1	1	0	0	0	0	0	54	1	29332	32560
5.20949	2.67337	2.32274	0.199786	-0.015113	0.149842	2.08482	2.2714	-175.886	3.59827	3.70912	-0.0580738	0.0359934	1	0	-11.5123	-118.75	-2.9657	0	0	0	1	0	5	3	0	1	0	0	1.9864	0	0	0	0	1	1	1	0	0	0	0	0	52	2	11654.2	32566
5.40268	-0.726632	-6.67726	-0.800214	-0.063813	-0.134881	2.03612	1.98668	-175.886	3.7027	3.51865	0.0463586	-0.154472	1	0	3.86153	-96.4961	-16.9657	1	0	0	1	0	3.12	2	1	0	0	0	5.5864	0	0	0	0	1	1	1	0	0	0	0	0	56	1	14084.1	32596
5.1358	-1.72663	-7.07726	-0.600214	0.306736	-0.10139	2.40667	2.02017	-906.386	3.88907	3.57434	0.23273	-0.0987773	0	0	-0.267221	-58.3129	-1.9657	1	1	0	0	0	0.94	4	0	0	1	0	-0.973598	0	0	0	0	1	1	1	0	0	0	0	0	47	1	7699.39	32597
5.35186	-0.326632	-5.77726	-0.000213929	0.407242	-0.0903348	2.50718	2.03123	709.614	3.85462	3.62579	0.198273	-0.0473325	0	1	-7.08278	67.2143	-11.9657	1	1	0	0	0	1.63768	2	1	0	0	0	-5.3236	0	0	0	0	1	1	1	0	0	0	0	0	53	2	10396.8	32600
5.35186	-1.62663	-0.677258	-0.700214	0.0652834	0.150276	2.16522	2.27184	96.1144	3.53264	3.9104	-0.123703	0.23728	0	1	-2.40056	-162.148	-0.965703	0	1	0	0	0	0.98	2	1	0	0	0	10.6664	0	0	0	0	1	1	1	0	0	0	0	0	55	1	8013.05	32609
5.75574	-0.626632	10.5227	-0.500214	0.0179005	0.235576	2.11784	2.35714	-483.386	3.63519	3.81473	-0.0211526	0.14161	1	0	9.52435	102.243	18.0343	1	1	0	0	0	0.84	1	0	0	0	0	0.0364021	2	0	1	0	1	1	1	0	0	0	0	0	57	1	5390.26	32615
5.04343	0.273368	3.82274	-0.400214	0.126458	-0.135214	2.22639	1.98635	-265.886	3.64922	3.48653	-0.00712359	-0.186595	0	0	2.03849	46.6886	-21.9657	1	0	0	0	0	0.19	2	1	0	0	0	-5.4636	0	0	0	0	1	1	1	0	0	0	0	0	48	1	23862.7	32616
5.54126	6.67337	1.92274	-0.600214	0.134927	0.185137	2.23486	2.3067	-1298.89	3.79551	3.78879	0.13917	0.115672	0	1	1.52547	-100.583	25.0343	1	0	0	0	0	3.03	3	0	1	0	0	-6.9236	0	0	0	0	1	1	1	0	0	0	0	0	47	2	31119.9	32629
4.82831	-2.32663	9.72274	-0.400214	0.234681	0.0410501	2.33462	2.16261	-466.386	3.72997	3.62973	0.073626	-0.043387	1	0	-6.98259	-140.095	-4.9657	1	0	0	0	1	3.08	4	0	0	1	0	-6.9336	0	0	0	0	1	1	1	0	0	0	0	0	57	2	14617.6	32636
5.01064	-0.826632	1.32274	-0.600214	0.203139	0.251325	2.30307	2.37289	-271.886	3.70781	3.77602	0.0514628	0.102895	1	0	0.466099	-140.151	4.0343	0	1	0	0	0	2.3	4	0	0	1	0	-2.4136	1	1	0	0	1	1	1	0	0	0	0	0	58	2	7074.38	32641
5.0814	-0.726632	-3.37726	-0.500214	-0.255438	-0.107877	1.8445	2.01369	376.114	3.40065	3.64029	-0.255693	-0.0328278	0	0	4.60515	-179.7	-5.9657	1	0	0	0	0	1.47	2	1	0	0	0	15.9964	2	0	1	0	1	1	1	0	0	0	0	0	48	1	16349.1	32663
5.33754	-0.926632	-2.57726	-0.700214	0.551761	0.304301	2.6517	2.42586	274.614	4.09705	3.92244	0.440709	0.24932	0	1	-8.64401	185.87	21.0343	1	0	0	0	0	0.98	5	0	0	0	1	-3.5536	0	0	0	0	1	1	1	0	0	0	0	0	54	2	21484	32681
5.57215	3.57337	1.12274	0.0997861	-0.161485	0.0673951	1.93845	2.18896	-544.386	3.60977	3.77783	-0.0465695	0.104705	0	0	3.13066	-108.749	21.0343	1	0	0	1	0	1.53	3	0	1	0	0	4.3064	2	0	1	0	1	1	1	0	0	0	0	0	45	2	5588.43	32684
4.82831	0.773368	42.2227	1.39979	-0.369468	-0.283721	1.73047	1.83784	774.114	3.30948	3.41649	-0.346866	-0.256634	0	0	-1.40639	294.031	-2.9657	0	0	0	1	0	2.18	3	0	1	0	0	-5.0436	2	0	1	0	1	1	1	0	0	0	0	0	45	1	13904.1	32691
5.09375	0.573368	2.82274	-0.400214	0.650028	0.290881	2.74996	2.41244	-63.8856	3.943	3.96316	0.286655	0.290034	0	0	-3.77865	-76.273	25.0343	0	0	0	0	0	3.64	5	0	0	0	1	-0.423598	1	1	0	0	1	1	1	0	0	0	0	0	45	2	11730.7	32703
5.45532	-0.526632	8.52274	0.399786	-0.042869	0.0983176	2.05707	2.21988	-796.886	3.66784	3.74472	0.0115006	0.0715959	0	0	0.833627	-92.3855	7.0343	1	0	0	1	0	5	3	0	1	0	0	6.9964	0	0	0	0	1	1	1	0	0	0	0	0	51	1	11874	32708
5.31321	-1.82663	-5.87726	-0.800214	0.238517	0.1681	2.33845	2.28966	-741.386	3.66019	3.66591	0.00384455	-0.00720948	0	0	5.12426	-88.1902	1.0343	1	0	0	0	0	1.25	4	0	0	1	0	15.3864	0	0	0	0	1	1	1	0	0	0	0	0	57	2	16327.8	32709
4.89035	0.973368	5.52274	-0.500214	0.26647	-0.0376369	2.3664	2.08392	-99.3856	3.88143	3.64216	0.225088	-0.0309644	1	0	12.2517	-121.777	-19.9657	1	0	0	0	0	2.76	5	0	0	0	1	-9.5936	1	1	0	0	1	1	1	0	0	0	0	0	48	2	28757.8	32714
5.71373	11.0734	19.6227	3.79979	-0.492669	-0.304811	1.60727	1.81675	884.114	3.30872	3.50023	-0.347625	-0.172889	0	1	-0.160001	33.4229	-22.9657	0	0	0	0	0	5	5	0	0	0	1	-2.8536	1	1	0	0	1	1	1	0	0	0	0	0	49	2	38348.3	32724
5.32788	-1.82663	-9.67726	-0.900214	0.280388	0.0647769	2.38032	2.18634	-111.386	3.78093	3.8003	0.124585	0.127177	0	0	13.5922	-122.802	-5.9657	1	0	0	0	0	5	5	0	0	0	1	-4.0536	1	1	0	0	1	1	1	0	0	0	0	0	48	2	36995.3	32733
5.18739	2.27337	-2.47726	-0.500214	-0.141793	-0.24186	1.95814	1.8797	-833.386	3.68433	3.56607	0.0279904	-0.10705	0	0	0.627122	6.9322	9.0343	0	0	0	0	0	2	3	0	1	0	0	-10.9636	2	0	1	0	1	1	1	0	0	0	0	0	45	1	15466.8	32742
5.50533	0.473368	18.3227	0.499786	-0.413441	-0.0965622	1.68649	2.025	233.114	3.52683	3.51191	-0.129514	-0.161212	0	1	6.50903	-111.58	23.0343	0	0	0	0	0	3.35	3	0	1	0	0	11.2464	1	1	0	0	1	1	1	0	0	0	0	0	45	1	24582.7	32756
5.27811	0.973368	6.42274	-0.500214	0.0229665	-0.0777907	2.1229	2.04377	-472.386	3.60348	3.73421	-0.0528631	0.061087	0	1	-6.28039	-33.3669	-17.9657	1	0	0	0	0	1.78	3	0	1	0	0	-2.6936	0	0	0	0	1	1	1	0	0	0	0	0	46	2	30137.5	32768
5.14166	0.273368	3.42274	-0.300214	-0.340593	-0.0881348	1.75934	2.03343	530.614	3.40562	3.50962	-0.250728	-0.1635	0	0	-0.117933	278.47	-6.9657	0	0	0	0	1	4.13	4	0	0	1	0	-3.6036	1	1	0	0	1	1	1	0	0	0	0	0	46	1	43453.1	32779
5.70044	-1.02663	-6.87726	0.599786	-0.145264	-0.298549	1.95467	1.82301	-671.386	3.70833	3.55567	0.0519848	-0.117453	1	0	-9.08251	-99.4226	-18.9657	1	0	0	0	1	2.73	5	0	0	0	1	-2.5236	0	0	0	0	1	1	1	0	0	0	0	0	54	1	2710.85	32789
5.43372	-2.42663	-10.1773	-0.700214	0.174045	0.240185	2.27398	2.36175	282.614	3.55663	3.62942	-0.0997125	-0.0437065	0	0	4.10838	752.575	-4.9657	1	1	0	0	0	0.51	2	1	0	0	0	20.4664	2	0	1	0	1	1	1	0	0	0	0	0	55	2	10098.6	32813
4.93447	-0.526632	-3.47726	-0.500214	0.621657	0.246394	2.72159	2.36796	292.114	4.01526	3.92852	0.358916	0.255395	0	1	2.98867	232.614	-19.9657	0	1	0	0	0	2.66161	4	0	0	1	0	-9.3736	2	0	1	0	1	1	1	0	0	0	0	0	58	2	7598.15	32819
4.86753	0.873368	-3.97726	0.0997861	-0.419719	-0.0993517	1.68022	2.02221	1360.61	3.29265	3.61875	-0.363693	-0.0543714	0	1	-9.3548	-44.8976	-8.9657	0	0	0	1	0	3.79	4	0	0	1	0	5.2864	1	1	0	0	1	1	1	0	0	0	0	0	52	2	9661.23	32825
5.2933	0.173368	1.12274	0.499786	-0.0230471	-0.153305	2.07689	1.96826	-904.886	3.50114	3.49648	-0.155199	-0.176641	0	1	15.3447	656.035	29.0343	1	0	0	0	0	2.65	3	0	1	0	0	-12.9536	1	1	0	0	1	1	1	0	0	0	0	0	44	1	24825.5	32832
5.35659	2.07337	0.722742	0.699786	-0.0396811	0.267132	2.06025	2.38869	-188.886	3.65113	3.82855	-0.00521145	0.155425	0	0	3.80879	50.0303	-6.9657	1	0	0	1	0	2.66161	4	0	0	1	0	-0.403598	0	0	0	0	1	1	1	0	0	0	0	0	44	1	10700.7	32836
5.09987	4.87337	14.4227	1.19979	0.0713394	-0.579732	2.17127	1.54183	-26.8856	3.57024	3.29564	-0.0861028	-0.377479	0	1	-0.785082	-21.6291	-12.9657	0	0	0	1	0	2.8	4	0	0	1	0	5.3464	0	0	0	0	1	1	1	0	0	0	0	0	44	1	9735.1	32837
5.51745	-1.72663	0.722742	-0.100214	-0.416903	-0.16845	1.68303	1.95311	-486.386	3.52062	3.57272	-0.135724	-0.100405	0	1	1.77499	-95.5094	-4.9657	1	0	0	0	1	0	3	0	1	0	0	13.7164	2	0	1	0	1	1	1	0	0	0	0	0	50	2	13234.9	32868
5.44674	0.673368	12.7227	0.499786	-0.537871	-0.0868134	1.56206	2.03475	742.614	3.29495	3.57906	-0.361396	-0.094063	1	0	-11.4395	26.5579	-21.9657	0	0	0	1	0	2.33	5	0	0	0	1	3.5264	0	0	0	0	1	1	1	0	0	0	0	0	49	1	15426.6	32901
5.37064	0.373368	41.6227	-0.600214	0.221999	0.0556923	2.32193	2.17725	366.614	3.82603	3.78911	0.169687	0.115992	1	0	-12.9437	-171.147	16.0343	1	0	0	1	0	0.93	3	0	1	0	0	1.3564	2	0	1	0	1	1	1	0	0	0	0	0	58	2	6301.87	32908
5.10595	-0.726632	-7.77726	-0.100214	-0.158365	-0.0213639	1.94157	2.1002	326.114	3.67144	3.57519	0.0150948	-0.0979321	1	0	14.4608	211.515	-6.9657	0	0	0	0	0	3.25	3	0	1	0	0	18.2964	0	0	0	0	1	1	1	0	0	0	0	0	50	2	19006.4	32910
5.05625	4.47337	-1.27726	1.99979	-0.687191	-0.131129	1.41274	1.99043	320.614	3.48505	3.49719	-0.17129	-0.175928	0	1	-6.88737	97.7629	-22.9657	0	1	0	0	0	0.45	2	1	0	0	0	-6.9836	2	0	1	0	1	1	1	0	0	0	0	0	50	2	10016.5	32921
5.53339	0.0733679	-0.477258	-0.000213929	0.356797	-0.322567	2.45673	1.79899	340.114	3.81284	3.57308	0.156498	-0.100038	1	0	2.12264	-72.6526	-2.9657	0	1	0	0	0	0.71	2	1	0	0	0	-2.4136	3	0	0	1	1	1	1	0	0	0	0	0	57	1	11291.4	32925
5.40717	0.473368	10.4227	0.0997861	-0.0150813	0.619132	2.08485	2.74069	-59.8856	3.62203	4.04773	-0.0343097	0.374605	0	0	5.22373	-106.152	33.0343	1	0	0	0	0	1.17	3	0	1	0	0	-2.4136	1	1	0	0	1	1	1	0	0	0	0	0	49	1	23651.2	32938
5.19296	-0.626632	2.82274	-0.400214	0.127651	0.0713021	2.22759	2.19286	-860.886	3.6625	3.76728	0.00615883	0.0941557	1	0	2.11324	57.4984	10.0343	1	1	0	0	0	1.71	4	0	0	1	0	7.3764	1	1	0	0	1	1	1	0	0	0	0	0	54	2	10020.5	32941
5.34711	2.67337	-1.27726	-0.500214	0.356009	-0.164834	2.45594	1.95673	111.614	3.79872	3.55184	0.14238	-0.12128	0	1	1.32716	-160.682	-7.9657	0	0	0	0	0	0.31	2	1	0	0	0	0.126402	1	1	0	0	1	1	1	0	0	0	0	0	57	1	29505.7	32948
5.62402	-0.926632	1.02274	-0.200214	-0.236344	-0.257335	1.86359	1.86423	-751.386	3.49956	3.46687	-0.156779	-0.206254	1	0	-0.86753	76.6088	-3.9657	1	0	0	1	0	1.49	2	1	0	0	0	16.3364	0	0	0	0	1	1	1	0	0	0	0	0	52	1	10145.7	32960
5.40717	1.37337	-1.97726	-0.200214	-0.0392106	0.0792785	2.06072	2.20084	-571.886	3.58776	3.7059	-0.0685867	0.03278	0	1	-0.98649	-19.4725	-5.9657	1	0	0	0	0	3.26	4	0	0	1	0	7.5864	0	0	0	0	1	1	1	0	0	0	0	0	45	1	35115	32962
5.0876	-0.626632	-5.97726	-0.200214	0.213964	-0.0468613	2.3139	2.0747	1103.61	3.95552	3.68523	0.299173	0.0121056	1	1	2.59907	142.199	-13.9657	0	1	0	0	0	1.55	2	1	0	0	0	0.256402	1	1	0	0	1	1	1	0	0	0	0	0	48	1	13686	32963
5.22575	0.0733679	7.12274	-0.400214	-0.0116818	-0.244145	2.08825	1.87742	1126.61	3.66681	3.67607	0.0104708	0.00294472	0	0	5.14285	24.4225	-15.9657	1	0	0	1	0	5	5	0	0	0	1	-2.4636	0	0	0	0	1	1	1	0	0	0	0	0	52	1	12407.4	32964
5.04343	-1.32663	-0.0772576	-0.400214	-0.0777101	0.0440145	2.02222	2.16558	-953.886	3.60804	3.67231	-0.0483042	-0.000811644	1	0	-2.09122	232.887	21.0343	1	1	0	0	0	1.33	3	0	1	0	0	-5.6736	0	0	0	0	1	1	1	0	0	0	0	0	55	1	2089.4	32972
5.52146	6.17337	73.4227	5.49979	-0.267565	-0.495217	1.83237	1.62634	650.614	3.40559	3.36388	-0.250749	-0.309244	0	1	-4.48748	482.823	-6.9657	0	0	0	0	0	3.42	4	0	0	1	0	5.1264	2	0	1	0	1	1	1	0	0	0	0	0	50	2	38058.6	32988
5.45959	3.37337	26.1227	-0.200214	-0.327189	0.149941	1.77275	2.2715	1799.11	3.36949	3.68261	-0.28685	0.00949171	1	0	-0.554496	-2.54576	-4.9657	0	0	0	1	0	1.45	4	0	0	1	0	-11.0736	0	0	0	0	1	1	1	0	0	0	0	0	52	1	13703.6	32997
5.40268	-2.22663	12.3227	-0.600214	0.0218302	0.00489884	2.12177	2.12646	-1277.39	3.63775	3.77953	-0.0185938	0.106408	0	1	5.86853	-48.9561	36.0343	0	0	0	0	0	2.26408	3	0	1	0	0	-7.7536	0	0	0	0	1	1	1	0	0	0	0	0	45	1	4148.11	33001
5.44674	1.17337	0.322742	-0.500214	0.0374354	-0.164628	2.13737	1.95693	101.114	3.58557	3.51607	-0.0707724	-0.157056	1	0	-3.95956	-80.6981	-10.9657	1	0	0	0	0	5	5	0	0	0	1	-4.8136	0	0	0	0	1	1	1	0	0	0	0	0	48	2	4184.74	33014
5.39363	0.573368	-7.77726	-0.800214	-1.23569	-0.257091	0.864242	1.86447	1346.61	3.39279	3.39177	-0.263556	-0.281353	0	0	-17.8551	-154.477	-6.9657	0	0	0	0	0	1.93	4	0	0	1	0	5.6564	2	0	1	0	1	1	1	0	0	0	0	0	54	1	40231.1	33020
5.44674	-0.726632	-6.67726	-0.700214	-0.0241759	0.0227506	2.07576	2.14431	-340.386	3.60643	3.69696	-0.0499133	0.0238371	1	0	0.802633	-106.143	-15.9657	1	0	0	0	1	3.11	4	0	0	1	0	4.0464	1	1	0	0	1	1	1	0	0	0	0	0	57	1	5327.95	33022
5.22575	1.77337	27.5227	0.899786	-0.0453843	-0.127241	2.05455	1.99432	368.114	3.68056	3.56343	0.0242128	-0.109692	0	1	9.97277	144.262	-16.9657	0	1	0	0	0	3.85	4	0	0	1	0	-0.163598	1	1	0	0	1	1	1	0	0	0	0	0	53	2	12544	33023
5.18739	3.77337	9.62274	0.0997861	-0.162527	0.199317	1.93741	2.32088	1059.61	3.7525	3.81299	0.0961573	0.139866	0	0	-5.65437	-63.564	-9.9657	0	0	0	0	0	5	5	0	0	0	1	-4.1436	0	0	0	0	1	1	1	0	0	0	0	0	58	1	41786.6	33026
5.33754	-0.726632	1.62274	-0.100214	-0.0243105	0.309626	2.07562	2.43119	-551.886	3.53914	3.85203	-0.117204	0.178913	1	0	0.198234	-34.8331	-18.9657	0	1	0	0	0	1.54	3	0	1	0	0	2.9364	0	0	0	0	1	1	1	0	0	0	0	0	55	2	12467.7	33028
5.1299	-1.72663	-7.97726	-0.600214	0.115203	-0.186968	2.21514	1.93459	50.6144	3.67382	3.46618	0.017476	-0.206944	1	0	10.8283	-58.8994	-15.9657	1	0	0	0	0	1.5	4	0	0	1	0	1.0064	0	0	0	0	1	1	1	0	0	0	0	0	46	2	46903.5	33046
5.33754	-0.826632	2.62274	0.299786	-0.133142	-0.209577	1.96679	1.91199	-734.886	3.48679	3.46609	-0.169553	-0.207035	0	0	4.14828	-100.09	-7.9657	1	0	0	1	0	3.63	3	0	1	0	0	0.146402	0	0	0	0	1	1	1	0	0	0	0	0	52	2	9019.82	33067
5.34233	-1.22663	-0.177258	-0.800214	0.294222	0.12564	2.39416	2.2472	990.614	3.65606	3.7333	-0.000279908	0.0601745	0	1	13.8073	19.231	-3.9657	0	0	0	0	0	0.6	2	1	0	0	0	-0.203598	0	0	0	0	1	1	1	0	0	0	0	0	56	2	18039.8	33081
5.28827	-0.926632	-1.67726	0.199786	0.231177	-0.0603878	2.33111	2.06117	-544.886	4.00203	3.76366	0.345692	0.0905389	0	0	8.18929	52.0734	-13.9657	1	0	0	0	0	2.43	4	0	0	1	0	9.7664	0	0	0	0	1	1	1	0	0	0	0	0	45	1	42774.3	33092
5.14166	0.473368	4.72274	-0.300214	-0.286465	-0.439455	1.81347	1.68211	1141.61	3.45746	3.49047	-0.19888	-0.182649	0	1	12.8091	159.012	-14.9657	0	0	0	1	0	1.09	4	0	0	1	0	2.5764	0	0	0	0	1	1	1	0	0	0	0	0	48	1	10814	33095
5.2832	-0.526632	2.92274	-0.500214	0.109813	0.214025	2.20975	2.33559	-704.386	3.86387	3.90575	0.207529	0.23263	0	1	-5.83452	-89.7353	35.0343	0	0	0	1	0	5	5	0	0	0	1	-7.4936	0	0	0	0	1	1	1	0	0	0	0	0	51	1	3608.75	33096
5.17048	-1.62663	-9.57726	-0.600214	-0.123038	0.512587	1.9769	2.63415	473.614	3.97224	4.03988	0.315897	0.366756	0	0	-13.8674	-132.024	-11.9657	1	1	0	0	0	1.36937	1	0	0	0	0	1.6864	0	0	0	0	1	1	1	0	0	0	0	0	56	1	9476.34	33139
5.34233	0.373368	-1.17726	-0.400214	-0.347079	-0.452047	1.75286	1.66951	-326.386	3.54726	3.38498	-0.109087	-0.288143	1	0	4.33805	255.583	-3.9657	0	0	0	0	1	0.6	1	0	0	0	0	3.5164	1	1	0	0	1	1	1	0	0	0	0	0	46	1	19115.2	33140
5.5835	4.17337	27.1227	0.599786	-0.0789874	-0.166565	2.02095	1.955	347.114	3.58569	3.53557	-0.0706534	-0.137554	0	0	9.40002	137.078	12.0343	0	0	0	0	0	5	5	0	0	0	1	5.6464	0	0	0	0	1	1	1	0	0	0	0	0	52	2	29264.8	33144
5.24702	7.07337	15.1227	2.09979	0.0785161	-0.476946	2.17845	1.64462	521.614	3.61183	3.35078	-0.0445129	-0.322343	0	1	6.88143	93.8745	6.0343	0	0	0	0	0	0	3	0	1	0	0	-3.3936	3	0	0	1	1	1	1	0	0	0	0	0	44	2	13257.6	33168
4.82028	3.17337	9.52274	0.0997861	-0.178861	-0.114484	1.92107	2.00708	903.114	3.48831	3.36173	-0.168033	-0.311388	0	0	17.3747	-109.741	-25.9657	1	0	0	1	0	3.98	4	0	0	1	0	4.3564	0	0	0	0	1	1	1	0	0	0	0	0	50	1	11446.9	33169
5.37064	6.27337	25.0227	1.79979	-0.170868	0.136214	1.92907	2.25778	-103.886	3.47826	3.73037	-0.178084	0.0572467	0	1	-2.76627	-122.283	-3.9657	1	1	0	0	0	1.61	3	0	1	0	0	-2.6036	1	1	0	0	1	1	1	0	0	0	0	0	58	1	5529.35	33170
5.33754	1.67337	-6.87726	-0.100214	-0.266978	-0.241251	1.83296	1.88031	-271.386	3.4124	3.58844	-0.243941	-0.0846844	0	1	7.04846	81.5475	16.0343	1	0	0	0	0	1.46	2	1	0	0	0	-7.7136	2	0	1	0	1	1	1	0	0	0	0	0	56	1	40684.2	33207
5.38907	1.97337	42.7227	0.599786	-0.0402837	-0.0179565	2.05965	2.10361	-521.386	3.55015	3.61943	-0.106198	-0.0536892	0	0	6.00132	-40.1929	4.0343	1	0	0	1	0	4.08	4	0	0	1	0	-5.2936	1	1	0	0	1	1	1	0	0	0	0	0	51	2	13372.7	33213
4.98361	-0.526632	-0.677258	-0.500214	-0.29286	0.0325019	1.80708	2.15406	-598.386	3.50731	3.66612	-0.149031	-0.00700084	0	0	-9.80079	-101.08	-5.9657	0	1	0	0	0	0.88	1	0	0	0	0	1.9664	0	0	0	0	1	1	1	0	0	0	0	0	53	1	9267.64	33221
5.45532	-2.72663	-10.3773	-0.600214	0.114745	-0.144891	2.21468	1.97667	-424.386	3.73777	3.55812	0.0814233	-0.115001	1	0	-7.00623	65.4416	-16.9657	1	1	0	0	0	1.06	1	0	0	0	0	4.0564	0	0	0	0	1	1	1	0	0	0	0	0	44	1	7115.02	33229
5.32301	0.973368	5.52274	-0.000213929	0.0542095	-0.0882761	2.15414	2.03329	959.114	3.66921	3.53078	0.0128699	-0.142347	1	0	4.19002	-219.794	-4.9657	0	0	0	1	0	3.9	3	0	1	0	0	5.6864	2	0	1	0	1	1	1	0	0	0	0	0	47	1	14831	33230
5.20401	-1.92663	-2.87726	-0.500214	-0.438989	-0.139849	1.66095	1.98171	-311.386	3.45914	3.53923	-0.1972	-0.133893	0	0	-8.436	-25.3048	-14.9657	1	0	0	1	0	3.48	4	0	0	1	0	11.6364	0	0	0	0	1	1	1	0	0	0	0	0	50	1	14482.8	33232
5.36598	9.57337	70.7227	1.29979	-0.174925	-0.0116561	1.92501	2.10991	-192.386	3.75152	3.71041	0.0951783	0.0372845	0	0	-6.90761	-69.0459	0.034297	0	0	0	0	0	5	5	0	0	0	1	-2.4836	0	0	0	0	1	1	1	0	0	0	0	0	53	2	52779.6	33240
5.46806	0.773368	11.3227	0.199786	0.243	0.155658	2.34294	2.27722	62.1144	3.69196	3.81357	0.0356163	0.140448	1	0	2.40644	-35.3789	-17.9657	1	0	0	0	0	5	3	0	1	0	0	-6.8936	0	0	0	0	1	1	1	0	0	0	0	0	52	1	2493.93	33244
5.49717	-1.52663	-6.27726	-0.500214	-0.165064	0.0251486	1.93487	2.14671	-655.886	3.51795	3.60626	-0.138395	-0.0668584	1	0	-1.78435	11.2999	-13.9657	1	0	0	0	0	3.75	4	0	0	1	0	0.116402	0	0	0	0	1	1	1	0	0	0	0	0	44	2	3890.23	33245
5.46806	-0.526632	-7.37726	-0.200214	0.858273	0.343539	2.95821	2.4651	1510.61	4.07457	3.86301	0.418225	0.189889	0	1	-5.20966	-96.302	-15.9657	0	1	0	0	0	2.26408	3	0	1	0	0	-3.1636	2	0	1	0	1	1	1	0	0	0	0	0	56	2	10976.3	33249
5.22575	1.27337	12.7227	-0.700214	0.116696	-0.477227	2.21663	1.64433	645.114	3.60806	3.63972	-0.0482789	-0.0334032	1	0	-1.297	-222.641	5.0343	0	0	0	0	0	5	3	0	1	0	0	-1.3736	1	1	0	0	1	1	1	0	0	0	0	0	46	1	41018.4	33261
5.3033	-1.32663	-0.977258	-0.400214	-0.304235	0.193553	1.7957	2.31511	166.114	3.77787	4.10289	0.121526	0.429769	0	0	-7.31088	-82.6447	-10.9657	1	0	0	0	0	3.43	4	0	0	1	0	1.0464	0	0	0	0	1	1	1	0	0	0	0	0	53	1	45369.7	33280
4.99721	-3.35663	-13.9373	-1.10021	-0.00929903	0.403459	2.09064	2.52502	-186.886	3.50582	4.00535	-0.150519	0.33223	1	0	-0.794331	175.512	14.0343	1	0	0	1	0	2.49	5	0	0	0	1	26.6464	1	1	0	0	1	1	1	0	0	0	0	0	51	1	6610.72	33294
5.26786	-1.62663	-9.87726	-0.500214	0.220906	0.215166	2.32084	2.33673	-208.886	3.61733	3.9478	-0.0390122	0.274683	1	0	-6.5586	-161.088	-17.9657	1	0	0	1	0	2.41	4	0	0	1	0	-10.7636	0	0	0	0	1	1	1	0	0	0	0	0	45	2	7799.67	33309
5.2832	0.973368	13.7227	-0.500214	0.202416	-0.161223	2.30235	1.96034	-167.886	3.68896	3.68806	0.0326214	0.014941	0	1	0.364	-115.806	-17.9657	1	0	0	0	0	5	5	0	0	0	1	-1.7436	0	0	0	0	1	1	1	0	0	0	0	0	54	1	29332	33317
5.27811	0.173368	4.72274	-0.200214	0.0981198	0.011224	2.19805	2.13279	-1030.39	3.66523	3.65811	0.00888263	-0.0150072	0	0	2.40864	-63.1526	39.0343	1	0	0	1	0	1.02	2	1	0	0	0	-5.2936	0	0	0	0	1	1	1	0	0	0	0	0	58	2	11629.1	33320
5.31812	-3.02663	1.52274	-0.400214	-0.444747	-0.277703	1.65519	1.84386	-501.886	3.31535	3.50518	-0.340991	-0.167942	0	1	0.323338	148.88	6.0343	0	0	0	1	0	1.42	3	0	1	0	0	-6.3036	2	0	1	0	1	1	1	0	0	0	0	0	52	1	15106.3	33328
5.45104	0.173368	9.32274	-0.300214	0.28397	0.171964	2.3839	2.29353	-538.886	3.84382	3.85647	0.187478	0.183344	1	0	2.29584	-114.9	39.0343	1	0	0	0	0	1.95	4	0	0	1	0	-0.983598	0	0	0	0	1	1	1	0	0	0	0	0	45	1	16224	33338
5.4848	-2.32663	-9.77726	-0.700214	0.286176	0.0432947	2.38611	2.16486	-769.386	3.76107	3.76332	0.104731	0.090201	0	0	-4.00885	194.653	0.034297	1	0	0	0	0	1.02	5	0	0	0	1	18.8564	1	1	0	0	1	1	1	0	0	0	0	0	55	2	47350.9	33345
5.0876	0.973368	2.22274	-0.400214	0.536581	0.053516	2.63652	2.17508	447.614	3.9416	3.88952	0.285261	0.216397	0	0	-15.1227	-99.1281	-0.965703	0	1	0	0	0	1.39	2	1	0	0	0	-4.8736	0	0	0	0	1	1	1	0	0	0	0	0	57	2	8346.62	33347
5.42053	-2.62663	-7.47726	-0.600214	0.49935	0.145068	2.59929	2.26663	-639.886	3.89952	3.65507	0.243178	-0.0180534	0	0	-2.40012	-63.7424	-16.9657	1	1	0	0	0	2.43	2	1	0	0	0	-4.7236	0	0	0	0	1	1	1	0	0	0	0	0	57	1	11126.3	33358
5.4848	3.47337	17.7227	-0.400214	0.450148	-0.0565769	2.55008	2.06498	-800.386	3.90859	3.60656	0.252251	-0.0665664	1	0	-4.96242	92.9804	10.0343	1	0	0	0	0	4.68	3	0	1	0	0	0.416402	0	0	0	0	1	1	1	0	0	0	0	0	49	1	49760.6	33362
5.27811	-1.72663	1.82274	-0.200214	0.248935	0.316641	2.34887	2.4382	-525.386	3.90588	3.95041	0.24954	0.277292	0	0	-6.20437	-81.6411	11.0343	1	0	0	0	0	5	5	0	0	0	1	-3.5036	0	0	0	0	1	1	1	0	0	0	0	0	48	2	41700.4	33363
5.24702	0.0733679	8.12274	0.299786	-0.105593	-0.215733	1.99434	1.90583	-537.386	3.56244	3.49122	-0.0939012	-0.181906	0	1	7.19906	-37.3797	-3.9657	1	1	0	0	0	5	3	0	1	0	0	-5.9536	0	0	0	0	1	1	1	0	0	0	0	0	51	1	6011.08	33370
5.2933	-2.52663	-9.87726	-0.500214	0.152069	0.0569704	2.252	2.17853	-815.386	3.6426	3.64518	-0.013738	-0.0279372	1	1	-1.77168	30.25	-21.9657	1	1	0	0	0	1.24	1	0	0	0	0	-3.2136	0	0	0	0	1	1	1	0	0	0	0	0	50	1	3068.52	33379
5.20949	0.273368	11.2227	0.199786	-0.456306	0.114728	1.64363	2.23629	135.614	3.415	3.67306	-0.241345	-6.55543e-05	1	1	-3.32849	35.6356	0.034297	0	0	0	1	0	3.46	3	0	1	0	0	-2.4436	1	1	0	0	1	1	1	0	0	0	0	0	51	1	18302.2	33390
5.09375	13.9734	5.92274	-0.400214	0.0884278	-0.182824	2.18836	1.93874	346.114	3.64208	3.54334	-0.0142673	-0.129781	1	0	11.5597	511.9	-4.9657	0	0	0	0	1	0.97	4	0	0	1	0	0.0464021	3	0	0	1	1	1	1	0	0	0	0	0	47	1	16933.3	33437
5.44674	3.47337	5.22274	0.399786	0.299235	-0.120674	2.39917	2.00089	651.114	3.75939	3.4636	0.103046	-0.209525	0	0	9.76299	44.5003	-10.9657	0	0	0	0	0	1.36	3	0	1	0	0	-2.3436	1	1	0	0	1	1	1	0	0	0	0	0	53	2	24787.7	33443
5.42495	4.17337	15.7227	0.999786	-0.0147201	-0.190663	2.08522	1.9309	609.114	3.53227	3.55048	-0.124071	-0.122645	1	1	6.5747	-134.381	13.0343	0	0	0	0	0	5	4	0	0	1	0	0.636402	1	1	0	0	1	1	1	0	0	0	0	0	50	2	35926.1	33452
5.17048	-0.326632	4.62274	-0.200214	0.0513757	0.262778	2.15131	2.38434	-38.8856	3.86825	4.01331	0.211912	0.340184	1	0	-17.3154	20.3894	16.0343	0	1	0	0	0	1.36937	1	0	0	0	0	-2.4936	1	1	0	0	1	1	1	0	0	0	0	0	58	1	1339.48	33457
5.42495	3.27337	7.72274	0.399786	-0.677566	-0.615821	1.42237	1.50574	79.1144	3.40815	3.33274	-0.248197	-0.340381	0	1	3.17931	1006.76	-13.9657	0	1	0	0	0	2.72	5	0	0	0	1	0.876402	2	0	1	0	1	1	1	0	0	0	0	0	56	1	16955.4	33509
5.11799	-0.526632	-3.47726	-0.500214	0.116898	0.028569	2.21683	2.15013	221.114	4.01563	3.89272	0.359289	0.2196	0	1	-7.72103	-112.275	-17.9657	1	0	0	0	0	5	5	0	0	0	1	-6.1936	0	0	0	0	1	1	1	0	0	0	0	0	46	2	2778.72	33541
5.56452	1.57337	1.02274	0.299786	-0.0328185	-0.132084	2.06712	1.98948	79.6144	3.78136	3.65741	0.125021	-0.0157087	0	0	6.71173	378.891	8.0343	1	0	0	0	0	3.01	3	0	1	0	0	5.7364	0	0	0	0	1	1	1	0	0	0	0	0	53	2	50388.9	33563
5.4161	3.67337	44.4227	1.79979	-0.113288	-0.0306032	1.98665	2.09096	-951.886	3.61367	3.72539	-0.0426768	0.0522675	0	1	1.02458	180.674	9.0343	1	0	0	0	0	0.63	4	0	0	1	0	-1.3536	1	1	0	0	1	1	1	0	0	0	0	0	52	1	19238.1	33577
5.30827	-3.32663	-10.4773	-1.13021	0.155473	-0.0419921	2.25541	2.07957	1608.61	3.58067	3.74264	-0.0756705	0.0695163	0	0	13.928	-31.6832	-25.9657	1	0	0	0	1	0.83	4	0	0	1	0	-2.2336	1	1	0	0	1	1	1	0	0	0	0	0	46	1	22055.3	33589
5.16479	-0.0266321	-0.977258	-0.700214	-0.0679391	0.17796	2.032	2.29952	-815.386	3.67459	3.75204	0.0182496	0.0789212	0	0	0.091406	-96.0681	19.0343	1	1	0	0	0	2.3	5	0	0	0	1	-1.3636	0	0	0	0	1	1	1	0	0	0	0	0	54	2	2915.13	33591
5.39363	0.873368	6.32274	0.0997861	-0.133057	0.0252347	1.96688	2.1468	-1040.89	3.52761	3.76582	-0.128731	0.0926983	0	1	-2.60726	52.2409	-18.9657	1	0	0	0	0	1.95	4	0	0	1	0	1.9364	0	0	0	0	1	1	1	0	0	0	0	0	49	1	3164.01	33607
5.28827	1.57337	17.0227	0.599786	-0.198491	-0.0962662	1.90144	2.0253	882.114	3.31244	3.62005	-0.343899	-0.0530762	1	0	-10.4148	-172.285	-6.9657	0	0	0	0	0	5	5	0	0	0	1	-7.6936	0	0	0	0	1	1	1	0	0	0	0	0	48	2	39443.6	33608
5.32301	0.373368	1.82274	0.0997861	-0.112119	-0.157592	1.98782	1.96397	522.114	3.64194	3.5989	-0.0144068	-0.0742199	1	0	9.9651	-28.9379	-10.9657	0	0	0	0	0	5	5	0	0	0	1	4.1064	0	0	0	0	1	1	1	0	0	0	0	0	47	2	44899.5	33612
5.39816	0.373368	-2.87726	-0.400214	-0.220768	0.0656677	1.87917	2.18723	-136.386	3.61425	3.82768	-0.0420913	0.154559	1	0	5.32516	22.4548	3.0343	1	0	0	0	0	5	5	0	0	0	1	-7.0136	1	1	0	0	1	1	1	0	0	0	0	0	52	1	34830.5	33620
5.22575	3.37337	24.6227	3.19979	-0.279652	-0.0291582	1.82028	2.0924	-257.386	3.54712	3.54138	-0.109222	-0.131739	1	0	-1.64829	-55.7696	0.034297	0	0	0	0	0	5	5	0	0	0	1	-2.1936	0	0	0	0	1	1	1	0	0	0	0	0	44	1	34815.1	33627
5.3845	0.773368	10.5227	0.0997861	-0.203194	-0.146666	1.89674	1.9749	-49.3856	3.50249	3.48685	-0.153851	-0.186273	0	0	5.27926	-30.1937	-11.9657	1	0	0	0	0	3.62	3	0	1	0	0	4.0164	2	0	1	0	1	1	1	0	0	0	0	0	45	1	42774.3	33629
5.37528	1.17337	0.922742	-0.400214	-0.211976	0.0765291	1.88796	2.19809	-886.386	3.42943	3.69804	-0.226915	0.0249157	1	0	2.40525	26.9309	31.0343	1	0	0	0	0	3.56	4	0	0	1	0	-10.2436	2	0	1	0	1	1	1	0	0	0	0	0	46	2	28331.7	33642
5.0814	3.87337	21.4227	1.29979	-0.19099	-0.14228	1.90895	1.97928	-282.386	3.49753	3.51698	-0.15881	-0.156138	1	0	1.37563	-109.13	-13.9657	0	0	0	1	0	2.14	3	0	1	0	0	2.5164	0	0	0	0	1	1	1	0	0	0	0	0	50	2	11960.1	33652
5.23111	-2.22663	-5.77726	-0.400214	0.279481	-0.109683	2.37942	2.01188	465.114	3.8509	3.66987	0.194561	-0.00324778	0	1	-1.87091	-197.067	-4.9657	1	0	0	0	0	1.63	5	0	0	0	1	-2.8636	1	1	0	0	1	1	1	0	0	0	0	0	56	2	12071.8	33658
5.37528	-1.42663	-0.777258	0.199786	-0.495955	-0.185272	1.60398	1.93629	386.114	3.58124	3.585	-0.0751036	-0.0881216	0	1	11.351	189.277	-0.965703	1	0	0	0	0	1.82	5	0	0	0	1	-4.6536	2	0	1	0	1	1	1	0	0	0	0	0	44	2	15158.5	33662
5.14749	-0.226632	0.622742	-0.200214	0.35682	-0.645526	2.45676	1.47604	2499.11	3.78329	3.16279	0.126946	-0.510327	0	0	34.4665	280.067	30.0343	0	0	0	0	0	1.29	5	0	0	0	1	6.7864	0	0	0	0	1	1	1	0	0	0	0	0	54	1	6655.21	33663
4.93447	4.17337	42.4227	0.0997861	0.123782	-0.0570543	2.22372	2.06451	-747.386	3.69302	3.50356	0.0366762	-0.169563	0	0	5.54961	-96.5662	39.0343	0	0	0	0	0	1.19	4	0	0	1	0	2.9564	1	1	0	0	1	1	1	0	0	0	0	0	56	2	4878.97	33673
5.38907	1.27337	20.5227	-0.000213929	-0.425625	-0.301154	1.67431	1.82041	1626.11	3.32656	3.39702	-0.329787	-0.276101	1	0	-8.32164	-156.275	-16.9657	0	0	0	0	0	5	5	0	0	0	1	1.2264	0	0	0	0	1	1	1	0	0	0	0	0	52	1	37850.6	33681
5.03044	0.173368	-1.37726	0.199786	0.115365	-0.4812	2.2153	1.64036	253.614	3.53488	3.38876	-0.121465	-0.284362	0	1	16.6848	316.565	-7.9657	1	0	0	0	0	5	5	0	0	0	1	-5.9936	0	0	0	0	1	1	1	0	0	0	0	0	44	1	36358.5	33682
5.37064	1.07337	-6.27726	-0.400214	-0.282207	-0.168834	1.81773	1.95273	-876.386	3.35201	3.57151	-0.304333	-0.101611	0	0	-4.24994	-130.401	0.034297	1	0	0	0	0	2.26408	3	0	1	0	0	-3.9336	2	0	1	0	1	1	1	0	0	0	0	0	57	2	16327.8	33730
5.03044	1.87337	5.62274	0.0997861	0.402936	-0.234016	2.50287	1.88755	951.114	3.88927	3.87106	0.232924	0.197937	1	0	4.18775	84.8564	-19.9657	0	0	0	1	0	1.16	2	1	0	0	0	16.4564	0	0	0	0	1	1	1	0	0	0	0	0	57	2	12073.4	33731
5.59099	2.57337	9.02274	-0.300214	-0.306	-0.195958	1.79393	1.9256	-427.386	3.57169	3.49844	-0.0846525	-0.174686	0	0	-0.557655	-11.1752	2.0343	1	0	0	0	0	0.94	3	0	1	0	0	-0.393598	2	0	1	0	1	1	1	0	0	0	0	0	49	1	19305.9	33744
5.50533	2.17337	12.0227	-0.200214	-0.264345	-0.241729	1.83559	1.87983	907.614	3.58909	3.49591	-0.0672572	-0.177213	1	1	-4.30174	307.594	2.0343	0	1	0	0	0	5	4	0	0	1	0	-5.1136	0	0	0	0	1	1	1	0	0	0	0	0	55	1	8013.05	33754
5.22575	1.97337	11.0227	-0.500214	0.345229	0.149156	2.44516	2.27072	169.114	3.77254	3.65351	0.1162	-0.0196158	1	0	-9.45116	155.644	20.0343	0	1	0	0	0	0.75	1	0	0	0	0	-1.4136	2	0	1	0	1	1	1	0	0	0	0	0	57	1	3040.93	33771
5.42495	0.773368	12.0227	0.199786	-0.216374	0.154396	1.88356	2.27596	107.614	3.59771	3.81821	-0.0586377	0.14509	0	1	4.38992	-96.4678	8.0343	1	0	0	0	0	5	5	0	0	0	1	5.9864	0	0	0	0	1	1	1	0	0	0	0	0	49	1	49760.6	33784
5.34233	-3.35663	-13.4773	-1.13021	-0.107897	0.30005	1.99204	2.42161	-982.386	3.54184	3.77129	-0.1145	0.0981721	0	0	-1.15963	-66.7151	27.0343	1	1	0	0	0	0.65	1	0	0	0	0	-4.4336	0	0	0	0	1	1	1	0	0	0	0	0	56	1	3898.63	33792
5.51745	-0.126632	5.12274	-0.500214	0.113581	0.0985896	2.21352	2.22015	-950.886	3.65831	3.74238	0.00196676	0.0692581	0	0	3.58026	-68.932	35.0343	1	0	0	0	0	2.04	4	0	0	1	0	-0.943598	0	0	0	0	1	1	1	0	0	0	0	0	46	1	18073	33796
5.0689	-2.32663	-4.47726	-0.800214	0.0144877	-0.18485	2.11442	1.93671	-332.386	3.5601	3.47488	-0.0962387	-0.19824	1	0	-4.78207	141.543	28.0343	0	1	0	0	0	1.36937	1	0	0	0	0	-3.2036	1	1	0	0	1	1	1	0	0	0	0	0	56	2	2540.31	33808
5.49717	5.17337	21.7227	2.49979	0.0420972	-0.123053	2.14203	1.99851	-627.386	3.75262	3.4792	0.096276	-0.193917	1	0	-4.69733	93.9659	11.0343	1	0	0	0	0	2.88	3	0	1	0	0	-7.9436	2	0	1	0	1	1	1	0	0	0	0	0	50	2	40688.2	33838
5.00395	0.873368	3.72274	-0.400214	0.256605	-0.0180852	2.35654	2.10348	-371.886	3.8785	3.8712	0.222159	0.198081	1	0	4.12941	24.7793	-10.9657	1	0	0	0	0	3.13	5	0	0	0	1	-9.8836	0	0	0	0	1	1	1	0	0	0	0	0	55	1	42946.5	33840
5.45532	-0.0266321	3.12274	0.0997861	-0.14611	-0.0891275	1.95382	2.03243	-1191.89	3.48738	3.54789	-0.168966	-0.125227	0	0	4.3356	177.689	-24.9657	1	0	0	1	0	1.5	2	1	0	0	0	47.1364	0	0	0	0	1	1	1	0	0	0	0	0	56	2	9012.98	33841
4.91265	1.37337	16.7227	1.39979	-0.173353	-0.032857	1.92658	2.0887	-674.386	3.5384	3.64529	-0.117943	-0.0278285	0	0	8.22306	362.037	15.0343	1	0	0	0	0	5	5	0	0	0	1	-2.6436	1	1	0	0	1	1	1	0	0	0	0	0	44	2	31349.1	33864
5.2933	6.27337	-0.277258	1.79979	0.233888	0.105262	2.33382	2.22682	494.114	3.65438	3.50326	-0.00196531	-0.169863	1	0	1.01364	-37.3216	-16.9657	0	0	0	0	0	4.7	5	0	0	0	1	-2.4436	2	0	1	0	1	1	1	0	0	0	0	0	55	1	38185.8	33867
5.16479	-2.02663	-9.37726	-0.800214	-0.50444	-0.213048	1.59549	1.90851	-793.386	3.32302	3.53006	-0.333324	-0.143063	1	1	8.13605	-90.7861	-16.9657	1	0	0	0	0	1.3	4	0	0	1	0	-4.7836	2	0	1	0	1	1	1	0	0	0	0	0	44	2	21879.1	33880
5.44242	-0.526632	2.22274	-0.300214	-0.03896	0.176164	2.06098	2.29773	-352.886	3.65815	4.04307	0.00180409	0.369944	0	0	-6.77038	-71.9789	-5.9657	1	0	0	0	0	5	5	0	0	0	1	-4.7736	0	0	0	0	1	1	1	0	0	0	0	0	57	1	47193.2	33885
5.44674	1.47337	10.6227	-0.500214	-0.0661084	-0.105544	2.03383	2.01602	431.114	3.58826	3.65058	-0.0680809	-0.0225447	1	0	18.4892	143.602	24.0343	1	0	0	0	0	5	3	0	1	0	0	-9.7036	1	1	0	0	1	1	1	0	0	0	0	0	55	1	25564	33892
5.33272	2.27337	7.32274	0.199786	-0.24335	0.139811	1.85659	2.26137	587.614	3.39773	3.61617	-0.25861	-0.0569537	1	0	1.56559	79.4079	18.0343	1	0	0	1	0	3.9	4	0	0	1	0	1.2864	0	0	0	0	1	1	1	0	0	0	0	0	50	1	9119.1	33895
5.10595	-1.62663	-8.67726	-0.800214	-0.0889614	-0.0108415	2.01097	2.11072	-790.386	3.72131	3.55576	0.0649649	-0.117363	0	0	-6.45231	-19.4057	-15.9657	1	0	0	0	0	0.64	4	0	0	1	0	11.6764	0	0	0	0	1	1	1	0	0	0	0	0	48	2	28048.5	33899
5.23111	1.27337	-9.67726	1.09979	-0.00360504	0.116204	2.09633	2.23777	-1260.89	3.68979	3.85189	0.0334515	0.17877	0	0	3.04868	-77.2095	-19.9657	1	1	0	0	0	0.9	4	0	0	1	0	-7.7336	0	0	0	0	1	1	1	0	0	0	0	0	49	2	8354.49	33907
5.01064	0.273368	23.2227	0.599786	0.079617	-0.202133	2.17955	1.91943	-570.386	4.06035	3.7229	0.404006	0.0497775	1	0	-9.89209	-165.656	-3.9657	0	0	0	1	0	2.17	5	0	0	0	1	0.256402	0	0	0	0	1	1	1	0	0	0	0	0	51	1	11595.9	33910
5.23111	-2.22663	-7.37726	-0.800214	0.841352	0.232877	2.94129	2.35444	-17.8856	4.01821	3.80994	0.361867	0.136822	0	0	-0.884842	4.83355	-14.9657	1	1	0	0	0	1.33	4	0	0	1	0	-3.3036	0	0	0	0	1	1	1	0	0	0	0	0	57	2	9929.08	33918
5.0626	0.873368	-2.37726	0.499786	-0.102741	-0.349139	1.99719	1.77242	-196.386	3.76561	3.64524	0.109264	-0.0278792	1	0	-2.2437	393.732	-21.9657	1	0	1	0	0	0.75	2	1	0	0	0	-6.1336	0	0	0	0	1	1	1	0	0	0	0	0	45	1	25248	33924
5.53339	-1.72663	1.22274	-0.500214	0.0682973	0.0736925	2.16823	2.19525	1.61439	3.75529	3.78386	0.0989457	0.110741	0	0	2.59172	69.9735	28.0343	0	0	0	0	0	1.89	3	0	1	0	0	2.5964	1	1	0	0	1	1	1	0	0	0	0	0	46	2	6982.58	33930
5.31812	3.77337	16.4227	-0.600214	0.219573	-0.499613	2.31951	1.62195	389.114	3.93642	3.74543	0.280079	0.0723114	1	0	3.20792	44.1558	11.0343	0	0	0	0	0	4.68	4	0	0	1	0	10.7864	0	0	0	0	1	1	1	0	0	0	0	0	49	1	43936.6	33934
5.73979	2.77337	20.7227	-0.300214	0.180199	-0.041048	2.28013	2.08051	-541.886	3.79326	3.64439	0.136915	-0.0287365	0	0	6.65874	-100.069	35.0343	1	1	0	0	0	1.56	3	0	1	0	0	-3.8936	1	1	0	0	1	1	1	0	0	0	0	0	58	2	3723.01	33941
5.30827	0.173368	-7.07726	0.0997861	0.163117	-0.0334195	2.26305	2.08814	-321.386	3.90516	3.65641	0.248813	-0.0167104	1	0	-3.72887	-117.332	-24.9657	0	1	0	0	0	1.68	1	0	0	0	0	-2.3636	0	0	0	0	1	1	1	0	0	0	0	0	55	2	13081.2	33952
5.24702	3.87337	24.2227	0.699786	-0.862535	0.053779	1.2374	2.17534	1195.11	3.21061	3.98524	-0.445734	0.312123	0	1	18.4266	-24.9254	-21.9657	0	0	0	0	0	5	5	0	0	0	1	-4.9236	0	0	0	0	1	1	1	0	0	0	0	0	53	1	41953.2	33967
5.59471	-0.926632	-3.57726	-0.000213929	0.175838	0.504276	2.27577	2.62584	-407.386	3.86481	3.95453	0.208468	0.281405	1	0	-5.30697	-107.812	-20.9657	1	0	0	0	0	4.52	4	0	0	1	0	-5.9236	1	1	0	0	1	1	1	0	0	0	0	0	49	2	2526.72	33974
5.10595	-1.92663	0.422742	-0.700214	-0.324003	-0.472373	1.77593	1.64919	733.614	3.49761	3.53587	-0.158733	-0.13725	0	0	-0.510504	34.7057	-25.9657	1	0	0	1	0	0.1	4	0	0	1	0	6.8664	0	0	0	0	1	1	1	0	0	0	0	0	49	1	2822.11	33981
5.32301	7.87337	7.92274	-0.200214	-0.302995	-0.294154	1.79694	1.82741	1037.11	3.47241	3.75736	-0.183932	0.0842358	0	0	-7.21488	-79.4414	0.034297	0	0	0	0	0	2.05	3	0	1	0	0	13.3764	0	0	0	0	1	1	1	0	0	0	0	0	45	1	40822.2	34004
5.26786	2.37337	9.12274	0.499786	0.241352	0.129096	2.34129	2.25066	-249.386	3.71926	3.65134	0.0629205	-0.0217807	0	1	9.68416	-45.0766	-15.9657	1	0	0	0	0	5	5	0	0	0	1	-0.0435979	0	0	0	0	1	1	1	0	0	0	0	0	47	2	52098.3	34017
4.8752	-1.72663	-5.17726	-0.400214	0.184756	-0.0355773	2.28469	2.08598	440.614	3.69523	3.61596	0.0388895	-0.0571625	0	0	-1.12525	164.462	-21.9657	0	1	0	0	0	1.68	3	0	1	0	0	4.6064	2	0	1	0	1	1	1	0	0	0	0	0	55	2	13081.2	34023
5.23644	0.273368	1.82274	-0.500214	0.0913497	0.0543021	2.19128	2.17586	-804.386	3.63657	3.68772	-0.0197728	0.0145972	0	0	4.52952	-59.8685	21.0343	1	0	0	0	0	3.9	5	0	0	0	1	14.3664	0	0	0	0	1	1	1	0	0	0	0	0	55	1	36171.4	34062
5.41165	0.673368	0.0227424	-0.400214	0.035731	0.118373	2.13567	2.23994	-780.886	3.69452	3.67045	0.0381818	-0.00266998	0	0	4.86746	-99.6931	16.0343	1	0	0	0	0	5	5	0	0	0	1	0.376402	1	1	0	0	1	1	1	0	0	0	0	0	50	2	32647	34069
5.55296	1.57337	14.8227	-0.300214	-0.101398	-0.426083	1.99854	1.69548	-210.386	3.44868	3.39612	-0.207664	-0.277001	1	0	3.79265	107.766	-1.9657	0	0	0	0	0	1.07	5	0	0	0	1	-3.9736	0	0	0	0	1	1	1	0	0	0	0	0	48	2	43049.8	34080
5.00395	4.67337	3.42274	-0.100214	0.757681	0.11805	2.85762	2.23961	961.114	3.94754	3.66588	0.291202	-0.00724156	1	0	0.697255	-28.1528	18.0343	0	0	0	0	0	3.18	1	0	0	0	0	4.4664	3	0	0	1	1	1	1	0	0	0	0	0	47	2	29700.2	34086
5.65249	0.373368	-1.07726	-0.400214	-0.707748	-0.0301498	1.39219	2.09141	466.114	3.1341	3.55731	-0.522238	-0.115808	1	0	9.40022	256.694	9.0343	0	0	0	0	0	2.27	4	0	0	1	0	-0.853598	1	1	0	0	1	1	1	0	0	0	0	0	46	2	38586.3	34092
5.35659	-0.626632	3.42274	-0.500214	0.284815	0.484186	2.38475	2.60575	1195.61	3.73676	3.92923	0.0804203	0.256105	0	1	-3.92434	-43.4052	36.0343	0	0	0	0	0	5	1	0	0	0	0	-1.1436	1	1	0	0	1	1	1	0	0	0	0	0	55	2	12915.2	34096
5.50939	0.573368	3.82274	-0.400214	0.285873	-0.0163897	2.38581	2.10517	-15.3856	3.73794	3.62567	0.0815951	-0.0474478	0	0	5.71565	-148.147	-19.9657	1	0	0	0	0	3.73	4	0	0	1	0	-1.7136	0	0	0	0	1	1	1	0	0	0	0	0	57	1	4209.85	34101
5.46383	1.17337	-0.977258	-0.100214	-0.224515	-0.113773	1.87542	2.00779	-586.386	3.48984	3.77445	-0.166507	0.101325	0	1	-2.43561	-74.4741	-20.9657	0	0	0	0	0	0.9	3	0	1	0	0	7.6864	0	0	0	0	1	1	1	0	0	0	0	0	44	2	22169.2	34108
5.12396	-1.12663	-3.47726	-0.800214	0.27661	0.0082639	2.37654	2.12983	1768.11	4.05837	3.68071	0.402031	0.00759231	0	0	6.94333	-136.048	1.0343	0	0	0	0	0	5	4	0	0	1	0	-4.3236	0	0	0	0	1	1	1	0	0	0	0	0	54	1	44056	34109
5.32301	0.873368	5.32274	-0.000213929	-0.190616	-0.135954	1.90932	1.98561	866.114	3.43032	3.6648	-0.226021	-0.0083252	1	0	-15.3834	16.2945	23.0343	0	0	0	1	0	2.51	3	0	1	0	0	-4.4236	2	0	1	0	1	1	1	0	0	0	0	0	45	1	3652.93	34114
5.11799	3.17337	19.6227	1.19979	0.0253661	-0.109987	2.1253	2.01157	999.114	3.72681	3.64894	0.0704634	-0.0241817	0	0	3.90306	-55.0507	-2.9657	0	0	0	0	0	5	5	0	0	0	1	-3.1736	0	0	0	0	1	1	1	0	0	0	0	0	52	2	34216.5	34123
5.22575	-2.32663	-0.977258	-0.700214	0.154395	0.204708	2.25433	2.32627	-186.886	3.98149	3.79627	0.325149	0.123144	1	0	-0.0956818	-110.139	-12.9657	1	1	0	0	0	0.8	1	0	0	0	0	-2.2636	0	0	0	0	1	1	1	0	0	0	0	0	58	2	682.668	34129
5.11799	0.573368	-8.07726	-0.300214	-0.287551	0.0806149	1.81238	2.20218	-1013.39	3.4649	3.68877	-0.191446	0.0156446	1	0	-0.272566	-27.2712	-7.9657	1	0	1	0	0	0.65	2	1	0	0	0	-3.6836	0	0	0	0	1	1	1	0	0	0	0	0	45	2	27887.5	34130
5.50939	-0.326632	84.0227	1.99979	-0.187065	-0.241589	1.91287	1.87997	-337.886	3.49645	3.7698	-0.159889	0.0966758	1	0	-1.78874	9.70806	15.0343	0	0	0	1	0	2.04	3	0	1	0	0	-0.973598	1	1	0	0	1	1	1	0	0	0	0	0	53	2	4515.32	34133
5.04986	1.97337	4.62274	-0.200214	0.0970439	0.0391509	2.19698	2.16071	-563.386	3.91915	3.76473	0.262805	0.0916075	0	1	5.49175	-56.5867	-16.9657	0	0	0	0	0	3.21	4	0	0	1	0	14.2564	0	0	0	0	1	1	1	0	0	0	0	0	55	1	38058.7	34136
5.37064	2.87337	8.02274	0.299786	-0.0716793	0.114677	2.02826	2.23624	556.114	3.65728	3.75484	0.000934635	0.0817216	0	0	4.85152	146.573	-19.9657	0	0	0	0	0	5	5	0	0	0	1	-5.9136	2	0	1	0	1	1	1	0	0	0	0	0	55	1	38185.8	34141
5.46383	-0.626632	1.92274	0.299786	-0.220364	0.0938473	1.87957	2.21541	-584.386	3.48542	3.65104	-0.170923	-0.0220855	0	0	4.34696	-29.6792	18.0343	0	0	1	0	0	3.73	3	0	1	0	0	2.3964	2	0	1	0	1	1	1	0	0	0	0	0	52	2	21189.5	34150
5.29832	4.27337	-7.77726	1.69979	-0.214512	-0.0715751	1.88542	2.04999	-901.386	3.55497	3.64034	-0.101375	-0.0327812	0	0	-1.87276	-118.583	6.0343	1	0	0	0	0	3.25	3	0	1	0	0	6.0164	2	0	1	0	1	1	1	0	0	0	0	0	50	2	20386.6	34165
5.09987	2.17337	-3.37726	-0.000213929	-0.270502	-0.0995857	1.82943	2.02198	26.1144	3.44956	3.38917	-0.206779	-0.283951	0	1	-2.89478	-154.813	32.0343	0	0	0	0	0	1.29	3	0	1	0	0	-8.3536	1	1	0	0	1	1	1	0	0	0	0	0	48	2	23841.1	34173
5.39816	-2.72663	-10.1773	-0.800214	-0.260066	-0.0580305	1.83987	2.06353	-210.386	3.60238	3.72412	-0.0539601	0.0509995	0	0	19.5649	-122.238	-0.965703	1	1	0	0	0	1.66	1	0	0	0	0	-5.9236	1	1	0	0	1	1	1	0	0	0	0	0	57	2	6251.57	34176
5.68358	-1.72663	16.4227	0.599786	-0.154971	-0.207604	1.94496	1.91396	-1265.89	3.57496	3.52857	-0.0813798	-0.144551	1	0	4.89393	179.257	0.034297	1	0	0	1	0	2.05	2	1	0	0	0	6.2764	1	1	0	0	1	1	1	0	0	0	0	0	51	2	9653.73	34180
5.32301	-0.426632	7.32274	-0.100214	0.0900821	-0.0311579	2.19002	2.0904	-194.386	3.84217	3.6369	0.185828	-0.0362237	0	0	-1.44483	-35.6809	14.0343	0	1	0	0	0	0.81	1	0	0	0	0	-7.1236	2	0	1	0	1	1	1	0	0	0	0	0	49	2	1374.69	34223
5.22575	0.573368	5.82274	-0.300214	0.434154	-0.117238	2.53409	2.00432	273.614	3.97061	3.62146	0.314265	-0.0516589	1	0	6.68269	-129.529	-1.9657	0	0	0	1	0	2.06	5	0	0	0	1	-6.3136	0	0	0	0	1	1	1	0	0	0	0	0	56	1	16334.4	34231
5.33754	-0.126632	7.12274	-0.600214	-0.125547	0.339969	1.97439	2.46153	-819.886	3.62935	3.93821	-0.0269933	0.265086	1	0	-2.46063	-88.8205	19.0343	0	1	0	0	0	0.66	1	0	0	0	0	-2.2136	0	0	0	0	1	1	1	0	0	0	0	0	58	2	1465.91	34234
5.46383	2.77337	5.02274	0.299786	-0.0514775	-0.784069	2.04846	1.33749	2072.11	3.70803	3.57896	0.0516904	-0.0941652	0	0	27.8664	-145.997	5.0343	0	0	0	0	0	2.43	3	0	1	0	0	-1.0336	0	0	0	0	1	1	1	0	0	0	0	0	45	1	34798.3	34245
5.45532	2.67337	-3.77726	0.299786	-0.544965	-0.394323	1.55497	1.72724	466.614	3.36471	3.47585	-0.291632	-0.197274	1	0	-4.43064	-69.4148	2.0343	0	0	0	0	0	3.57	5	0	0	0	1	-4.6736	2	0	1	0	1	1	1	0	0	0	0	0	44	1	34699.2	34250
4.99721	2.17337	2.12274	-0.000213929	-0.189169	-0.416091	1.91077	1.70547	-285.886	3.48413	3.44863	-0.172208	-0.224494	0	0	14.6119	414.919	-7.9657	0	0	0	0	0	2.26	4	0	0	1	0	7.4964	0	0	0	0	1	1	1	0	0	0	0	0	45	1	44899.5	34274
5.25227	1.07337	-5.27726	-0.600214	-0.0813181	-0.167272	2.01862	1.95429	-922.886	3.5004	3.60068	-0.155947	-0.0724368	1	0	7.00234	-55.8725	-1.9657	1	0	0	0	0	4.68	3	0	1	0	0	-5.4236	2	0	1	0	1	1	1	0	0	0	0	0	46	1	41391.6	34283
5.14166	-0.426632	-5.37726	-1.13021	-0.30769	-0.114471	1.79224	2.00709	1600.11	3.47856	3.50367	-0.177781	-0.169457	1	0	-16.9374	-175.165	-19.9657	0	0	0	0	0	0.6	2	1	0	0	0	-4.8436	2	0	1	0	1	1	1	0	0	0	0	0	46	1	24876.6	34291
5.03695	-0.426632	0.322742	-0.600214	-0.203866	-0.0818286	1.89607	2.03973	42.1144	3.66302	3.69075	0.00667796	0.0176332	0	0	4.40547	-159.823	3.0343	1	0	0	0	0	0.9	5	0	0	0	1	-6.3536	0	0	0	0	1	1	1	0	0	0	0	0	54	1	16557	34292
5.46383	-0.426632	2.82274	-0.800214	-0.199319	0.200738	1.90062	2.3223	2107.61	3.33351	4.01124	-0.322836	0.338115	1	0	0.718315	193.165	-17.9657	0	0	0	1	0	3.73	5	0	0	0	1	1.8964	0	0	0	0	1	1	1	0	0	0	0	0	49	1	15426.6	34295
5.05625	-0.526632	2.32274	-1.13021	0.180143	0.196686	2.28008	2.31825	-76.3856	3.66432	3.78335	0.00797844	0.110225	0	0	8.11009	-96.8168	35.0343	0	0	0	0	0	1.09	3	0	1	0	0	-3.4436	2	0	1	0	1	1	1	0	0	0	0	0	45	1	4359.43	34300
5.37528	-1.62663	-6.77726	-0.900214	0.42444	-0.0799215	2.52437	2.04164	2148.61	3.43226	3.47485	-0.22408	-0.19827	0	0	3.41659	485.724	3.0343	0	0	0	0	0	0.83	1	0	0	0	0	-5.2736	2	0	1	0	1	1	1	0	0	0	0	0	46	1	18504.7	34303
5.22575	0.773368	-4.47726	-0.000213929	-0.396321	-0.0695177	1.70361	2.05204	-341.386	3.4216	3.54209	-0.234743	-0.131031	0	0	5.55717	149.318	-5.9657	1	0	0	0	0	0.6	2	1	0	0	0	14.1364	3	0	0	1	1	1	1	0	0	0	0	0	44	2	16125.7	34310
4.98361	8.57337	24.2227	-0.200214	0.00558572	-0.100311	2.10552	2.02125	813.614	3.93824	3.59878	0.281902	-0.0743449	0	0	4.51685	-267.06	-11.9657	0	0	0	1	0	2.77	5	0	0	0	1	-3.1636	0	0	0	0	1	1	1	0	0	0	0	0	49	1	14601.5	34354
5.04343	5.57337	16.6227	1.79979	0.152472	0.0959905	2.25241	2.21755	-1302.39	3.77875	3.6527	0.122406	-0.0204172	0	0	0.77269	-69.6917	2.0343	0	0	0	0	1	2.98	3	0	1	0	0	3.6964	1	1	0	0	1	1	1	0	0	0	0	0	46	1	47584.4	34356
5.30827	3.27337	28.7227	0.799786	0.0298617	-0.0597669	2.1298	2.06179	-727.386	3.74598	3.73849	0.0896364	0.0653639	0	0	-4.61916	-142.768	39.0343	1	0	0	0	0	1.46	1	0	0	0	0	2.6264	1	1	0	0	1	1	1	0	0	0	0	0	44	1	12822.5	34361
5.00395	-1.32663	-4.07726	-1.00021	0.372702	0.0333035	2.47264	2.15487	2038.61	3.64129	3.86444	-0.0150574	0.191314	0	1	1.82311	30.2739	-14.9657	0	0	0	0	0	1.86	4	0	0	1	0	-6.8936	1	1	0	0	1	1	1	0	0	0	0	0	46	1	43453.1	34365
5.52545	-2.22663	-8.37726	-0.600214	-0.198865	0.100432	1.90107	2.22199	-551.386	3.55887	3.77352	-0.0974759	0.100397	1	1	-4.45807	53.066	-11.9657	1	0	1	0	0	0.23	1	0	0	0	0	0.986402	0	0	0	0	1	1	1	0	0	0	0	0	47	1	31988.4	34374
5.59471	-1.72663	-3.57726	-0.200214	0.207976	-0.130344	2.30791	1.99122	81.6144	3.77971	3.79113	0.123364	0.11801	1	0	-5.02421	-166.37	-11.9657	1	0	0	0	0	5	5	0	0	0	1	-2.4536	0	0	0	0	1	1	1	0	0	0	0	0	44	1	3373.01	34383
5.46806	-1.42663	-7.57726	-0.800214	-0.343849	-0.195674	1.75609	1.92589	790.114	3.5344	3.56427	-0.121945	-0.108855	0	1	27.9151	-102.89	23.0343	0	0	0	0	0	4.18	3	0	1	0	0	-5.9036	2	0	1	0	1	1	1	0	0	0	0	0	44	2	24317.6	34393
5.23644	0.0733679	0.122742	0.299786	-0.110423	-0.298984	1.98951	1.82258	-103.886	3.60018	3.52056	-0.0561664	-0.152562	0	1	11.488	-56.223	11.0343	0	0	0	0	0	5	5	0	0	0	1	-2.5436	0	0	0	0	1	1	1	0	0	0	0	0	44	2	34497.8	34405
5.50126	0.573368	-4.07726	0.199786	0.296804	0.194479	2.39674	2.31604	-693.386	3.76248	3.78399	0.106138	0.110866	0	0	-3.99491	-87.9974	3.0343	1	1	0	0	0	5	4	0	0	1	0	8.1164	1	1	0	0	1	1	1	0	0	0	0	0	58	1	8064.26	34411
5.24702	-1.82663	-5.67726	-0.600214	0.063995	-0.106535	2.16393	2.01503	-350.886	3.72472	3.5327	0.0683811	-0.140421	1	1	4.6321	182.587	-18.9657	1	0	0	0	0	1.24	3	0	1	0	0	-4.1336	1	1	0	0	1	1	1	0	0	0	0	0	47	1	2672.99	34424
5.37528	-1.72663	-2.37726	-0.800214	-0.0464476	0.123443	2.05349	2.245	-1466.89	3.59856	3.71771	-0.0577855	0.0445853	0	1	-1.87688	-77.5989	28.0343	1	1	0	0	0	1	1	0	0	0	0	-2.0736	1	1	0	0	1	1	1	0	0	0	0	0	58	1	3072.5	34427
5.60212	-1.12663	-2.97726	-0.400214	-0.164062	0.0882822	1.93587	2.20984	-1142.89	3.73607	3.73313	0.0797315	0.0600094	1	0	4.96831	-26.6583	-8.9657	1	0	0	0	0	4.16	4	0	0	1	0	-2.2136	1	1	0	0	1	1	1	0	0	0	0	0	54	2	44866.4	34437
4.99043	-0.326632	-5.97726	-0.500214	-0.158185	0.0632871	1.94175	2.18485	305.114	3.45809	3.69225	-0.198249	0.019125	0	1	-0.369918	-149.925	-16.9657	0	0	1	0	0	0.83	4	0	0	1	0	-5.8636	0	0	0	0	1	1	1	0	0	0	0	0	54	1	23625.5	34444
5.27811	-0.826632	2.92274	-0.600214	-0.385214	-0.317512	1.71472	1.80405	-170.886	3.38272	3.3569	-0.273623	-0.316221	0	0	-3.00533	-69.4324	3.0343	0	0	0	0	0	1.84	3	0	1	0	0	-6.7136	3	0	0	1	1	1	1	0	0	0	0	0	46	1	48119	34450
5.1299	3.57337	16.8227	0.299786	-0.358171	-0.483821	1.74176	1.63774	349.114	3.31678	3.42529	-0.339567	-0.247831	1	0	-2.23806	-39.7964	-1.9657	1	0	0	0	0	5	4	0	0	1	0	-5.9636	1	1	0	0	1	1	1	0	0	0	0	0	48	1	33266.8	34457
4.89784	-2.22663	-5.17726	-0.500214	-0.0519326	-0.447148	2.048	1.67441	335.114	3.74904	3.36522	0.092699	-0.307906	0	0	-8.71486	11.9446	1.0343	1	0	0	1	0	2.27	4	0	0	1	0	3.0964	0	0	0	0	1	1	1	0	0	0	0	0	45	2	8135.33	34465
5.32788	-1.32663	1.22274	-0.200214	-0.0797682	-0.399715	2.02017	1.72185	-54.8856	3.6386	3.6824	-0.0177395	0.00927868	0	0	12.1439	115.087	-3.9657	1	0	0	0	0	5	5	0	0	0	1	-0.463598	0	0	0	0	1	1	1	0	0	0	0	0	54	2	36832.5	34467
5.70711	-2.32663	-8.77726	-0.900214	0.0773242	0.0714832	2.17726	2.19305	3167.61	3.55385	3.61695	-0.102493	-0.0561758	0	1	-4.93812	-124.246	-23.9657	1	0	0	0	0	2.49	4	0	0	1	0	-2.5236	1	1	0	0	1	1	1	0	0	0	0	0	47	2	22317.6	34469
5.3845	-2.52663	-9.37726	-0.700214	0.314011	-0.102155	2.41395	2.01941	-258.886	3.88891	3.6487	0.232565	-0.0244239	0	1	1.96552	70.2894	14.0343	0	0	0	0	0	5	5	0	0	0	1	-2.3036	0	0	0	0	1	1	1	0	0	0	0	0	52	2	21717	34470
5.24175	-1.52663	-4.07726	-0.900214	-0.1322	-0.0218081	1.96773	2.09975	-339.386	3.5638	3.84396	-0.0925405	0.170842	0	1	-3.03767	53.9275	-0.965703	0	0	0	0	0	5	3	0	1	0	0	4.9664	1	1	0	0	1	1	1	0	0	0	0	0	49	1	51542.4	34472
5.24702	1.57337	17.5227	-0.000213929	0.138403	0.149425	2.23834	2.27099	1650.61	3.383	3.46405	-0.273342	-0.209073	1	1	26.9458	597.892	-0.965703	0	0	0	0	0	1.7	2	1	0	0	0	-7.5436	2	0	1	0	1	1	1	0	0	0	0	0	46	2	46239.8	34499
5.56068	5.67337	10.3227	1.19979	-0.20927	-0.30777	1.89067	1.81379	2.61439	3.50637	3.42202	-0.149973	-0.251106	0	0	-5.42123	-8.84386	12.0343	1	0	0	0	1	5	3	0	1	0	0	11.3264	0	0	0	0	1	1	1	0	0	0	0	0	51	1	33157.5	34504
5.39363	0.0733679	-0.777258	-0.400214	0.116088	0.289652	2.21602	2.41121	-171.386	3.67674	3.66651	0.0203941	-0.00660754	0	0	0.607677	-144.765	-6.9657	1	1	0	0	0	5	4	0	0	1	0	-1.7636	0	0	0	0	1	1	1	0	0	0	0	0	53	1	10176.5	34509
5.18178	1.47337	8.42274	0.0997861	-0.105981	-0.184671	1.99395	1.93689	-336.886	3.49574	3.48532	-0.160606	-0.187798	0	0	-1.79998	287.795	-9.9657	1	0	0	1	0	1.24	4	0	0	1	0	-2.1236	2	0	1	0	1	1	1	0	0	0	0	0	47	1	11478.5	34515
5.44674	1.37337	1.02274	-0.200214	-0.0252809	0.437819	2.07465	2.55938	265.614	3.76439	3.97052	0.108043	0.297394	1	0	-2.48727	-61.5511	30.0343	0	0	0	0	0	3.03	3	0	1	0	0	-5.0236	0	0	0	0	1	1	1	0	0	0	0	0	47	2	19476.6	34538
5.29832	0.273368	-1.67726	-0.400214	-0.114123	-0.111861	1.98581	2.0097	-1527.39	3.52869	3.6037	-0.127652	-0.0694173	0	0	6.52953	-68.0707	0.034297	1	1	0	0	0	3.5	4	0	0	1	0	-5.2136	2	0	1	0	1	1	1	0	0	0	0	0	57	2	7995.15	34540
5.00395	0.573368	-1.87726	-0.300214	-0.210765	-0.183937	1.88917	1.93762	203.114	3.45035	3.47833	-0.205993	-0.194788	1	0	0.53024	-152.681	-22.9657	1	0	0	1	0	3.12	5	0	0	0	1	6.1264	0	0	0	0	1	1	1	0	0	0	0	0	49	1	13163.2	34546
5.54126	-0.826632	5.22274	-0.600214	0.00911965	-0.0051755	2.10905	2.11639	-389.386	3.67991	3.59383	0.023564	-0.0792955	0	0	-0.981987	-88.1136	-19.9657	1	0	0	1	0	0.88	5	0	0	0	1	-2.9636	0	0	0	0	1	1	1	0	0	0	0	0	55	1	9893.36	34563
5.20949	3.17337	17.3227	-0.500214	-0.173629	0.56009	1.92631	2.68165	1222.11	3.49513	4.10932	-0.161218	0.436199	0	0	0.734611	-24.7604	23.0343	0	0	0	0	0	3.71062	5	0	0	0	1	-6.2136	0	0	0	0	1	1	1	0	0	0	0	0	48	2	27012.5	34569
5.19296	-1.52663	-7.07726	-0.600214	-0.00572344	0.458093	2.09421	2.57966	1266.61	3.59851	4.06426	-0.0578359	0.39114	0	0	0.299433	-136.605	-16.9657	1	0	0	0	0	5	5	0	0	0	1	-11.5236	0	0	0	0	1	1	1	0	0	0	0	0	48	2	2642.68	34571
5.42495	12.0734	31.9227	1.79979	-0.274724	-0.0673035	1.82521	2.05426	884.614	3.57885	3.76975	-0.0774921	0.096628	1	0	6.6475	278.397	19.0343	0	0	0	0	0	2.86	3	0	1	0	0	-6.1636	3	0	0	1	1	1	1	0	0	0	0	0	50	2	25324.4	34586
5.26786	-0.426632	0.0227424	-0.000213929	-0.0251347	0.271128	2.0748	2.39269	-1345.39	3.63582	3.80582	-0.0205278	0.132694	0	0	-0.738985	-114.239	-14.9657	1	0	0	1	0	3.1	5	0	0	0	1	-3.1936	0	0	0	0	1	1	1	0	0	0	0	0	51	1	9002.41	34591
5.80814	-1.02663	-6.17726	-0.000213929	-0.104368	-0.115199	1.99557	2.00636	276.114	3.55374	3.52182	-0.102602	-0.151297	1	0	6.18709	-110.021	-22.9657	1	0	0	0	0	1.46	4	0	0	1	0	0.0764021	0	0	0	0	1	1	1	0	0	0	0	0	50	2	2558.4	34614
5.273	-3.22663	8.92274	-0.000213929	-0.403809	-0.339987	1.69613	1.78157	-719.886	3.34451	3.49217	-0.311837	-0.180951	0	0	1.76304	-23.9621	-13.9657	1	0	0	1	0	4.55	4	0	0	1	0	-4.3236	0	0	0	0	1	1	1	0	0	0	0	0	51	2	11824.3	34623
5.49306	2.47337	21.5227	1.29979	-0.658402	-0.312951	1.44153	1.80861	1515.11	3.40428	3.44638	-0.252062	-0.226745	0	1	25.4123	569.145	2.0343	0	0	0	0	0	0.9	2	1	0	0	0	7.6064	0	0	0	0	1	1	1	0	0	0	0	0	44	2	15563	34637
4.91265	0.873368	1.42274	-0.400214	0.128743	-0.280885	2.22868	1.84068	-275.886	3.69314	3.45479	0.036799	-0.218335	1	0	11.1454	272.651	-21.9657	0	0	0	0	0	0.94	3	0	1	0	0	-6.1736	2	0	1	0	1	1	1	0	0	0	0	0	54	2	22962.1	34640
5.31321	-1.52663	-3.77726	-0.200214	-0.0307777	0.240043	2.06916	2.36161	-609.886	3.6582	3.85747	0.00185853	0.184351	1	0	4.48424	-69.61	-7.9657	1	1	0	0	0	0.93	2	1	0	0	0	4.7464	0	0	0	0	1	1	1	0	0	0	0	0	52	2	6945.24	34644
5.42053	9.77337	74.6227	2.59979	0.212858	0.200515	2.31279	2.32208	-969.886	3.83292	3.88233	0.176575	0.209205	0	1	5.62565	115.449	24.0343	1	0	0	0	0	3.31	2	1	0	0	0	-10.7236	2	0	1	0	1	1	1	0	0	0	0	0	50	2	25799.5	34647
5.15329	-1.42663	-6.07726	-0.400214	0.0346872	0.174535	2.13462	2.2961	2149.11	3.71461	3.81655	0.0582635	0.143432	1	1	12.6678	430.994	-11.9657	1	1	0	0	0	1.65	2	1	0	0	0	-2.9736	0	0	0	0	1	1	1	0	0	0	0	0	57	1	13008.8	34653
5.27811	0.173368	1.22274	-0.300214	0.418024	-0.237952	2.51796	1.88361	443.114	3.77348	3.54762	0.117136	-0.125502	0	0	-19.4152	-205.134	-1.9657	1	1	0	0	0	1.57	2	1	0	0	0	2.1364	2	0	1	0	1	1	1	0	0	0	0	0	58	1	5865.74	34662
5.09375	1.67337	1.82274	-0.200214	-0.101738	-0.501947	1.9982	1.61961	2200.61	3.50544	3.13726	-0.150903	-0.535864	1	1	-11.5083	-77.7205	-5.9657	0	0	0	0	0	3.27	3	0	1	0	0	-5.1636	2	0	1	0	1	1	1	0	0	0	0	0	47	2	49720.6	34669
4.95583	2.37337	3.82274	-0.000213929	0.0251791	-0.13277	2.12511	1.98879	-517.386	3.55551	3.71046	-0.100828	0.0373361	0	0	0.0863445	-90.3937	-25.9657	1	0	0	1	0	3.12	4	0	0	1	0	-9.8436	0	0	0	0	1	1	1	0	0	0	0	0	49	1	9707.69	34671
5.3033	0.973368	3.42274	-1.00021	-0.0113427	0.134815	2.08859	2.25638	-445.886	3.74057	3.70741	0.0842256	0.0342843	1	1	2.1637	-81.8819	-6.9657	1	0	0	0	0	4.13	4	0	0	1	0	1.4464	0	0	0	0	1	1	1	0	0	0	0	0	46	1	49859.8	34681
5.54126	-1.12663	-7.97726	-0.500214	0.604605	0.241679	2.70454	2.36324	-371.386	3.98417	4.0056	0.327832	0.33248	0	0	-9.06029	-144.616	30.0343	1	1	0	0	0	2.36	1	0	0	0	0	0.756402	0	0	0	0	1	1	1	0	0	0	0	0	58	2	2686.38	34711
5.32788	1.47337	3.32274	-0.600214	0.217666	0.0866386	2.3176	2.2082	-561.386	3.68042	3.76403	0.024076	0.0909064	0	0	0.634042	-114.334	26.0343	0	0	0	0	0	3.9	5	0	0	0	1	-3.3536	0	0	0	0	1	1	1	0	0	0	0	0	55	1	16709.8	34713
5.63835	-0.926632	6.02274	-0.500214	-0.182162	-0.144838	1.91777	1.97672	-1060.39	3.5273	3.50818	-0.129039	-0.164946	1	0	2.99534	-49.9678	-21.9657	1	0	0	0	0	5	2	1	0	0	0	10.8064	2	0	1	0	1	1	1	0	0	0	0	0	46	2	2678.81	34719
5.17615	-1.92663	-8.47726	-0.900214	-0.0969365	0.241811	2.003	2.36337	-758.386	3.59241	3.78942	-0.0639293	0.116296	1	0	2.36947	-70.0245	-6.9657	1	0	0	0	0	4.96	4	0	0	1	0	4.7764	1	1	0	0	1	1	1	0	0	0	0	0	46	1	49859.8	34724
5.47646	7.97337	24.6227	1.39979	-0.0227056	-0.151837	2.07723	1.96973	-116.386	3.58014	3.50708	-0.076202	-0.166039	0	0	1.69862	81.7957	21.0343	1	0	0	1	0	1	3	0	1	0	0	-0.623598	2	0	1	0	1	1	1	0	0	0	0	0	45	2	5433.97	34726
5.07517	-3.12663	-11.5773	-1.00021	0.305238	0.435332	2.40517	2.55689	-287.886	3.97469	4.03058	0.318352	0.357454	0	0	-9.70408	-86.0322	3.0343	1	0	0	0	0	3.76	5	0	0	0	1	1.8264	0	0	0	0	1	1	1	0	0	0	0	0	46	2	38504.8	34731
5.50939	1.87337	3.12274	-0.200214	-0.0436699	0.0771144	2.05627	2.19868	-99.3856	3.67458	3.6237	0.0182322	-0.0494248	1	0	-17.2608	-78.8745	9.0343	1	1	0	0	0	1.36937	1	0	0	0	0	-3.7236	0	0	0	0	1	1	1	0	0	0	0	0	56	1	10335	34734
5.18178	-0.226632	0.622742	1.09979	-0.0586703	0.135725	2.04126	2.25729	-681.386	3.7086	3.84295	0.0522575	0.169827	0	0	7.48454	-60.1227	-3.9657	1	1	0	0	0	3.5	3	0	1	0	0	9.8164	0	0	0	0	1	1	1	0	0	0	0	0	54	2	6140.76	34740
5.56452	-1.12663	9.22274	-0.000213929	0.0564557	0.0973214	2.15639	2.21888	-627.886	3.73022	3.64182	0.0738734	-0.0313014	0	0	4.17704	304.64	28.0343	1	1	0	0	0	0.84	1	0	0	0	0	-2.5036	1	1	0	0	1	1	1	0	0	0	0	0	55	2	5378.49	34777
5.36129	0.373368	2.42274	-0.300214	0.293379	0.195435	2.39331	2.317	380.614	3.96447	3.73393	0.308132	0.0608104	0	1	0.423781	-108.645	-6.9657	0	0	0	0	0	4.85	5	0	0	0	1	-6.2536	0	0	0	0	1	1	1	0	0	0	0	0	56	2	29430.9	34786
5.39363	0.973368	4.82274	-0.400214	-0.0569185	0.287968	2.04302	2.40953	381.614	3.54862	3.64966	-0.107726	-0.023465	0	0	24.0928	-10.7507	13.0343	1	0	0	0	0	3.98	4	0	0	1	0	4.0064	1	1	0	0	1	1	1	0	0	0	0	0	48	2	41700.4	34807
5.62762	6.77337	53.2227	3.39979	0.340938	-0.384025	2.44087	1.73754	-432.886	3.84152	3.40685	0.185182	-0.266272	0	1	5.71393	107.009	0.034297	0	0	0	0	0	1.43	4	0	0	1	0	-0.493598	3	0	0	1	1	1	1	0	0	0	0	0	44	2	16389.5	34822
5.34711	-0.926632	-8.37726	-0.500214	-0.273987	0.0378984	1.82595	2.15946	587.114	3.43349	3.6087	-0.222849	-0.0644209	1	0	0.864987	-139.659	-11.9657	1	1	0	0	0	0.97	3	0	1	0	0	-8.5736	2	0	1	0	1	1	1	0	0	0	0	0	58	1	7122.77	34824
5.42935	-2.12663	15.6227	-0.400214	-0.294957	0.265492	1.80498	2.38705	427.614	3.63653	3.73898	-0.0198161	0.0658606	0	0	4.06648	5.05954	-14.9657	1	0	0	1	0	0.2	3	0	1	0	0	3.2764	2	0	1	0	1	1	1	0	0	0	0	0	49	1	11824.3	34838
5.15329	9.77337	7.12274	-0.300214	-0.0267356	-0.0974749	2.0732	2.02409	-215.886	3.56074	3.5667	-0.0955987	-0.106423	1	1	4.35882	37.8589	39.0343	0	0	0	0	0	1.46	3	0	1	0	0	-2.3936	1	1	0	0	1	1	1	0	0	0	0	0	47	2	10498.2	34857
5.03044	-0.626632	12.9227	-0.100214	-0.0165126	0.0853274	2.08342	2.20689	-280.386	3.89812	3.77255	0.241781	0.099427	0	0	-2.88182	-111.409	27.0343	0	0	0	1	0	0.55	1	0	0	0	0	-6.1036	0	0	0	0	1	1	1	0	0	0	0	0	51	2	3875.56	34873
5.50126	-0.326632	-5.47726	-0.600214	-0.217725	-0.0116682	1.88221	2.10989	-779.386	3.44294	3.55123	-0.213398	-0.121887	1	0	7.15098	-70.5424	6.0343	1	0	0	0	0	5	4	0	0	1	0	4.0964	1	1	0	0	1	1	1	0	0	0	0	0	46	2	43701.1	34887
4.85981	2.17337	27.1227	1.29979	-0.204811	0.362229	1.89512	2.48379	-230.386	3.50745	3.81493	-0.148896	0.141813	1	0	2.08019	320.805	39.0343	0	0	0	0	0	1.71	1	0	0	0	0	-2.9936	0	0	0	0	1	1	1	0	0	0	0	0	44	1	3525.94	34910
5.49306	-0.126632	-5.07726	-0.400214	-0.382836	-0.0431017	1.7171	2.07846	1066.61	3.33229	3.49105	-0.324048	-0.182071	1	0	-3.40576	-244.037	-17.9657	1	1	0	0	0	4.97	5	0	0	0	1	8.2564	0	0	0	0	1	1	1	0	0	0	0	0	58	2	7831.65	34914
5.14166	-0.326632	-2.07726	0.199786	-0.591204	-0.380306	1.50873	1.74126	2569.11	3.26555	3.63753	-0.390792	-0.0355918	1	0	-8.06118	51.9985	-4.9657	0	1	0	0	0	0.61	4	0	0	1	0	-0.643598	0	0	0	0	1	1	1	0	0	0	0	0	50	2	8090.57	34915
5.23111	6.27337	47.0227	-0.000213929	0.108299	0.0876809	2.20823	2.20924	438.114	3.75461	3.81985	0.0982626	0.146725	0	0	5.9442	-95.4889	39.0343	0	0	0	0	0	2.05	5	0	0	0	1	-6.8036	0	0	0	0	1	1	1	0	0	0	0	0	46	2	8117.46	34928
5.2832	2.17337	6.02274	1.19979	-0.104928	0.0432808	1.99501	2.16484	281.114	3.67643	3.59456	0.0200834	-0.0785644	0	0	10.9583	217.137	-3.9657	0	0	0	0	0	5	5	0	0	0	1	-6.0536	2	0	1	0	1	1	1	0	0	0	0	0	47	2	49720.6	34935
5.34711	0.873368	-4.47726	-0.100214	0.202155	-0.0848315	2.30209	2.03673	-660.386	3.85301	3.73247	0.196662	0.0593488	0	0	-4.55147	143.46	-16.9657	1	1	0	0	0	0.93	3	0	1	0	0	-2.2636	2	0	1	0	1	1	1	0	0	0	0	0	48	1	9415.64	34947
5.33754	-1.42663	-0.0772576	-0.700214	0.0661028	-0.0859929	2.16604	2.03557	-370.886	3.54016	3.49072	-0.116186	-0.182401	1	0	2.86472	-104.184	-0.965703	0	1	0	0	0	1.36937	1	0	0	0	0	4.1464	0	0	0	0	1	1	1	0	0	0	0	0	58	1	6784.46	34956
5.11199	3.77337	3.12274	0.599786	-0.237331	-0.21238	1.8626	1.90918	888.114	4.01789	3.82569	0.361547	0.152566	0	1	-1.55748	-116.513	-20.9657	0	1	0	0	0	1.53	1	0	0	0	0	-2.3836	0	0	0	0	1	1	1	0	0	0	0	0	50	2	10016.5	34966
5.42053	0.273368	-0.977258	-0.400214	0.714761	0.179549	2.8147	2.30111	1946.61	4.1603	3.71887	0.503957	0.0457489	0	0	-13.8536	-239.03	-20.9657	0	1	0	0	0	1.36	4	0	0	1	0	-6.7436	1	1	0	0	1	1	1	0	0	0	0	0	58	2	7784.04	34987
5.17615	0.773368	9.22274	-0.200214	-0.0878088	0.113262	2.01213	2.23482	648.114	3.59846	3.77954	-0.0578796	0.106419	0	0	6.57532	14.232	-21.9657	1	0	0	0	0	1.99	4	0	0	1	0	-7.6336	1	1	0	0	1	1	1	0	0	0	0	0	54	1	29430	35002
5.28827	-2.22663	-7.37726	-0.600214	0.121601	0.151958	2.22154	2.27352	-122.386	3.80948	3.76684	0.153139	0.0937172	0	0	-3.82462	-43.0739	-17.9657	1	0	0	0	0	2	5	0	0	0	1	0.886402	0	0	0	0	1	1	1	0	0	0	0	0	53	2	3203.96	35015
5.37528	0.873368	17.1227	-0.200214	-0.206214	0.147156	1.89372	2.26872	-422.886	3.58483	3.85113	-0.0715091	0.178011	1	0	0.883002	103.903	10.0343	0	1	0	0	0	3.73	1	0	0	0	0	0.576402	1	1	0	0	1	1	1	0	0	0	0	0	56	1	10266.7	35017
5.69709	-1.22663	0.822742	-0.300214	0.523437	-0.295438	2.62337	1.82612	133.114	3.87859	3.41687	0.222249	-0.256249	0	0	0.992572	-119.657	-11.9657	0	0	0	1	0	5	4	0	0	1	0	0.886402	0	0	0	0	1	1	1	0	0	0	0	0	54	2	12090.1	35021
5.20949	-2.52663	-8.07726	-1.10021	0.52422	-0.146034	2.62415	1.97553	-616.386	3.89822	3.55883	0.241879	-0.114295	0	0	-1.72741	-41.2805	-16.9657	1	0	0	0	0	4.82	5	0	0	0	1	-11.1436	0	0	0	0	1	1	1	0	0	0	0	0	54	1	29332	35022
5.63835	0.373368	2.52274	0.399786	0.260823	0.169054	2.36076	2.29062	88.6144	3.87655	3.79468	0.220212	0.121557	0	0	-0.387505	-168.076	-20.9657	1	0	1	0	0	2.58	4	0	0	1	0	0.306402	0	0	0	0	1	1	1	0	0	0	0	0	51	1	2101.29	35027
5.04986	-1.62663	1.92274	-0.300214	0.268576	0.221345	2.36851	2.34291	-619.886	3.87276	4.05003	0.216414	0.376906	0	0	-3.81119	-161.548	-8.9657	1	0	0	0	0	5	5	0	0	0	1	3.5464	0	0	0	0	1	1	1	0	0	0	0	0	58	1	35891.1	35038
5.3845	-0.226632	8.62274	-0.200214	0.109159	0.0290238	2.20909	2.15059	-730.886	3.74198	3.69507	0.0856323	0.0219494	0	0	-3.40067	19.5918	34.0343	1	0	0	0	0	5	5	0	0	0	1	-1.9136	0	0	0	0	1	1	1	0	0	0	0	0	57	1	21804.5	35053
5.03695	1.67337	19.0227	0.799786	-0.103204	0.247713	1.99673	2.36928	-1367.89	3.62849	3.83249	-0.0278562	0.159365	0	0	6.26709	-13.6869	-13.9657	1	0	0	0	0	4.5	5	0	0	0	1	-4.7736	0	0	0	0	1	1	1	0	0	0	0	0	50	2	43669.9	35058
5.05625	-1.12663	-4.27726	-0.900214	0.212999	0.325864	2.31293	2.44743	-1032.39	3.73041	3.71906	0.074063	0.0459392	0	0	0.62398	2.76777	38.0343	1	0	0	1	0	3.42	2	1	0	0	0	6.6064	0	0	0	0	1	1	1	0	0	0	0	0	48	1	9722.55	35079
5.1299	3.77337	0.422742	1.89979	0.337244	0.157137	2.43718	2.2787	-305.386	3.90557	3.87111	0.249225	0.197986	0	0	-10.7686	-93.8599	-22.9657	0	0	1	0	0	1.71	1	0	0	0	0	-6.3236	1	1	0	0	1	1	1	0	0	0	0	0	49	2	22073	35082
5.04986	-0.426632	3.02274	-0.400214	0.0509111	-0.0151482	2.15085	2.10641	-497.386	3.51079	3.56154	-0.145552	-0.111585	0	0	14.28	377.987	34.0343	0	0	0	0	0	1.43	2	1	0	0	0	1.9164	1	1	0	0	1	1	1	0	0	0	0	0	46	2	4631.34	35099
5.09987	3.77337	-3.77726	0.599786	-0.0619073	-0.178797	2.03803	1.94276	-286.886	3.40335	3.5936	-0.252995	-0.0795198	0	0	21.6932	26.4254	0.034297	1	0	0	0	0	2.48	4	0	0	1	0	-2.5736	0	0	0	0	1	1	1	0	0	0	0	0	46	1	40931.8	35119
5.43372	-0.0266321	11.5227	-0.200214	-0.213058	-0.0793631	1.88688	2.0422	369.114	3.34606	3.62288	-0.310284	-0.0502446	1	0	-0.653575	-177.056	2.0343	0	1	0	0	0	3.03	4	0	0	1	0	-4.6536	0	0	0	0	1	1	1	0	0	0	0	0	55	2	10761.9	35128
4.94876	0.773368	6.62274	-0.300214	0.130641	-0.0394256	2.23058	2.08214	-30.3856	3.74839	3.7099	0.0920469	0.0367769	0	0	3.71428	-140.633	35.0343	0	0	0	0	0	2.27	4	0	0	1	0	4.0764	1	1	0	0	1	1	1	0	0	0	0	0	56	2	9677.07	35142
5.0876	1.87337	3.42274	-0.200214	-0.257214	-0.131111	1.84272	1.99045	-501.886	3.53626	3.45973	-0.120084	-0.213388	1	0	0.810563	-108.71	-22.9657	1	0	0	0	0	0.77	4	0	0	1	0	9.4864	0	0	0	0	1	1	1	0	0	0	0	0	48	1	25662.8	35154
4.82028	0.273368	18.3227	0.499786	-0.0437505	-0.149403	2.05618	1.97216	-989.386	3.69314	3.61705	0.036796	-0.0560697	0	0	-0.0838485	5.57926	0.034297	0	0	0	1	0	0	5	0	0	0	1	-1.1036	0	0	0	0	1	1	1	0	0	0	0	0	45	2	9436.61	35157
5.68017	0.173368	16.9227	-0.200214	0.0509494	0.0658518	2.15088	2.18741	-854.886	3.64179	3.69522	-0.0145522	0.0220955	0	1	10.2847	46.8992	39.0343	1	0	0	0	0	2.41	5	0	0	0	1	2.7864	0	0	0	0	1	1	1	0	0	0	0	0	44	2	16835.5	35175
5.22036	-0.226632	6.82274	-0.700214	0.354139	0.495449	2.45407	2.61701	80.6144	4.02114	3.96877	0.364796	0.295649	0	0	-7.3846	-75.4683	23.0343	0	0	0	1	0	5	5	0	0	0	1	-6.4536	1	1	0	0	1	1	1	0	0	0	0	0	51	1	2923.7	35178
5.71703	0.973368	-3.77726	0.799786	-0.312374	0.315129	1.78756	2.43669	-90.8856	3.6463	3.84802	-0.0100432	0.174899	1	0	6.79018	10.001	-24.9657	1	1	0	0	0	1.19	3	0	1	0	0	1.1464	0	0	0	0	1	1	1	0	0	0	0	0	49	2	1535.21	35184
5.3033	2.27337	9.82274	-0.500214	0.0197181	0.0227551	2.11965	2.14432	-391.886	3.89413	3.77601	0.237786	0.102888	1	0	-0.87488	-102.839	35.0343	0	0	0	0	0	2.58	2	1	0	0	0	-2.1336	1	1	0	0	1	1	1	0	0	0	0	0	58	2	7213.63	35185
5.24175	-1.22663	-7.87726	-0.900214	0.501665	0.640198	2.6016	2.76176	1093.61	3.9749	3.97184	0.318557	0.298715	0	0	-30.8397	-394.155	8.0343	0	0	0	0	0	3.79	5	0	0	0	1	-9.0736	2	0	1	0	1	1	1	0	0	0	0	0	54	2	37300.4	35190
5.09987	0.373368	-10.2773	0.499786	0.297194	0.388206	2.39713	2.50977	-366.886	3.84743	3.90208	0.191085	0.228958	0	0	-3.06278	57.2538	-13.9657	1	1	0	0	0	0.98	1	0	0	0	0	-0.643598	0	0	0	0	1	1	1	0	0	0	0	0	49	2	1125.53	35205
5.45104	2.07337	0.0227424	0.399786	0.219804	-0.221918	2.31974	1.89964	503.114	3.73539	3.6804	0.0790515	0.00727562	0	1	-10.0011	387.967	-5.9657	0	1	0	0	0	4.97	4	0	0	1	0	1.0664	1	1	0	0	1	1	1	0	0	0	0	0	58	2	8754.14	35211
4.91265	-0.726632	-10.6773	-0.500214	-0.085571	-0.176576	2.01436	1.94499	533.114	3.44316	3.43239	-0.213179	-0.240735	0	0	0.107521	50.9011	-8.9657	1	0	0	0	1	5	4	0	0	1	0	-6.3536	0	0	0	0	1	1	1	0	0	0	0	0	45	2	18853.5	35218
5.11799	-0.826632	5.12274	-0.100214	0.203963	-0.242248	2.3039	1.87931	1252.61	3.8481	3.60497	0.191757	-0.0681498	1	0	-2.95395	27.1424	-21.9657	0	1	0	0	0	3.11	4	0	0	1	0	1.7864	0	0	0	0	1	1	1	0	0	0	0	0	57	1	12467.7	35222
4.92725	0.373368	-5.77726	-0.100214	-0.161794	-0.4525	1.93814	1.66906	372.614	3.48422	3.29782	-0.172119	-0.375302	1	0	10.7318	240.024	-25.9657	1	0	0	0	1	0.31	4	0	0	1	0	19.5364	0	0	0	0	1	1	1	0	0	0	0	0	49	1	13186.2	35224
4.8752	2.07337	9.32274	0.999786	-0.213861	-0.229173	1.88607	1.89239	-726.386	3.5187	3.50432	-0.137645	-0.168801	0	0	2.05524	50.3478	1.0343	0	0	0	1	0	4	3	0	1	0	0	14.8964	0	0	0	0	1	1	1	0	0	0	0	0	45	2	9376.47	35233
4.85203	-0.726632	3.22274	-0.500214	0.155584	-0.0400546	2.25552	2.08151	-595.386	3.85743	3.69473	0.201087	0.0216094	0	0	-4.48008	-113.95	-15.9657	1	1	0	0	0	0.44	2	1	0	0	0	5.8464	1	1	0	0	1	1	1	0	0	0	0	0	57	1	13008.8	35241
5.37064	-1.02663	-5.17726	-0.300214	-0.484173	-0.356309	1.61576	1.76525	1179.61	3.55953	3.65449	-0.0968177	-0.0186281	1	0	-2.16164	-226.283	-24.9657	1	0	0	1	0	0.94	4	0	0	1	0	-7.6936	0	0	0	0	1	1	1	0	0	0	0	0	52	1	11472.2	35257
5.11199	-2.02663	-4.17726	-1.00021	-0.340235	-0.428936	1.7597	1.69263	-148.886	3.43911	3.39934	-0.217231	-0.27378	1	0	-1.5057	83.1557	-21.9657	1	0	0	0	0	0.23	2	1	0	0	0	-5.7836	2	0	1	0	1	1	1	0	0	0	0	0	49	1	28178.4	35261
5.32788	-1.42663	-9.97726	-0.500214	0.129487	-0.629023	2.22942	1.49254	508.614	3.63213	3.37684	-0.024213	-0.296285	0	0	8.12287	-116.294	-18.9657	1	0	0	1	0	1.55	2	1	0	0	0	7.2364	0	0	0	0	1	1	1	0	0	0	0	0	48	1	10832.2	35263
5.46806	-1.52663	-8.57726	-0.600214	-0.225515	0.0406548	1.87442	2.16222	1178.61	3.56224	3.94613	-0.094104	0.273008	0	0	3.79915	18.5001	-12.9657	1	0	0	0	0	5	5	0	0	0	1	-4.2936	0	0	0	0	1	1	1	0	0	0	0	0	51	2	3751.07	35265
5.35659	-0.726632	-5.07726	-0.800214	0.437375	0.0864399	2.53731	2.208	-223.386	3.81554	3.80643	0.159202	0.13331	0	0	-1.99975	-138.489	34.0343	1	0	0	1	0	4.7	4	0	0	1	0	-6.6736	0	0	0	0	1	1	1	0	0	0	0	0	46	1	9722.55	35301
5.11199	0.973368	-0.177258	0.399786	-0.127343	-0.0359631	1.97259	2.0856	-1167.39	3.60277	3.60556	-0.0535733	-0.0675631	1	1	0.37219	88.4521	-23.9657	1	0	0	0	0	1.93	3	0	1	0	0	6.0464	1	1	0	0	1	1	1	0	0	0	0	0	49	1	34316.3	35308
5.20401	-0.726632	-1.27726	-0.100214	0.033876	0.311401	2.13381	2.43296	1516.11	3.98909	3.80541	0.332745	0.132288	0	0	4.96432	402.257	-17.9657	0	1	0	0	0	0.85	3	0	1	0	0	-1.6336	1	1	0	0	1	1	1	0	0	0	0	0	56	2	7299.66	35322
5.42935	-1.42663	-6.97726	-0.100214	0.220719	0.408534	2.32065	2.5301	-57.3856	3.9347	3.89064	0.278356	0.217516	0	0	-11.3017	-113.734	-10.9657	1	1	0	0	0	1.61	2	1	0	0	0	-2.4636	0	0	0	0	1	1	1	0	0	0	0	0	52	1	7480.4	35325
5.04986	-2.32663	-12.0773	-1.00021	-0.0782284	-0.069204	2.02171	2.05236	-364.886	3.61601	3.63013	-0.040333	-0.0429959	0	0	-2.44289	-118.768	-23.9657	1	1	0	0	0	1.36937	1	0	0	0	0	-1.4236	0	0	0	0	1	1	1	0	0	0	0	0	56	1	8808.45	35336
5.34711	-2.72663	1.82274	-0.300214	0.340617	0.12943	2.44055	2.25099	-41.3856	3.76346	3.71779	0.107112	0.0446678	1	0	-10.5801	74.2451	-9.9657	1	0	0	1	0	3.82	5	0	0	0	1	1.9964	1	1	0	0	1	1	1	0	0	0	0	0	50	1	3124.95	35343
5.34711	-0.626632	-1.37726	-0.800214	0.399427	-0.0108238	2.49936	2.11074	-196.386	3.85605	3.78237	0.199712	0.109244	1	0	-4.39594	-180.09	2.0343	0	1	0	0	0	4.55	4	0	0	1	0	-2.2936	1	1	0	0	1	1	1	0	0	0	0	0	57	2	8618.27	35345
5.2933	0.0733679	2.02274	-0.400214	0.184293	0.167685	2.28423	2.28925	270.614	3.6037	3.70495	-0.0526412	0.0318285	0	0	4.66639	-127.452	-7.9657	0	0	0	0	0	5	4	0	0	1	0	8.0164	0	0	0	0	1	1	1	0	0	0	0	0	53	1	41258.1	35372
4.98361	2.57337	-2.17726	1.49979	-0.285688	-0.294555	1.81425	1.82701	-299.386	3.46621	3.53848	-0.190128	-0.134642	1	0	3.95535	-64.0913	-23.9657	1	0	0	0	0	2.09	3	0	1	0	0	-5.0436	0	0	0	0	1	1	1	0	0	0	0	0	44	1	23179.5	35377
5.11799	2.97337	8.02274	0.199786	-0.122464	-0.217988	1.97747	1.90357	-545.886	3.52138	3.49942	-0.134966	-0.173697	0	0	4.17818	38.8648	-14.9657	0	0	0	1	0	5	3	0	1	0	0	4.8164	0	0	0	0	1	1	1	0	0	0	0	0	46	1	10883.4	35399
5.31321	1.17337	10.3227	-0.200214	0.163715	-0.0339774	2.26365	2.08758	930.614	3.58402	3.56486	-0.0723255	-0.108258	0	0	-11.8272	176.483	20.0343	0	0	0	0	0	1.03	2	1	0	0	0	-4.3136	2	0	1	0	1	1	1	0	0	0	0	0	49	1	16060.2	35408
5.24702	4.57337	21.4227	-0.100214	0.0833368	-0.106206	2.18327	2.01536	1220.61	3.3103	3.43965	-0.346044	-0.233474	0	0	1.72182	5.0344	-3.9657	0	0	1	0	0	1.5	4	0	0	1	0	0.166402	0	0	0	0	1	1	1	0	0	0	0	0	45	2	27705.7	35410
5.15329	0.373368	18.7227	-0.500214	-0.0191128	0.125055	2.08082	2.24662	676.614	3.56373	3.60702	-0.0926149	-0.0661035	1	0	-4.18285	-54.4156	-24.9657	0	0	0	0	0	1.04	4	0	0	1	0	-7.3536	0	0	0	0	1	1	1	0	0	0	0	0	55	1	38185.8	35423
4.8828	-0.226632	25.6227	0.199786	-0.124256	-0.211652	1.97568	1.90991	183.614	3.56106	3.51152	-0.0952869	-0.161605	0	0	1.33281	45.9758	20.0343	1	0	0	0	0	2.27	3	0	1	0	0	-1.4336	0	0	0	0	1	1	1	0	0	0	0	0	44	2	32014	35430
5.35659	-0.226632	1.12274	-0.100214	-0.0266315	-0.0424873	2.0733	2.07907	-395.886	3.5724	3.71887	-0.0839468	0.0457467	0	0	-4.89058	-121.173	38.0343	0	0	0	0	0	5	4	0	0	1	0	-6.7936	1	1	0	0	1	1	1	0	0	0	0	0	44	1	7307.57	35432
5.10595	-1.72663	1.12274	-0.500214	-0.00786303	-0.0360969	2.09207	2.08546	-480.386	3.63043	3.62196	-0.0259132	-0.0511593	1	0	4.62082	203.474	32.0343	1	0	0	1	0	1.04	3	0	1	0	0	-5.3436	0	0	0	0	1	1	1	0	0	0	0	0	48	1	9722.55	35439
5.14166	0.973368	4.62274	-0.400214	-0.670013	-0.00220504	1.42992	2.11936	830.614	3.28955	3.61398	-0.366789	-0.0591398	1	0	-14.3444	-151.567	-25.9657	0	0	0	1	0	3.32	2	1	0	0	0	1.3564	2	0	1	0	1	1	1	0	0	0	0	0	51	1	9773.95	35441
5.55296	-2.52663	-8.57726	-0.700214	0.286338	0.693313	2.38627	2.81488	203.114	3.81393	4.14906	0.157583	0.475939	0	0	-9.07497	-128.179	-10.9657	1	1	0	0	0	1.7	1	0	0	0	0	0.646402	0	0	0	0	1	1	1	0	0	0	0	0	57	2	967.284	35453
4.82028	2.97337	-2.87726	1.79979	0.185197	-0.166196	2.28513	1.95537	-174.886	3.88539	3.79552	0.229048	0.122402	1	1	-0.70646	62.9014	-15.9657	1	1	0	0	0	1.55	2	1	0	0	0	-1.7836	0	0	0	0	1	1	1	0	0	0	0	0	48	1	9139.47	35456
4.93447	-0.326632	-4.37726	-0.600214	0.275454	0.170583	2.37539	2.29215	654.114	3.88335	3.76119	0.227009	0.0880669	0	0	-9.39579	123.704	-22.9657	1	1	0	0	0	0.84	5	0	0	0	1	-11.2236	0	0	0	0	1	1	1	0	0	0	0	0	54	1	9254.62	35457
5.0626	0.873368	11.1227	-0.000213929	-0.0548236	-0.0575249	2.04511	2.06404	-87.3856	3.44596	3.63127	-0.210388	-0.0418523	0	1	-4.06646	-47.0111	-2.9657	0	0	0	0	0	2.96	2	1	0	0	0	-5.6736	3	0	0	1	1	1	1	0	0	0	0	0	48	1	46239.8	35488
5.32788	1.17337	-2.27726	0.499786	-0.446494	-0.626517	1.65344	1.49505	-570.386	3.36368	3.38138	-0.292667	-0.291742	1	0	-10.9424	37.7575	-23.9657	1	0	0	1	0	2.12	4	0	0	1	0	-9.5136	2	0	1	0	1	1	1	0	0	0	0	0	45	2	7849.69	35504
5.29832	-1.02663	19.4227	-0.700214	0.164722	0.050936	2.26466	2.1725	-674.886	3.66788	3.66177	0.0115376	-0.011352	0	1	5.68871	-81.2288	39.0343	1	0	0	0	0	4.37	4	0	0	1	0	-8.2036	0	0	0	0	1	1	1	0	0	0	0	0	52	2	13694.2	35507
5.41165	1.47337	16.3227	1.09979	0.595237	0.44568	2.69517	2.56724	361.114	4.20249	4.06924	0.546151	0.396122	0	1	-6.2818	-124.3	-2.9657	0	1	0	0	0	4.28	3	0	1	0	0	5.0564	1	1	0	0	1	1	1	0	0	0	0	0	56	1	9751.02	35509
4.83628	-1.62663	2.72274	-0.400214	-0.309918	-0.304186	1.79002	1.81738	143.114	3.40184	3.36399	-0.254506	-0.309134	1	0	12.5	-18.2954	-8.9657	1	0	0	1	0	2.18	2	1	0	0	0	23.4764	0	0	0	0	1	1	1	0	0	0	0	0	48	1	11790.4	35510
5.42495	-2.12663	-2.77726	-0.700214	0.226053	0.109999	2.32599	2.23156	-480.386	3.88275	3.78203	0.226403	0.108912	1	0	-10.1412	-181.811	39.0343	1	0	0	0	0	1.25	5	0	0	0	1	-7.1136	0	0	0	0	1	1	1	0	0	0	0	0	57	1	23554.6	35535
5.4161	-0.726632	-1.77726	-0.200214	-0.23085	0.253603	1.86909	2.37516	2188.11	3.5359	3.68488	-0.120448	0.0117583	0	0	-4.39325	-182.651	-21.9657	1	0	0	1	0	1.02	4	0	0	1	0	-1.1036	1	1	0	0	1	1	1	0	0	0	0	0	48	2	2614.97	35548
5.14166	1.87337	0.322742	0.0997861	-0.192809	0.0697988	1.90713	2.19136	-70.8856	3.54065	3.62673	-0.115691	-0.046393	1	0	-4.10049	-146.428	-25.9657	0	0	0	0	0	5	4	0	0	1	0	-0.453598	0	0	0	0	1	1	1	0	0	0	0	0	47	2	38032.7	35554
5.69036	6.17337	79.0227	-0.000213929	0.0124419	-0.0557281	2.11238	2.06583	-1072.89	3.57581	3.75017	-0.080532	0.0770439	0	1	4.76891	-84.2164	20.0343	1	0	0	0	0	1.16	2	1	0	0	0	4.2164	2	0	1	0	1	1	1	0	0	0	0	0	50	1	35716.7	35564
5.19296	3.97337	3.02274	4.99979	-0.366315	-0.0726124	1.73362	2.04895	469.614	3.48846	3.61072	-0.16788	-0.0624059	0	0	5.19147	-180.617	-7.9657	1	0	0	0	0	4.17	3	0	1	0	0	-7.1036	2	0	1	0	1	1	1	0	0	0	0	0	55	2	57679.1	35577
5.44674	2.87337	0.622742	1.59979	-0.283104	-0.0551977	1.81683	2.06636	-81.3856	3.40038	3.48771	-0.255961	-0.18541	0	0	-6.81575	93.2412	-6.9657	0	0	0	0	1	1.2	5	0	0	0	1	-5.5136	0	0	0	0	1	1	1	0	0	0	0	0	48	2	20445.3	35593
5.09375	-2.92663	-13.7773	-1.10021	-0.00910196	-0.0501619	2.09083	2.0714	-631.886	3.61331	3.54944	-0.0430329	-0.123678	0	1	10.4687	-1.0427	26.0343	0	0	0	0	0	0.98	2	1	0	0	0	-0.403598	0	0	0	0	1	1	1	0	0	0	0	0	46	2	7392.66	35619
5.51343	1.27337	-1.77726	0.199786	0.160267	0.0437997	2.2602	2.16536	-340.886	3.74776	3.75098	0.0914175	0.0778622	0	0	-7.77089	-67.2721	17.0343	1	0	0	0	0	5	3	0	1	0	0	-5.8836	0	0	0	0	1	1	1	0	0	0	0	0	44	1	26875.1	35625
5.32301	2.07337	19.8227	1.29979	-0.253726	-0.168402	1.84621	1.95316	540.614	3.52805	3.64043	-0.128289	-0.0326921	1	0	-4.69897	-221.645	-4.9657	0	0	0	1	0	5	5	0	0	0	1	2.9464	0	0	0	0	1	1	1	0	0	0	0	0	51	1	11595.9	35632
5.50533	3.37337	8.72274	0.399786	0.185712	0.0342032	2.28565	2.15576	932.114	3.77702	3.69556	0.120681	0.0224376	1	0	8.18894	76.0857	0.034297	0	0	0	0	0	3.63	5	0	0	0	1	-2.5736	0	0	0	0	1	1	1	0	0	0	0	0	50	1	47264.7	35646
5.39363	2.27337	7.72274	-0.000213929	-0.0724645	0.247902	2.02747	2.36946	2064.61	3.55277	3.70634	-0.103577	0.0332153	0	0	7.54494	-111.005	-14.9657	0	0	0	0	0	3.9	5	0	0	0	1	2.1864	0	0	0	0	1	1	1	0	0	0	0	0	47	1	39896	35651
5.45532	1.47337	-7.07726	-0.200214	0.0187879	-0.0327307	2.11872	2.08883	1259.11	3.8296	3.89088	0.173254	0.217763	0	1	-10.4365	-54.9449	7.0343	1	0	0	1	0	5	3	0	1	0	0	3.3464	1	1	0	0	1	1	1	0	0	0	0	0	45	2	9601.34	35659
5.45104	2.47337	8.62274	0.799786	-0.280104	0.142361	1.81983	2.26392	399.614	3.74484	3.93249	0.0885012	0.259371	0	1	-16.1514	-57.7893	4.0343	0	0	0	0	0	4.49	4	0	0	1	0	1.6564	2	0	1	0	1	1	1	0	0	0	0	0	45	2	8715.37	35679
5.15329	-0.826632	44.0227	0.0997861	-0.305338	-0.502601	1.7946	1.61896	617.114	3.45221	3.69303	-0.204129	0.0199116	1	0	-9.78593	7.07483	5.0343	0	0	0	1	0	1.72	4	0	0	1	0	-4.9436	2	0	1	0	1	1	1	0	0	0	0	0	45	1	11848.8	35685
5.59099	-2.22663	-10.2773	-0.900214	0.473905	0.277455	2.57384	2.39902	-445.886	3.97505	3.86831	0.318711	0.195185	0	0	-0.444732	-100.706	25.0343	1	0	0	0	0	3.18	1	0	0	0	0	-2.4436	0	0	0	0	1	1	1	0	0	0	0	0	46	2	27709.9	35689
5.0814	5.27337	2.92274	0.0997861	-0.00877898	-0.326898	2.09116	1.79466	-1056.89	3.69939	3.48943	0.0430423	-0.183693	1	0	-0.688002	-77.9873	-10.9657	1	0	0	0	0	5	5	0	0	0	1	-6.9636	0	0	0	0	1	1	1	0	0	0	0	0	47	2	51519.4	35690
5.29832	-1.92663	-4.27726	-0.500214	-0.172279	-0.12635	1.92766	1.99521	-350.886	3.55089	3.61671	-0.105453	-0.0564138	1	0	11.833	-66.5979	-0.965703	1	0	0	0	0	3.1	3	0	1	0	0	2.9864	3	0	0	1	1	1	1	0	0	0	0	0	45	1	35115	35709
4.91265	1.17337	10.7227	-0.400214	-0.181452	-0.253894	1.91848	1.86767	1385.61	3.31378	3.47367	-0.342563	-0.199456	1	0	-17.0926	-196.961	-17.9657	0	0	0	0	0	3.43	3	0	1	0	0	-8.2336	0	0	0	0	1	1	1	0	0	0	0	0	54	1	41045.6	35713
5.70044	-0.526632	-2.37726	-0.300214	-0.0837795	-0.023399	2.01616	2.09816	-673.386	3.60882	3.63302	-0.0475192	-0.0400985	0	0	4.141	-30.1768	-23.9657	1	0	0	0	0	2.71	3	0	1	0	0	5.0664	1	1	0	0	1	1	1	0	0	0	0	0	46	2	2747.85	35738
5.0814	4.47337	5.82274	2.79979	-0.307851	-0.37156	1.79208	1.75	521.114	3.52954	3.40452	-0.126805	-0.268603	0	0	-5.49492	-54.8913	-15.9657	0	0	0	0	0	3.73	3	0	1	0	0	11.8264	2	0	1	0	1	1	1	0	0	0	0	0	44	1	31686.7	35741
5.18739	2.17337	11.8227	2.19979	0.354258	0.440489	2.45419	2.56205	656.614	4.07041	4.08988	0.41407	0.416755	0	0	-11.8702	417.317	0.034297	0	0	0	0	0	5	4	0	0	1	0	-0.0035979	1	1	0	0	1	1	1	0	0	0	0	0	52	2	34330.8	35763
5.3845	-1.42663	-8.97726	-0.500214	0.245663	0.0825068	2.3456	2.20407	-350.386	3.88227	3.86048	0.225931	0.187361	0	0	-0.506448	-6.83597	-3.9657	1	1	0	0	0	3.85	4	0	0	1	0	2.8364	1	1	0	0	1	1	1	0	0	0	0	0	57	2	7036.81	35775
5.34233	3.87337	146.923	-1.13021	0.0746205	0.02205	2.17456	2.14361	146.114	3.77833	3.68873	0.121985	0.0156105	0	0	-11.7548	-133.371	34.0343	0	0	0	0	0	5	5	0	0	0	1	-5.7536	0	0	0	0	1	1	1	0	0	0	0	0	48	2	9778.81	35783
5.04986	0.573368	16.2227	-0.300214	-0.308633	0.180884	1.7913	2.30245	318.114	3.43645	3.65478	-0.219892	-0.0183421	0	0	1.30369	125.243	26.0343	0	0	0	0	0	5	5	0	0	0	1	-0.0535979	0	0	0	0	1	1	1	0	0	0	0	0	47	1	17093.9	35788
5.5835	-2.72663	-4.57726	-0.700214	-0.0413948	-0.112933	2.05854	2.00863	-285.886	3.5305	3.47105	-0.125846	-0.202068	1	0	-5.783	-128.561	-16.9657	1	0	0	0	0	1.06	4	0	0	1	0	-1.3436	0	0	0	0	1	1	1	0	0	0	0	0	49	1	3164.01	35795
5.26269	-1.62663	-3.27726	-0.400214	0.257872	0.474113	2.35781	2.59568	-312.886	3.6946	3.9913	0.0382575	0.318175	0	0	-2.67204	-61.0848	4.0343	1	0	0	0	0	5	5	0	0	0	1	-7.3636	0	0	0	0	1	1	1	0	0	0	0	0	51	1	33189.6	35808
5.3033	1.77337	17.9227	0.299786	-0.102005	-0.462172	1.99793	1.65939	1605.11	3.57358	3.18136	-0.0827607	-0.491767	0	0	5.39907	41.0941	-3.9657	0	0	0	0	0	2.2	4	0	0	1	0	5.9064	1	1	0	0	1	1	1	0	0	0	0	0	53	1	43299.1	35822
5.16479	1.57337	13.6227	-0.200214	-0.00345091	-0.0659554	2.09648	2.05561	-1245.39	3.6842	3.61657	0.0278572	-0.0565477	0	0	0.153509	120.35	26.0343	0	1	0	0	0	2.96	2	1	0	0	0	0.526402	1	1	0	0	1	1	1	0	0	0	0	0	55	1	2681.1	35826
5.18739	6.27337	6.72274	2.69979	-0.203772	-0.258468	1.89616	1.86309	896.114	3.5398	3.64656	-0.116547	-0.0265585	0	0	-10.5682	-186.94	-17.9657	0	1	0	0	0	0.63	1	0	0	0	0	-1.2736	2	0	1	0	1	1	1	0	0	0	0	0	49	2	9495.48	35834
5.2933	4.37337	24.8227	-0.100214	0.0667987	-0.224769	2.16673	1.89679	1007.61	3.66219	3.2664	0.00584744	-0.406725	0	0	18.004	-143.419	-6.9657	0	0	0	0	0	5	3	0	1	0	0	-4.5536	0	0	0	0	1	1	1	0	0	0	0	0	53	1	41258.1	35846
4.96284	4.97337	13.2227	1.39979	-0.206513	-0.442404	1.89342	1.67916	1087.61	3.57082	3.41191	-0.0855224	-0.26121	0	0	14.5884	-38.7643	-18.9657	0	0	0	1	0	4.36	5	0	0	0	1	-7.4436	0	0	0	0	1	1	1	0	0	0	0	0	44	1	9961.69	35851
5.273	-0.826632	12.0227	-0.300214	-0.164873	-0.461316	1.93506	1.66025	791.114	3.44013	3.44586	-0.216213	-0.227263	1	0	15.3128	28.9894	5.0343	0	0	0	0	0	2.18	3	0	1	0	0	-2.1536	0	0	0	0	1	1	1	0	0	0	0	0	47	1	37118.1	35874
4.8828	-2.82663	-7.97726	-0.800214	0.109816	-0.146078	2.20975	1.97548	-847.386	3.74188	3.51371	0.0855368	-0.159412	0	1	-1.62901	-108.113	-21.9657	1	1	0	0	0	1.37	3	0	1	0	0	-6.7936	1	1	0	0	1	1	1	0	0	0	0	0	55	1	7895.87	35881
4.96981	1.97337	42.7227	2.29979	-0.148	0.186953	1.95194	2.30851	-462.886	3.63391	3.8372	-0.022428	0.164083	1	0	-1.98989	182.5	14.0343	0	0	0	0	0	1.89	1	0	0	0	0	13.5264	1	1	0	0	1	1	1	0	0	0	0	0	50	2	12660	35884
5.15329	-1.02663	-7.17726	-0.500214	0.0310133	0.00679429	2.13095	2.12836	-1110.39	3.60946	3.59021	-0.0468864	-0.0829068	1	0	-0.141075	-91.82	-22.9657	1	1	0	0	0	1.33	3	0	1	0	0	3.1964	0	0	0	0	1	1	1	0	0	0	0	0	56	2	912.606	35890
5.32788	5.37337	27.8227	1.79979	-0.507574	-0.428918	1.59236	1.69264	860.614	3.47762	3.56758	-0.178727	-0.105537	0	1	7.72056	37.3711	-4.9657	0	0	0	0	0	3.75	3	0	1	0	0	9.9264	1	1	0	0	1	1	1	0	0	0	0	0	50	2	41676.9	35897
5.2933	0.173368	4.52274	-0.300214	-0.25592	-0.174413	1.84402	1.94715	-1062.39	3.51587	3.48536	-0.140469	-0.187763	1	0	1.9882	0.902508	23.0343	1	0	0	0	1	4.42	3	0	1	0	0	4.9764	0	0	0	0	1	1	1	0	0	0	0	0	54	1	38500.7	35922
5.1985	-1.92663	-10.0773	-0.700214	0.0289901	0.0547245	2.12893	2.17629	-455.386	3.59926	3.70154	-0.0570857	0.0284206	0	0	-3.3284	-148.91	-24.9657	1	0	0	0	1	4.5	2	1	0	0	0	2.1264	0	0	0	0	1	1	1	0	0	0	0	0	44	2	9950.72	35935
5.3845	2.67337	2.22274	1.39979	0.152478	0.477116	2.25241	2.59868	-228.386	3.70909	3.90733	0.0527466	0.234208	0	0	-1.01909	-4.86324	8.0343	1	0	1	0	0	1.14	1	0	0	0	0	0.586402	0	0	0	0	1	1	1	0	0	0	0	0	49	2	33690.1	35937
4.95583	0.673368	7.22274	-0.200214	0.268943	-0.0901086	2.36888	2.03145	-77.3856	3.98903	3.66479	0.332686	-0.00832804	1	0	-10.6961	-91.5929	-20.9657	0	0	0	0	0	2.65	5	0	0	0	1	-7.2836	1	1	0	0	1	1	1	0	0	0	0	0	48	2	40242.1	35942
5.0689	-0.526632	11.9227	1.39979	0.254415	-0.231976	2.35435	1.88959	233.614	3.82874	3.63434	0.1724	-0.0387847	1	0	3.66176	187.122	-8.9657	1	0	0	1	0	3.11	2	1	0	0	0	9.8764	0	0	0	0	1	1	1	0	0	0	0	0	51	1	10480.8	35956
5.49306	0.473368	0.322742	-0.300214	-0.165066	0.356695	1.93487	2.47826	-849.386	3.5434	3.77373	-0.112943	0.100613	0	0	-5.90133	-160.227	13.0343	1	0	0	0	0	1.33	2	1	0	0	0	4.1664	2	0	1	0	1	1	1	0	0	0	0	0	54	2	19496.7	35957
5.42495	-0.226632	-0.0772576	0.0997861	-0.14067	0.0958403	1.95926	2.2174	-304.886	3.50209	3.68514	-0.154249	0.0120204	0	0	1.87516	-64.1079	-2.9657	1	0	1	0	0	5	5	0	0	0	1	-1.6636	2	0	1	0	1	1	1	0	0	0	0	0	52	2	26349.9	35959
5.32788	2.97337	36.5227	2.49979	-0.0382104	0.0907471	2.06172	2.21231	-192.386	3.82889	3.89661	0.172544	0.223486	0	1	-2.42608	-129.599	15.0343	0	0	0	0	0	1.95	4	0	0	1	0	2.8464	1	1	0	0	1	1	1	0	0	0	0	0	45	1	24582.7	35972
5.2575	10.4734	25.5227	1.19979	0.474955	0.311104	2.57489	2.43267	-227.386	3.88802	3.77123	0.231675	0.0981085	0	0	1.70772	-39.7881	20.0343	0	0	0	0	0	4.82	3	0	1	0	0	0.276402	1	1	0	0	1	1	1	0	0	0	0	0	47	2	29333.4	35977
5.47227	1.27337	6.22274	0.299786	0.196792	-0.427155	2.29673	1.69441	809.114	3.53275	3.38264	-0.123592	-0.290481	0	1	3.60248	60.2512	-17.9657	1	0	0	0	0	3.9	3	0	1	0	0	-2.4436	2	0	1	0	1	1	1	0	0	0	0	0	51	1	2110.35	35991
5.31812	0.973368	8.42274	-0.100214	0.0821398	-0.33969	2.18207	1.78187	-428.386	3.46289	3.43572	-0.193449	-0.237397	1	0	8.08429	-74.7432	-25.9657	0	0	0	0	0	1.02	4	0	0	1	0	-5.6236	0	0	0	0	1	1	1	0	0	0	0	0	56	2	29926.8	36005
5.21494	-1.22663	-2.37726	-1.00021	0.129948	-0.034337	2.22988	2.08722	-961.386	3.64179	3.68994	-0.0145522	0.0168215	0	1	5.11324	-20.5908	-20.9657	1	0	0	0	0	2.94	4	0	0	1	0	-2.1936	0	0	0	0	1	1	1	0	0	0	0	0	46	1	31681.1	36006
5.42495	-0.0266321	-9.67726	0.499786	0.250114	-0.453343	2.35005	1.66822	1029.11	3.67094	3.31827	0.0145943	-0.354854	1	0	-19.6863	423.356	3.0343	0	0	1	0	0	3.5	2	1	0	0	0	-3.5836	1	1	0	0	1	1	1	0	0	0	0	0	52	2	15067.9	36014
5.23111	-1.72663	-4.77726	-0.500214	0.00443907	0.08796	2.10437	2.20952	578.114	3.54642	3.79348	-0.109924	0.120359	1	0	4.37951	56.5354	-18.9657	1	1	0	0	0	0.66	4	0	0	1	0	-8.8136	1	1	0	0	1	1	1	0	0	0	0	0	57	2	1225.44	36031
5.33272	1.47337	-7.67726	-0.100214	0.245335	0.0936169	2.34527	2.21518	1787.61	3.99715	3.8472	0.340807	0.174077	1	0	-1.04318	-118.101	9.0343	0	0	0	0	0	5	5	0	0	0	1	14.2964	0	0	0	0	1	1	1	0	0	0	0	0	52	2	29264.8	36038
4.84419	-1.82663	-6.97726	-0.100214	0.172781	0.500542	2.27272	2.6221	-88.3856	3.80708	4.04144	0.150736	0.368321	0	0	7.75068	-129.492	-17.9657	1	1	0	0	0	1.07	4	0	0	1	0	-0.153598	0	0	0	0	1	1	1	0	0	0	0	0	53	2	9664.09	36040
5.2832	-1.12663	-3.57726	-0.400214	-0.225944	0.131358	1.87399	2.25292	-294.386	3.63712	3.88578	-0.0192271	0.212655	1	0	8.30066	193.148	-25.9657	1	0	0	0	0	5	4	0	0	1	0	-3.0736	2	0	1	0	1	1	1	0	0	0	0	0	45	1	27178.9	36045
5.42935	-0.726632	-5.97726	-0.500214	0.110138	0.102456	2.21007	2.22402	786.114	3.62675	3.71849	-0.0295921	0.0453716	0	0	-4.49867	-90.6549	-8.9657	0	1	0	0	0	1.24	3	0	1	0	0	3.4364	0	0	0	0	1	1	1	0	0	0	0	0	55	1	13824.3	36059
5.50533	1.97337	9.52274	2.29979	-0.1724	0.120396	1.92754	2.24196	-586.386	3.85655	3.73448	0.200206	0.0613563	0	0	2.45205	-74.975	9.0343	1	0	0	0	0	5	4	0	0	1	0	-5.8636	0	0	0	0	1	1	1	0	0	0	0	0	47	2	48001.8	36065
4.99721	5.37337	18.7227	0.499786	0.256012	-0.118456	2.35595	2.00311	543.614	3.66791	3.59095	0.0115689	-0.082167	0	0	-8.54796	-168.958	-14.9657	0	0	0	0	0	3.42	5	0	0	0	1	0.976402	0	0	0	0	1	1	1	0	0	0	0	0	50	1	43161.2	36093
5.3845	4.27337	26.5227	1.79979	-0.188067	0.254619	1.91187	2.37618	715.614	3.4669	3.87885	-0.189445	0.205727	1	0	10.6676	466.977	-0.965703	0	1	0	0	0	1	3	0	1	0	0	4.2164	1	1	0	0	1	1	1	0	0	0	0	0	50	2	8646.06	36116
5.38907	-1.42663	-0.0772576	-0.500214	0.0490739	0.223646	2.14901	2.34521	-465.886	3.80183	3.76002	0.145485	0.0868963	1	1	2.89285	-49.4029	-2.9657	1	0	0	1	0	5	5	0	0	0	1	5.6564	0	0	0	0	1	1	1	0	0	0	0	0	56	2	8062.55	36133
5.46806	0.473368	2.92274	-0.300214	0.0328945	-0.0364521	2.13283	2.08511	-384.386	3.67158	3.66696	0.0152384	-0.00616618	1	0	-0.834283	259.891	-1.9657	1	0	0	1	0	1.81	4	0	0	1	0	5.9564	0	0	0	0	1	1	1	0	0	0	0	0	58	2	13306.4	36134
5.42495	0.173368	39.3227	-0.200214	0.0547508	0.00133667	2.15469	2.1229	-143.386	3.44898	3.67053	-0.207363	-0.00259538	0	0	5.97329	349.588	19.0343	0	0	0	1	0	2.04	1	0	0	0	0	2.6064	0	0	0	0	1	1	1	0	0	0	0	0	56	1	4448.26	36159
5.17615	4.87337	6.62274	1.39979	-0.116302	-0.00292897	1.98363	2.11863	-722.386	3.68571	3.72127	0.0293688	0.0481514	1	0	3.54415	54.9241	0.034297	0	0	0	0	0	5	4	0	0	1	0	-0.793598	0	0	0	0	1	1	1	0	0	0	0	0	52	2	34216.5	36164
5.01728	0.373368	-6.37726	-0.300214	-0.228258	0.220067	1.87168	2.34163	229.114	3.3796	3.87715	-0.276746	0.204028	1	0	-0.77505	-5.69063	-9.9657	0	0	0	0	0	5	4	0	0	1	0	-1.8536	2	0	1	0	1	1	1	0	0	0	0	0	48	2	39443.6	36165
5.54126	1.27337	-0.577258	-0.500214	-0.129331	0.146786	1.9706	2.26835	-540.386	3.51887	3.79096	-0.13747	0.117841	0	0	-1.77113	-73.901	12.0343	0	0	0	0	0	3.06	1	0	0	0	0	8.8564	1	1	0	0	1	1	1	0	0	0	0	0	44	2	34497.8	36201
4.94876	0.0733679	-6.67726	-0.500214	0.349703	0.0456802	2.44964	2.16724	-917.386	3.76058	3.7119	0.10424	0.038782	0	0	4.85881	-17.681	39.0343	0	0	0	0	0	1.63	1	0	0	0	0	1.6564	1	1	0	0	1	1	1	0	0	0	0	0	48	1	9822.83	36207
5.42935	1.27337	20.1227	0.0997861	0.0659899	-0.299033	2.16592	1.82253	-188.386	3.79393	3.55496	0.137586	-0.118163	0	1	-7.46436	-95.9773	12.0343	0	0	0	1	0	5	4	0	0	1	0	-2.0836	0	0	0	0	1	1	1	0	0	0	0	0	52	1	11828.2	36213
5.3033	-0.926632	19.7227	0.299786	0.0501233	-0.13505	2.15006	1.98651	-540.886	3.69857	3.77906	0.0422244	0.105939	0	0	-1.95464	4.98706	8.0343	1	0	0	1	0	5	5	0	0	0	1	0.446402	0	0	0	0	1	1	1	0	0	0	0	0	52	1	14032.2	36218
5.14749	-0.326632	-3.07726	-0.600214	-0.109408	-0.283244	1.99053	1.83832	-1102.39	3.57258	3.51662	-0.0837647	-0.156501	1	0	2.09647	-120.786	-15.9657	1	0	0	0	0	4.21	3	0	1	0	0	8.0464	0	0	0	0	1	1	1	0	0	0	0	0	54	1	46317	36232
4.99043	-1.22663	-4.97726	-0.400214	0.0695373	0.089718	2.16947	2.21128	360.614	3.66076	3.69722	0.0044154	0.0240944	1	0	14.7802	-73.506	-21.9657	1	0	0	0	0	3.31	4	0	0	1	0	7.8664	1	1	0	0	1	1	1	0	0	0	0	0	46	1	31681.1	36241
5.23111	0.173368	7.02274	-0.400214	-0.266496	0.159832	1.83344	2.28139	-304.886	3.43559	3.52205	-0.220756	-0.151075	0	1	-3.84371	121.621	-25.9657	1	0	0	0	0	1.57	2	1	0	0	0	-5.8836	0	0	0	0	1	1	1	0	0	0	0	0	49	1	28178.4	36246
5.34711	0.373368	8.12274	-0.500214	-0.194975	0.202774	1.90496	2.32434	-620.886	3.39729	3.69447	-0.259054	0.0213454	1	0	-0.692931	176.532	9.0343	1	0	0	0	0	2.58	4	0	0	1	0	3.1464	2	0	1	0	1	1	1	0	0	0	0	0	58	2	33069	36257
5.21494	0.173368	0.822742	0.599786	-0.317949	0.0831623	1.78199	2.20472	-825.886	3.57765	3.69197	-0.0786953	0.0188446	1	0	-2.13863	-72.8562	8.0343	1	0	0	1	0	4.17	4	0	0	1	0	-7.1136	1	1	0	0	1	1	1	0	0	0	0	0	56	2	11250.1	36265
4.96284	1.57337	-3.87726	-0.000213929	0.151733	-0.299867	2.25167	1.82169	245.614	3.56999	3.4595	-0.0863482	-0.213617	0	0	5.75888	60.2955	-25.9657	1	0	0	1	0	3.2	3	0	1	0	0	-5.4436	0	0	0	0	1	1	1	0	0	0	0	0	45	2	7799.67	36267
5.50126	-0.626632	-0.0772576	0.199786	0.860286	0.301207	2.96022	2.42277	-377.386	4.13445	3.87174	0.478103	0.198618	0	0	-4.44922	57.8152	38.0343	0	0	0	0	0	2.55	2	1	0	0	0	-9.3236	1	1	0	0	1	1	1	0	0	0	0	0	47	2	10789.5	36275
5.73657	6.17337	95.9227	5.39979	0.125518	-0.177671	2.22545	1.94389	-198.886	3.73181	3.51226	0.0754711	-0.160864	0	1	-9.24771	37.9246	20.0343	1	0	0	1	0	2.76	4	0	0	1	0	4.3564	0	0	0	0	1	1	1	0	0	0	0	0	50	2	7773.91	36281
5.23111	-1.42663	16.1227	-0.300214	-0.184245	-0.318259	1.91569	1.8033	1402.61	3.47753	3.40783	-0.178811	-0.265287	1	0	5.65684	242.625	26.0343	0	0	0	1	0	1.99	3	0	1	0	0	-7.1236	3	0	0	1	1	1	1	0	0	0	0	0	52	1	5383.52	36291
5.43372	-0.126632	17.3227	0.199786	-0.158749	0.350651	1.94119	2.47221	322.614	3.67116	3.78321	0.0148124	0.110093	1	0	0.567665	-16.7096	0.034297	0	1	0	0	0	2.07	1	0	0	0	0	-1.1636	0	0	0	0	1	1	1	0	0	0	0	0	56	1	10230.8	36292
5.2832	0.0733679	0.222742	-0.100214	0.0820636	-0.283156	2.182	1.83841	-264.386	3.66231	3.51367	0.0059672	-0.159449	0	0	4.76104	-133.108	19.0343	0	0	0	0	0	2.58	4	0	0	1	0	0.566402	2	0	1	0	1	1	1	0	0	0	0	0	50	2	12308.7	36319
5.1358	3.27337	10.2227	-0.000213929	0.105218	-0.302562	2.20515	1.819	-980.386	3.67558	3.41266	0.0192335	-0.26046	0	0	10.0551	62.8936	-23.9657	1	0	0	1	0	1.33	5	0	0	0	1	-4.6236	0	0	0	0	1	1	1	0	0	0	0	0	56	2	9205.44	36321
5.51745	3.87337	19.9227	0.599786	0.0227442	0.113233	2.12268	2.2348	-1038.89	3.70634	3.76621	0.0499933	0.0930885	1	0	-0.21	-76.8213	33.0343	1	0	0	0	0	1.13	3	0	1	0	0	-6.3536	0	0	0	0	1	1	1	0	0	0	0	0	44	2	24773.8	36333
5.27811	1.87337	19.4227	-0.300214	0.0586336	0.246428	2.15857	2.36799	-367.886	3.69474	3.92953	0.0383972	0.256407	0	0	-0.737437	-92.2106	0.034297	1	0	0	0	0	5	5	0	0	0	1	-10.6736	0	0	0	0	1	1	1	0	0	0	0	0	52	1	34946.8	36335
5.41165	-0.526632	-4.07726	-0.100214	0.0527749	-0.189868	2.15271	1.93169	155.114	3.58843	3.5484	-0.0679153	-0.124717	0	0	3.71566	-32.9307	-0.965703	1	0	0	0	0	5	5	0	0	0	1	-7.3736	0	0	0	0	1	1	1	0	0	0	0	0	52	2	29432.8	36336
5.2575	2.87337	1.12274	-0.200214	0.227363	-0.3875	2.3273	1.73406	3142.11	3.94345	3.62327	0.28711	-0.0498519	0	1	-2.25624	-142.11	2.0343	0	0	0	0	0	1.89	4	0	0	1	0	-4.8236	2	0	1	0	1	1	1	0	0	0	0	0	57	2	43737.1	36343
5.44242	3.37337	8.72274	0.0997861	-0.332925	-0.277203	1.76701	1.84436	518.114	3.48522	3.4973	-0.171118	-0.175818	0	0	4.13267	-79.2082	-9.9657	0	0	0	0	0	3.66	2	1	0	0	0	0.366402	2	0	1	0	1	1	1	0	0	0	0	0	48	1	33845.3	36344
5.42053	0.573368	-3.17726	-0.000213929	-0.133492	0.031878	1.96644	2.15344	-732.386	3.61588	3.70124	-0.0404664	0.0281165	1	0	4.30601	-44.116	-21.9657	1	0	0	0	0	1.82	3	0	1	0	0	-1.8636	2	0	1	0	1	1	1	0	0	0	0	0	51	2	25777.6	36350
5.45959	4.27337	4.52274	0.199786	-0.153531	-0.207876	1.9464	1.91369	-322.386	3.6963	3.62778	0.0399618	-0.0453422	0	0	-8.18532	-151.418	18.0343	0	0	0	1	0	5	4	0	0	1	0	-4.5736	2	0	1	0	1	1	1	0	0	0	0	0	45	2	2479.22	36351
5.39816	-2.12663	-2.47726	-0.500214	0.266344	0.175359	2.36628	2.29692	491.614	3.82434	3.82661	0.168001	0.153491	0	0	7.9541	310.142	-21.9657	1	1	0	0	0	0.9	4	0	0	1	0	-4.3036	0	0	0	0	1	1	1	0	0	0	0	0	53	2	2028.09	36370
5.23111	-0.626632	5.42274	1.39979	0.48906	0.590153	2.589	2.71171	-362.386	4.17727	4.20479	0.520932	0.531673	0	0	-10.7409	334.621	3.0343	1	0	0	0	0	5	4	0	0	1	0	-7.9536	1	1	0	0	1	1	1	0	0	0	0	0	52	2	29531.1	36389
5.47227	1.27337	8.42274	1.09979	0.263662	-0.667477	2.3636	1.45409	332.114	3.87815	3.43499	0.221805	-0.238128	0	1	3.45912	22.9489	17.0343	0	0	0	0	0	1.35	1	0	0	0	0	-10.4336	2	0	1	0	1	1	1	0	0	0	0	0	52	2	22212.3	36398
5.35186	3.47337	1.42274	1.19979	-0.736944	-0.210653	1.36299	1.91091	954.614	3.2719	3.47643	-0.384445	-0.196696	0	0	-9.15242	215.474	8.0343	0	0	0	1	0	2.27	5	0	0	0	1	-3.8636	0	0	0	0	1	1	1	0	0	0	0	0	45	2	8093.3	36405
4.99721	1.07337	0.822742	-0.200214	-0.621425	-0.434728	1.47851	1.68683	1342.11	3.16724	3.42836	-0.489106	-0.244763	0	0	-6.75537	-161.911	-22.9657	0	0	1	0	0	1.29	2	1	0	0	0	-12.1936	2	0	1	0	1	1	1	0	0	0	0	0	47	1	11975.3	36418
5.4161	-0.826632	-0.177258	-0.300214	0.476567	0.289764	2.5765	2.41133	-225.386	4.12994	3.78516	0.473598	0.112039	0	0	-10.3528	-52.0692	7.0343	1	0	0	0	0	3.74	5	0	0	0	1	-3.8036	0	0	0	0	1	1	1	0	0	0	0	0	46	1	46455.5	36427
5.07517	1.77337	1.02274	-0.100214	0.159029	-0.430144	2.25896	1.69142	-427.386	3.64362	3.55236	-0.0127266	-0.12076	0	0	3.81223	16.0725	3.0343	1	0	0	1	0	5	5	0	0	0	1	7.3464	0	0	0	0	1	1	1	0	0	0	0	0	51	1	8600.17	36436
5.16479	3.67337	2.02274	1.49979	-0.140223	-0.0761089	1.95971	2.04545	-475.886	3.61677	3.58352	-0.0395747	-0.0896045	0	0	-4.19964	-39.7262	-23.9657	1	0	0	0	0	1.37	4	0	0	1	0	-6.6936	0	0	0	0	1	1	1	0	0	0	0	0	52	2	27404.4	36444
5.24175	-1.02663	-5.67726	-0.600214	0.0138975	-0.188033	2.11383	1.93353	-271.886	3.5931	3.54499	-0.0632468	-0.128132	1	0	3.2772	-51.8483	-21.9657	1	0	0	0	0	5	5	0	0	0	1	-7.3936	0	0	0	0	1	1	1	0	0	0	0	0	47	2	32735.7	36454
5.1985	0.0733679	-4.17726	-0.700214	0.304705	-0.0918584	2.40464	2.0297	-977.386	3.84184	3.59391	0.185497	-0.0792082	0	0	3.09142	-55.9361	-13.9657	1	1	0	0	0	1.28	3	0	1	0	0	4.0064	0	0	0	0	1	1	1	0	0	0	0	0	56	1	10845.6	36465
5.47227	-1.62663	-3.57726	-0.600214	0.0449459	-0.225041	2.14488	1.89652	-197.386	3.62595	3.47325	-0.0303879	-0.199876	1	0	2.00521	-140.518	-24.9657	1	0	0	0	0	0.25	2	1	0	0	0	-1.3636	2	0	1	0	1	1	1	0	0	0	0	0	47	1	3026.89	36466
5.67332	-0.326632	-8.17726	-0.800214	0.144435	0.0717424	2.24437	2.1933	-350.386	3.89557	3.78366	0.239224	0.110536	0	0	-9.00929	-170.281	36.0343	1	0	0	0	0	1.33	2	1	0	0	0	1.4064	0	0	0	0	1	1	1	0	0	0	0	0	46	2	18009.2	36472
5.48894	-1.12663	34.3227	0.199786	-0.260041	-0.0952105	1.83989	2.02635	-997.386	3.51306	3.50681	-0.143283	-0.16631	0	0	2.21586	139.459	21.0343	0	0	0	1	0	1.11	1	0	0	0	0	4.8964	0	0	0	0	1	1	1	0	0	0	0	0	50	1	4033.07	36478
5.15329	1.77337	12.5227	0.199786	0.189185	0.364948	2.28912	2.48651	-641.886	3.77969	3.74288	0.12335	0.0697548	1	1	-1.46323	-52.0488	4.0343	1	0	0	0	0	3.12	4	0	0	1	0	-0.493598	0	0	0	0	1	1	1	0	0	0	0	0	48	1	37336.7	36483
5.21494	0.173368	3.62274	-0.500214	0.319726	0.239796	2.41966	2.36136	-531.886	4.13887	4.19585	0.482522	0.522727	0	1	-0.340122	-143.858	39.0343	0	0	0	0	0	2.39	3	0	1	0	0	-3.9036	0	0	0	0	1	1	1	0	0	0	0	0	54	2	9906.45	36484
5.14749	-0.726632	-4.97726	-0.600214	-0.0695073	0.233095	2.03043	2.35466	-1070.89	3.55468	3.67613	-0.101665	0.00300345	0	0	-2.78752	94.202	1.0343	1	0	1	0	0	1.62	3	0	1	0	0	17.4564	0	0	0	0	1	1	1	0	0	0	0	0	53	1	38697.2	36493
4.91265	0.0733679	8.12274	-1.10021	0.390222	-0.114288	2.49016	2.00727	-823.386	3.75305	3.65159	0.0967061	-0.0215351	1	0	-11.2139	-178.138	-19.9657	0	1	0	0	0	5	4	0	0	1	0	2.4664	2	0	1	0	1	1	1	0	0	0	0	0	46	1	10701.6	36498
5.20401	-2.82663	-11.3773	-0.900214	0.272736	0.435032	2.37267	2.55659	256.614	3.97671	3.76597	0.320367	0.092853	1	0	-6.38075	-231.515	8.0343	0	0	0	0	0	5	2	1	0	0	0	-3.3336	2	0	1	0	1	1	1	0	0	0	0	0	58	1	29296.2	36499
5.3033	-0.0266321	1.42274	-0.400214	-0.0370712	-0.132486	2.06286	1.98908	-1235.89	3.58839	3.60721	-0.0679539	-0.0659099	1	0	4.7764	142.786	-1.9657	1	0	0	0	0	2.65	5	0	0	0	1	-1.7536	1	1	0	0	1	1	1	0	0	0	0	0	48	2	37031.2	36515
4.85981	-1.62663	-4.77726	-0.700214	-0.263902	0.0493442	1.83603	2.17091	728.614	3.45716	3.69432	-0.19918	0.0211977	1	0	-4.73976	-155.469	-19.9657	1	0	0	1	0	1.24	4	0	0	1	0	5.7864	0	0	0	0	1	1	1	0	0	0	0	0	51	1	9645.83	36517
5.14749	-1.42663	-3.87726	-0.300214	0.0312428	0.0144297	2.13118	2.13599	-379.886	3.60548	3.62146	-0.0508656	-0.0516634	0	1	2.94777	-114.077	-0.965703	1	0	0	0	0	1.2	1	0	0	0	0	-12.0236	1	1	0	0	1	1	1	0	0	0	0	0	46	1	17823.4	36523
5.38907	-0.526632	-8.27726	-0.600214	-0.336175	-0.438102	1.76376	1.68346	-171.886	3.47681	3.45966	-0.179536	-0.213462	0	1	17.2234	-25.8136	-19.9657	1	0	0	0	0	3.06	4	0	0	1	0	-6.4936	2	0	1	0	1	1	1	0	0	0	0	0	56	2	21457.7	36530
5.14166	1.57337	0.422742	-0.000213929	0.281796	0.122854	2.38173	2.24442	92.1144	3.68673	3.7117	0.0303879	0.0385781	0	0	6.70145	-121.586	-19.9657	1	0	0	0	0	4.7	5	0	0	0	1	-5.3736	0	0	0	0	1	1	1	0	0	0	0	0	48	1	26045.5	36532
5.20949	6.67337	9.62274	0.0997861	-0.700556	0.0384567	1.39938	2.16002	642.114	3.24982	3.763	-0.406524	0.0898747	0	0	-3.52037	104.353	-19.9657	0	1	0	0	0	0.87	2	1	0	0	0	-3.4436	2	0	1	0	1	1	1	0	0	0	0	0	53	1	10736.6	36545
5.49306	1.67337	16.0227	0.0997861	0.319615	-0.0303749	2.41955	2.09119	-501.386	3.87744	3.63343	0.221092	-0.0396963	1	0	2.49804	-8.42994	36.0343	1	0	0	0	0	2.66161	4	0	0	1	0	4.0164	1	1	0	0	1	1	1	0	0	0	0	0	47	1	18854.5	36569
5.61313	0.0733679	-1.07726	-0.400214	0.0372527	0.10789	2.13719	2.22945	-283.386	3.77123	3.70757	0.114885	0.0344455	1	0	13.1382	-55.9107	0.034297	1	0	0	0	0	5	5	0	0	0	1	0.576402	2	0	1	0	1	1	1	0	0	0	0	0	55	1	35256.3	36601
5.18178	-2.12663	-5.97726	-0.900214	0.873779	0.0581305	2.97371	2.17969	51.1144	4.0315	3.64107	0.375155	-0.0320525	0	0	-9.12387	-166.901	-9.9657	1	1	0	0	0	0.12	2	1	0	0	0	7.6664	0	0	0	0	1	1	1	0	0	0	0	0	53	1	9824.54	36625
5.15329	1.87337	45.8227	1.09979	-0.0409339	0.000411479	2.059	2.12197	153.114	3.74271	3.6783	0.0863712	0.00518052	0	0	-1.0042	-75.915	-3.9657	1	0	0	1	0	5	5	0	0	0	1	-4.2136	0	0	0	0	1	1	1	0	0	0	0	0	51	1	9996.84	36628
5.46806	3.67337	44.1227	1.99979	0.0337865	-0.153712	2.13372	1.96785	-877.386	3.69049	3.54535	0.0341503	-0.127772	1	0	7.12259	-46.5131	12.0343	1	0	0	0	0	1.89	2	1	0	0	0	3.0464	0	0	0	0	1	1	1	0	0	0	0	0	50	2	20386.6	36645
5.17615	-0.126632	10.7227	0.199786	0.190218	-0.112444	2.29015	2.00912	-885.386	3.67598	3.66488	0.0196328	-0.00824051	1	0	2.89562	307.865	23.0343	1	1	0	0	0	3.01	3	0	1	0	0	3.2764	0	0	0	0	1	1	1	0	0	0	0	0	54	2	2915.13	36649
5.33272	-0.526632	-7.47726	-0.400214	0.0321074	-0.0320074	2.13204	2.08955	-270.886	3.56145	3.58755	-0.0948887	-0.0855759	0	1	5.76878	-53.3041	-13.9657	1	0	0	0	0	3.73	5	0	0	0	1	-1.8436	1	1	0	0	1	1	1	0	0	0	0	0	44	1	3373.01	36687
4.99721	1.47337	-3.37726	-0.200214	-0.442931	0.00804018	1.657	2.1296	584.614	3.45905	3.77851	-0.197289	0.105387	0	0	-7.14485	-111	-18.9657	0	0	0	1	0	4.59	4	0	0	1	0	-3.1436	0	0	0	0	1	1	1	0	0	0	0	0	45	2	7953.95	36698
5.43372	1.27337	29.2227	0.999786	-1.05096	0.905137	1.04898	3.0267	3044.11	3.13462	4.133	-0.521723	0.459878	0	0	-22.2635	814.713	20.0343	0	1	0	0	0	2.26408	3	0	1	0	0	-4.0136	0	0	0	0	1	1	1	0	0	0	0	0	57	2	3543.7	36699
5.23644	1.87337	-2.27726	-0.000213929	0.308983	-0.147258	2.40892	1.9743	1145.11	4.02027	3.70846	0.363925	0.0353369	1	0	22.2991	450.317	-9.9657	0	1	0	0	0	1.71	5	0	0	0	1	13.0764	0	0	0	0	1	1	1	0	0	0	0	0	54	2	14490.5	36723
5.3799	0.673368	13.8227	-0.000213929	0.183729	0.327853	2.28366	2.44941	-984.386	3.74795	3.79462	0.0916079	0.121495	0	0	-2.30068	81.137	39.0343	1	0	0	0	0	2.81	4	0	0	1	0	0.956402	0	0	0	0	1	1	1	0	0	0	0	0	46	2	18640.7	36729
5.1299	3.57337	13.3227	1.39979	-0.308569	0.0647179	1.79137	2.18628	720.614	3.28678	3.53858	-0.369561	-0.134538	1	0	1.12663	-146.217	-24.9657	0	0	0	0	0	5	3	0	1	0	0	-2.5136	2	0	1	0	1	1	1	0	0	0	0	0	51	1	36148.8	36741
5.32788	-1.02663	6.82274	0.299786	0.0364701	-0.207288	2.13641	1.91427	-884.886	3.70587	3.53795	0.0495227	-0.135171	0	1	-0.293299	-30.6591	-15.9657	1	0	0	1	0	4.67	3	0	1	0	0	-4.0836	0	0	0	0	1	1	1	0	0	0	0	0	53	2	14100.7	36743
5.0876	-2.82663	-9.87726	-0.900214	-0.0482011	-0.188536	2.05173	1.93303	-1605.39	3.54631	3.52968	-0.110033	-0.143442	0	1	0.914832	-61.8018	18.0343	1	1	0	0	0	0.65	1	0	0	0	0	4.4664	2	0	1	0	1	1	1	0	0	0	0	0	47	1	2852.06	36747
5.16479	1.97337	-2.07726	-0.300214	-0.101305	0.242793	1.99863	2.36436	-1389.39	3.54968	3.991	-0.106663	0.317883	0	0	-1.41388	-117.784	4.0343	1	0	0	0	0	2.94	3	0	1	0	0	6.3364	1	1	0	0	1	1	1	0	0	0	0	0	46	1	45939.4	36749
5.53733	-0.126632	-4.67726	-0.400214	0.302063	0.400353	2.402	2.52192	-791.886	3.88635	3.98572	0.230005	0.312594	0	0	-5.43581	-89.4389	13.0343	1	1	0	0	0	2.57	3	0	1	0	0	15.7464	0	0	0	0	1	1	1	0	0	0	0	0	48	1	8013.73	36753
5.44674	-1.52663	-1.07726	-0.200214	0.0606665	0.0887928	2.1606	2.21035	-709.386	3.56231	3.6348	-0.0940343	-0.0383239	1	0	-1.79684	-77.2187	7.0343	1	1	0	0	0	0.72	1	0	0	0	0	9.5664	0	0	0	0	1	1	1	0	0	0	0	0	53	2	11700.6	36779
5.17048	-1.42663	-2.47726	-0.100214	0.135598	-0.0837559	2.23553	2.03781	266.114	3.75272	3.894	0.0963808	0.220882	1	0	-0.173345	-43.2709	-13.9657	0	1	0	0	0	0.85	1	0	0	0	0	-8.0036	0	0	0	0	1	1	1	0	0	0	0	0	52	1	14377.2	36787
5.40268	0.173368	-7.87726	0.199786	0.543996	0.519168	2.64393	2.64073	392.114	3.89349	3.80347	0.237152	0.130348	0	0	-13.6734	-163.141	-20.9657	0	1	0	0	0	0.85	1	0	0	0	0	-2.3236	0	0	0	0	1	1	1	0	0	0	0	0	57	1	16351.5	36792
5.26269	-0.526632	10.3227	0.0997861	-0.141986	-0.236631	1.95795	1.88493	-144.886	3.56743	3.35172	-0.0889113	-0.321401	0	0	-1.76879	-88.1179	0.034297	1	0	0	1	0	2.66161	4	0	0	1	0	20.7464	0	0	0	0	1	1	1	0	0	0	0	0	53	2	13426.2	36800
5.2933	-1.62663	2.12274	-0.300214	0.0796422	-0.00943185	2.17958	2.11213	-270.886	3.6976	3.64726	0.0412556	-0.0258586	0	0	-3.8537	-70.1189	0.034297	1	0	0	0	0	5	5	0	0	0	1	-4.5236	0	0	0	0	1	1	1	0	0	0	0	0	55	1	35256.3	36801
4.96284	-2.92663	-12.3773	-0.900214	0.153073	0.259595	2.25301	2.38116	-663.886	3.87521	3.90213	0.21887	0.229005	0	0	-1.83308	-153.453	-25.9657	1	0	0	0	0	1.21	4	0	0	1	0	-3.1836	0	0	0	0	1	1	1	0	0	0	0	0	55	2	30094.3	36804
5.03044	0.0733679	-5.97726	-0.700214	0.255811	0.30238	2.35575	2.42394	1761.11	3.74517	4.0881	0.0888279	0.414977	0	0	-0.422146	-230.422	12.0343	0	0	0	0	0	3.1	3	0	1	0	0	-2.7436	1	1	0	0	1	1	1	0	0	0	0	0	54	1	37555	36806
5.49306	-0.726632	6.72274	-0.700214	-0.0177823	0.0103238	2.08215	2.13189	-592.886	3.60269	3.56359	-0.053649	-0.109528	1	0	-1.06206	-13.1163	32.0343	0	0	0	0	0	2.12	4	0	0	1	0	-7.4936	1	1	0	0	1	1	1	0	0	0	0	0	46	1	19956.2	36809
5.20949	5.17337	-2.07726	-0.000213929	-0.475219	-0.163507	1.62472	1.95805	-411.386	3.32768	3.56003	-0.328658	-0.113092	1	0	-9.46799	-114.103	-20.9657	0	0	0	0	0	2.84	3	0	1	0	0	-8.7236	3	0	0	1	1	1	1	0	0	0	0	0	50	1	44035	36813
5.31812	4.47337	3.12274	-0.600214	-0.203871	-0.119452	1.89606	2.00211	1896.11	3.48198	3.65665	-0.174358	-0.0164728	0	0	6.39982	-101.82	-17.9657	0	0	0	0	0	2.09	4	0	0	1	0	-2.5336	1	1	0	0	1	1	1	0	0	0	0	0	57	1	51285.3	36814
5.24702	-2.02663	-5.07726	-1.13021	-0.702837	-0.0172929	1.3971	2.10427	2077.11	3.51611	3.86394	-0.140237	0.19082	0	0	43.1398	-110.108	-3.9657	0	0	0	0	0	0.84	4	0	0	1	0	-2.0836	0	0	0	0	1	1	1	0	0	0	0	0	46	1	18712.6	36815
4.84419	-0.926632	8.32274	-0.300214	-0.0958861	0.0496495	2.00405	2.17121	-497.886	3.44843	3.6877	-0.207911	0.0145828	0	0	1.12896	-17.1687	-6.9657	0	0	0	1	0	2.09	3	0	1	0	0	9.2864	2	0	1	0	1	1	1	0	0	0	0	0	46	1	10883.4	36819
5.53339	2.57337	42.5227	0.399786	-0.0530618	0.345088	2.04687	2.46665	1032.11	3.54987	3.72576	-0.106476	0.0526416	0	0	9.73073	45.014	14.0343	0	0	0	1	0	5	5	0	0	0	1	0.186402	0	0	0	0	1	1	1	0	0	0	0	0	51	2	3292.73	36830
5.3799	1.07337	21.4227	0.499786	-0.145443	-0.0936143	1.95449	2.02795	201.614	3.50323	3.63868	-0.153108	-0.0344459	0	0	16.6987	-19.4077	34.0343	0	0	0	0	0	1.25	5	0	0	0	1	0.0264021	1	1	0	0	1	1	1	0	0	0	0	0	45	1	9167.27	36849
5.2832	-0.526632	-1.37726	-0.000213929	-0.168603	-0.416199	1.93133	1.70536	-712.386	3.58726	3.40442	-0.0690853	-0.268702	1	0	-3.46975	-91.0179	-10.9657	1	0	0	0	0	2.86	5	0	0	0	1	-7.0736	0	0	0	0	1	1	1	0	0	0	0	0	50	1	49524.9	36869
4.82831	7.77337	7.02274	0.399786	-0.791833	-0.199863	1.3081	1.9217	829.114	3.22048	3.38335	-0.435865	-0.289776	1	0	-19.3549	-300.694	-25.9657	0	0	0	0	0	1.14	2	1	0	0	0	-11.2136	2	0	1	0	1	1	1	0	0	0	0	0	47	2	26663.2	36894
5.20949	-1.12663	-5.27726	0.199786	0.125435	0.0704381	2.22537	2.192	741.614	3.76556	3.81596	0.109217	0.142836	0	0	-12.1726	1626.48	-5.9657	0	1	0	0	0	2.75	2	1	0	0	0	4.6964	1	1	0	0	1	1	1	0	0	0	0	0	57	2	8550.81	36916
5.24175	2.77337	12.1227	0.299786	-0.0663102	0.464245	2.03362	2.58581	-562.386	3.60598	4.0249	-0.0503666	0.351778	0	0	2.69785	108.096	35.0343	0	0	0	0	0	1.22	4	0	0	1	0	1.1864	0	0	0	0	1	1	1	0	0	0	0	0	44	2	4079.18	36931
5.52545	-2.72663	-7.67726	-0.700214	0.253794	-0.0364215	2.35373	2.08514	1173.61	3.84095	3.74865	0.184604	0.0755275	0	0	1.89468	169.753	-12.9657	1	0	0	0	0	1.84	5	0	0	0	1	-5.8936	0	0	0	0	1	1	1	0	0	0	0	0	44	2	3890.23	36934
5.49306	-0.526632	-1.37726	-0.600214	0.233117	0.0392113	2.33305	2.16077	-896.386	3.83628	3.77566	0.179933	0.10254	1	0	-0.390664	-35.5017	-11.9657	1	0	0	1	0	3.62	4	0	0	1	0	15.3164	0	0	0	0	1	1	1	0	0	0	0	0	49	1	14283.7	36935
5.53339	-0.0266321	-3.37726	-0.300214	-0.17517	-0.278299	1.92477	1.84326	-193.386	3.51593	3.50466	-0.140408	-0.168459	0	1	-0.684918	27.3672	39.0343	1	0	0	0	0	0.76	3	0	1	0	0	-2.7336	0	0	0	0	1	1	1	0	0	0	0	0	53	2	20904.7	36947
5.32788	17.6734	65.3227	8.79979	-0.173865	-0.0675185	1.92607	2.05404	117.614	3.6094	3.63775	-0.0469403	-0.0353722	0	0	0.974835	-129.073	32.0343	0	0	0	0	0	1.89	4	0	0	1	0	-7.7536	1	1	0	0	1	1	1	0	0	0	0	0	49	2	16420.9	36952
5.55683	4.67337	86.9227	6.69979	0.146962	-0.14816	2.2469	1.9734	78.6144	3.77895	3.64123	0.122604	-0.0318881	0	0	-6.08577	299.114	-7.9657	0	1	0	0	0	1.25	3	0	1	0	0	-4.0736	0	0	0	0	1	1	1	0	0	0	0	0	56	2	15111.3	36984
5.2832	-1.82663	-1.47726	-0.500214	0.0120498	-0.19386	2.11198	1.9277	-1100.89	3.72013	3.58099	0.0637835	-0.0921324	0	1	1.08119	-77.1163	4.0343	1	0	0	1	0	1.56	2	1	0	0	0	9.6264	2	0	1	0	1	1	1	0	0	0	0	0	49	1	16051.3	36986
5.40717	-1.02663	2.62274	0.399786	-0.176537	-0.271587	1.9234	1.84997	-225.386	3.54723	3.41678	-0.109115	-0.256343	0	0	0.791554	230.514	-13.9657	1	0	0	1	0	2.8	3	0	1	0	0	10.5064	0	0	0	0	1	1	1	0	0	0	0	0	44	1	10632.5	37001
5.14749	3.57337	3.72274	-0.200214	0.0839193	-0.0102224	2.18385	2.11134	-40.8856	3.77294	3.70131	0.1166	0.028193	1	0	2.49451	-114.555	37.0343	0	0	0	0	0	1.64	3	0	1	0	0	-7.8036	0	0	0	0	1	1	1	0	0	0	0	0	54	1	9893.49	37025
5.2933	-0.926632	2.02274	-0.500214	0.507439	0.478826	2.60737	2.60039	8.11439	3.72098	3.72924	0.0646368	0.0561138	0	0	-8.30631	-171.746	11.0343	1	0	0	1	0	2.66161	4	0	0	1	0	-4.2036	1	1	0	0	1	1	1	0	0	0	0	0	52	1	14032.2	37036
5.32301	0.573368	12.1227	-0.300214	0.241421	-0.055146	2.34136	2.06642	425.614	3.78723	3.94194	0.130884	0.268819	1	0	-8.3983	-139.119	3.0343	0	0	0	1	0	4.08	3	0	1	0	0	-1.3236	0	0	0	0	1	1	1	0	0	0	0	0	54	2	14989.3	37038
5.273	3.17337	30.1227	0.199786	-0.24309	-0.241623	1.85685	1.87994	-260.886	3.47739	3.47633	-0.178949	-0.196792	0	1	-1.46423	440.925	-0.965703	1	0	0	1	0	3.11	4	0	0	1	0	6.0664	0	0	0	0	1	1	1	0	0	0	0	0	56	1	14503.6	37046
5.45959	5.07337	1.92274	-0.300214	-0.0305276	0.035375	2.06941	2.15694	-1017.39	3.60113	3.65724	-0.0552157	-0.0158796	0	0	-2.08859	-60.8351	24.0343	1	1	0	0	0	5	1	0	0	0	0	-6.1836	0	0	0	0	1	1	1	0	0	0	0	0	47	2	7819.1	37049
5.18178	-1.92663	-8.27726	-0.700214	0.0177139	0.187023	2.11765	2.30858	1336.61	3.3576	3.57274	-0.298743	-0.100379	0	1	8.95163	-240.908	-0.965703	0	0	0	0	0	0.96	4	0	0	1	0	2.3064	0	0	0	0	1	1	1	0	0	0	0	0	46	2	16970.2	37056
5.32788	5.77337	19.1227	4.29979	-0.190871	-0.0917424	1.90906	2.02982	39.1144	3.45807	3.75613	-0.198276	0.0830101	0	0	10.4388	76.0707	20.0343	0	0	0	0	1	3.74	1	0	0	0	0	-0.0735979	1	1	0	0	1	1	1	0	0	0	0	0	44	1	23668.1	37088
5.0814	0.0733679	-7.77726	-0.700214	-0.113455	0.103276	1.98648	2.22484	-583.886	3.62362	3.63797	-0.0327269	-0.0351541	1	0	8.95003	-102.409	-19.9657	1	1	0	0	0	3.1	3	0	1	0	0	-2.7736	0	0	0	0	1	1	1	0	0	0	0	0	54	1	9254.62	37092
5.22036	-0.526632	4.32274	-0.300214	-0.110609	-0.115795	1.98933	2.00577	-932.886	3.58838	3.5355	-0.0679634	-0.137617	0	1	-5.74618	-109.899	18.0343	1	0	0	1	0	3.12	2	1	0	0	0	0.836402	1	1	0	0	1	1	1	0	0	0	0	0	50	1	9370.98	37128
5.39816	-2.62663	-8.47726	-0.800214	-0.00242056	0.109469	2.09751	2.23103	-474.886	3.65876	3.65959	0.0024185	-0.0135279	1	0	2.76098	-38.6999	29.0343	1	0	0	0	0	3.03	4	0	0	1	0	14.2364	0	0	0	0	1	1	1	0	0	0	0	0	47	2	32817.2	37134
5.35186	3.67337	9.42274	-0.700214	0.443937	-0.0231393	2.54387	2.09842	304.114	3.90771	3.71214	0.251365	0.0390181	0	1	9.07073	-133.088	6.0343	0	0	0	0	0	0.42	4	0	0	1	0	-7.2336	1	1	0	0	1	1	1	0	0	0	0	0	46	1	15136.8	37164
5.40717	2.07337	18.1227	0.899786	-0.0803956	0.0552055	2.01954	2.17677	-529.886	3.47775	3.59641	-0.178596	-0.0767158	0	1	0.48134	142.108	17.0343	1	0	0	1	0	4.97	3	0	1	0	0	1.8364	0	0	0	0	1	1	1	0	0	0	0	0	49	1	6720.18	37174
5.3845	4.07337	0.622742	-0.200214	0.349303	0.107569	2.44924	2.22913	2523.61	3.65963	3.47429	0.00328787	-0.198835	0	1	14.0685	32.3633	-7.9657	0	0	0	0	1	5	5	0	0	0	1	3.7264	0	0	0	0	1	1	1	0	0	0	0	0	55	2	50100.3	37176
4.96981	7.37337	2.42274	2.09979	-0.305305	-0.200805	1.79463	1.92076	1151.61	3.37559	3.45698	-0.280752	-0.21614	0	1	5.57528	353.896	-12.9657	0	0	0	0	0	0.81	4	0	0	1	0	-3.5736	2	0	1	0	1	1	1	0	0	0	0	0	49	2	37587.3	37206
4.96284	-0.426632	-5.57726	-0.900214	0.526004	0.759688	2.62594	2.88125	2781.61	3.92186	4.14975	0.265517	0.476628	0	0	0.94379	-93.9254	-25.9657	0	1	0	0	0	5	3	0	1	0	0	-7.1236	0	0	0	0	1	1	1	0	0	0	0	0	56	1	11296.6	37239
5.32301	-0.426632	7.82274	-0.300214	0.275299	0.386305	2.37523	2.50787	1162.61	4.01552	3.91977	0.35918	0.246652	0	0	-11.2082	-65.9659	18.0343	0	0	0	0	0	5	3	0	1	0	0	-5.0236	1	1	0	0	1	1	1	0	0	0	0	0	48	2	27323.5	37243
4.99043	0.573368	6.42274	-0.100214	0.0280951	0.119602	2.12803	2.24116	-219.886	3.79743	3.8389	0.141088	0.165777	0	0	-1.85915	-141.346	7.0343	0	1	0	0	0	0.82	4	0	0	1	0	-6.6236	1	1	0	0	1	1	1	0	0	0	0	0	58	1	9493.64	37256
5.28827	0.173368	5.52274	-0.000213929	0.00835874	-0.277745	2.10829	1.84382	106.614	3.70732	3.7756	0.0509772	0.102476	1	0	4.42945	64.0991	-9.9657	0	0	0	0	0	5	5	0	0	0	1	-3.7436	0	0	0	0	1	1	1	0	0	0	0	0	58	2	41647.5	37269
4.78749	1.37337	23.3227	-0.400214	-0.264305	0.44243	1.83563	2.56399	645.614	3.59401	3.89295	-0.0623279	0.219829	1	0	8.62599	41.759	15.0343	0	0	0	1	0	5	5	0	0	0	1	-1.0436	1	1	0	0	1	1	1	0	0	0	0	0	55	1	3715.95	37275
5.48064	8.57337	22.4227	1.79979	-0.598909	-0.0422829	1.50103	2.07928	-137.886	3.22194	3.54886	-0.434407	-0.124262	1	1	7.44563	156.607	-23.9657	0	0	1	0	0	2.55	4	0	0	1	0	3.6764	0	0	0	0	1	1	1	0	0	0	0	0	50	2	11282.9	37295
5.32788	-1.22663	-1.47726	-0.300214	0.300581	0.188496	2.40052	2.31006	-113.886	3.95762	3.75129	0.301281	0.0781643	0	0	-5.38816	99.1282	0.034297	1	0	0	1	0	0.53	2	1	0	0	0	1.4464	0	0	0	0	1	1	1	0	0	0	0	0	51	1	8585.19	37296
5.42495	-1.32663	-7.47726	-0.400214	-0.33156	-0.225986	1.76838	1.89558	-683.386	3.41228	3.60601	-0.244068	-0.0671103	1	0	3.81212	147.026	7.0343	1	0	0	0	0	2.27	4	0	0	1	0	0.546402	1	1	0	0	1	1	1	0	0	0	0	0	46	2	43701.1	37301
5.63835	-2.52663	-11.3773	-0.800214	0.147681	0.247672	2.24762	2.36923	696.614	3.73709	3.79576	0.0807433	0.122635	1	0	22.8517	-74.6515	-23.9657	1	1	0	0	0	2.93	3	0	1	0	0	-6.7436	1	1	0	0	1	1	1	0	0	0	0	0	54	1	9327.63	37302
5.00395	-1.02663	-3.47726	-0.100214	-0.0938295	0.441913	2.00611	2.56347	928.614	3.67752	3.82942	0.0211754	0.156298	0	0	-1.18044	609.024	-13.9657	0	1	0	0	0	0.71	3	0	1	0	0	-1.0836	1	1	0	0	1	1	1	0	0	0	0	0	53	1	15238.9	37316
5.60212	4.57337	9.22274	-0.400214	-0.0911293	0.0477957	2.00881	2.16936	-309.386	3.65238	3.66951	-0.00396608	-0.00360978	1	0	-0.234337	-13.2546	-4.9657	1	0	0	0	0	4.87	5	0	0	0	1	5.1364	2	0	1	0	1	1	1	0	0	0	0	0	57	1	58991.5	37326
5.24702	36.5734	33.4227	11.1998	0.0882579	-0.113236	2.18819	2.00833	-104.886	3.71129	3.46775	0.0549488	-0.205371	0	1	-2.528	54.8618	23.0343	1	0	0	0	0	1.42	2	1	0	0	0	5.5364	3	0	0	1	1	1	1	0	0	0	0	0	49	2	18838.2	37329
5.12396	0.0733679	2.52274	-0.500214	0.241371	0.112279	2.34131	2.23384	-272.386	3.89786	3.83205	0.24152	0.158927	0	0	3.17611	-183.842	22.0343	1	0	0	0	0	2.34	4	0	0	1	0	-8.7636	1	1	0	0	1	1	1	0	0	0	0	0	50	1	38085.7	37330
5.27811	-1.82663	-8.77726	-0.700214	0.00220453	-0.166162	2.10214	1.9554	474.114	3.59286	3.60931	-0.0634854	-0.0638126	1	0	-3.72232	-40.3127	0.034297	1	0	0	0	0	3.9	2	1	0	0	0	-3.2736	2	0	1	0	1	1	1	0	0	0	0	0	47	1	38014.5	37332
5.24702	4.17337	7.22274	0.199786	0.11738	0.035897	2.21732	2.15746	-198.386	3.79171	3.64848	0.135365	-0.0246426	1	0	-0.924713	-39.6956	-5.9657	0	1	0	0	0	3.5	2	1	0	0	0	7.6564	1	1	0	0	1	1	1	0	0	0	0	0	57	2	8550.81	37339
5.68698	1.57337	24.8227	-0.200214	-0.230951	-0.129646	1.86898	1.99192	-1064.39	3.57411	3.64041	-0.0822331	-0.0327102	1	0	-0.820604	-43.0469	14.0343	1	0	0	0	0	1.56	4	0	0	1	0	-5.7836	1	1	0	0	1	1	1	0	0	0	0	0	49	1	22952.5	37350
5.03695	-1.42663	-0.477258	-0.500214	0.193843	0.42216	2.29378	2.54372	432.614	3.8544	3.81643	0.198061	0.143308	1	0	-4.37882	90.7905	-0.965703	0	1	0	0	0	0.86	1	0	0	0	0	-4.5336	0	0	0	0	1	1	1	0	0	0	0	0	55	2	11291.4	37353
5.35186	3.07337	35.6227	0.599786	-0.262691	0.143536	1.83724	2.2651	206.114	3.607	3.73069	-0.0493402	0.057569	1	0	11.221	-57.5624	8.0343	0	0	0	0	0	1.05	5	0	0	0	1	1.3364	1	1	0	0	1	1	1	0	0	0	0	0	48	2	36697.2	37367
5.20401	-1.32663	29.4227	1.39979	-0.312468	-0.220943	1.78747	1.90062	-404.386	3.40127	3.50141	-0.255075	-0.171715	1	0	5.82115	12.1095	24.0343	0	0	0	1	0	5	4	0	0	1	0	-2.1336	1	1	0	0	1	1	1	0	0	0	0	0	51	1	3668.5	37369
5.26269	3.77337	8.32274	-0.300214	0.356977	-0.124322	2.45691	1.99724	-380.386	3.76381	3.58009	0.107468	-0.0930358	0	1	-6.13662	-148.317	-14.9657	0	0	0	0	0	5	4	0	0	1	0	-6.6636	0	0	0	0	1	1	1	0	0	0	0	0	54	1	40231.1	37374
5.2575	1.57337	3.52274	0.199786	-0.0663394	0.324167	2.0336	2.44573	391.614	3.69967	3.778	0.0433277	0.104877	1	0	2.30736	-80.8072	-14.9657	1	0	0	0	0	5	5	0	0	0	1	12.5664	0	0	0	0	1	1	1	0	0	0	0	0	47	2	52098.3	37393
4.86753	0.573368	0.122742	-0.400214	0.239014	-0.0485689	2.33895	2.07299	178.614	3.75252	3.85038	0.0961804	0.17726	1	0	-9.34605	-157.284	-23.9657	0	1	0	0	0	0.79	2	1	0	0	0	-6.6536	2	0	1	0	1	1	1	0	0	0	0	0	55	1	9283.18	37395
5.37064	-1.12663	4.82274	-0.500214	0.108698	0.273688	2.20863	2.39525	-38.8856	3.63266	3.94877	-0.0236836	0.275649	1	0	-4.08821	-164.461	-3.9657	1	0	0	0	0	4.01	5	0	0	0	1	-7.1336	0	0	0	0	1	1	1	0	0	0	0	0	44	1	29848.1	37400
5.17048	-2.12663	-3.37726	-0.500214	0.234804	-0.0550474	2.33474	2.06651	-708.886	3.75184	3.75351	0.0954971	0.0803852	0	0	-4.53468	-30.7281	16.0343	1	1	0	0	0	1.36937	1	0	0	0	0	-2.0836	1	1	0	0	1	1	1	0	0	0	0	0	58	1	1841.48	37402
5.70711	3.07337	12.0227	-0.400214	0.63557	0.400952	2.73551	2.52251	1678.61	3.96961	3.84107	0.313264	0.167952	1	0	4.14888	48.8956	-16.9657	0	0	0	0	0	5	5	0	0	0	1	-3.8036	0	0	0	0	1	1	1	0	0	0	0	0	57	1	51285.3	37410
5.1358	-0.926632	-4.27726	-0.400214	-0.0265799	-0.0303046	2.07336	2.09126	-637.886	3.53074	3.6465	-0.125601	-0.0266222	1	0	4.54033	-127.444	-24.9657	1	0	0	0	0	1.37	4	0	0	1	0	-8.4436	3	0	0	1	1	1	1	0	0	0	0	0	45	1	27178.9	37418
5.42053	-0.726632	8.02274	-0.500214	-0.153823	-0.0876554	1.94611	2.03391	-701.386	3.53541	3.62435	-0.120929	-0.048773	0	0	9.88671	-42.4673	25.0343	1	0	0	0	0	2.26408	3	0	1	0	0	-0.133598	0	0	0	0	1	1	1	0	0	0	0	0	54	1	31519.9	37432
4.91265	2.87337	1.62274	-0.100214	0.168234	0.16831	2.26817	2.28987	33.1144	3.78151	3.79196	0.125164	0.118838	0	0	3.03633	212.141	31.0343	0	0	0	0	0	1.52	2	1	0	0	0	14.8564	0	0	0	0	1	1	1	0	0	0	0	0	47	2	8844.35	37436
5.48894	1.17337	-2.17726	-0.100214	-0.00760303	0.173004	2.09233	2.29457	-408.886	3.70482	3.80145	0.0484721	0.128328	0	0	19.8881	-25.3165	26.0343	1	0	0	0	0	2.55	5	0	0	0	1	-4.7036	2	0	1	0	1	1	1	0	0	0	0	0	50	2	25866.9	37457
5.39363	-0.826632	-0.777258	-0.700214	0.477521	0.227278	2.57746	2.34884	-1064.89	3.82988	3.70464	0.173535	0.0315153	1	0	-2.98771	-102.811	15.0343	0	1	0	0	0	2.34	1	0	0	0	0	1.6664	0	0	0	0	1	1	1	0	0	0	0	0	53	1	4028.06	37465
5.20949	3.37337	2.12274	0.599786	0.0168424	-0.18903	2.11678	1.93253	-700.386	3.50971	3.52193	-0.14663	-0.151187	1	0	0.749804	54.9415	4.0343	1	0	0	1	0	5	5	0	0	0	1	2.6764	0	0	0	0	1	1	1	0	0	0	0	0	45	2	9601.34	37480
4.81218	0.273368	1.82274	0.0997861	-0.0370003	0.0585852	2.06293	2.18015	-1065.89	3.69696	3.58422	0.0406129	-0.0889031	0	0	0.501578	3.57473	-25.9657	0	0	0	1	0	0	2	1	0	0	0	10.7964	0	0	0	0	1	1	1	0	0	0	0	0	56	2	9132.7	37493
5.37528	-1.12663	-0.277258	0.599786	-0.517098	-0.287677	1.58284	1.83388	-65.8856	3.28304	3.54282	-0.373303	-0.130304	1	1	-1.77307	321.64	6.0343	0	0	0	1	0	5	3	0	1	0	0	0.306402	1	1	0	0	1	1	1	0	0	0	0	0	50	2	11908	37521
5.14166	0.773368	7.32274	-0.200214	-0.0189461	0.252822	2.08099	2.37438	812.614	3.65388	3.82584	-0.00246545	0.152717	0	1	-12.3387	232.16	2.0343	0	0	0	0	0	3.88	5	0	0	0	1	-1.1936	1	1	0	0	1	1	1	0	0	0	0	0	55	1	40850	37526
5.2832	-1.12663	3.52274	-0.500214	0.031499	0.133306	2.13143	2.25487	1120.61	3.87006	3.45166	0.213713	-0.221461	1	0	20.7427	-47.6357	10.0343	0	0	1	0	0	1.29	2	1	0	0	0	-5.0736	1	1	0	0	1	1	1	0	0	0	0	0	47	1	13697.5	37544
5.47646	6.67337	40.5227	0.399786	-0.02184	-0.329455	2.0781	1.79211	-196.386	3.63105	3.51497	-0.0252913	-0.158154	0	0	12.859	-61.4397	-0.965703	0	0	0	1	0	3.11	3	0	1	0	0	0.986402	0	0	0	0	1	1	1	0	0	0	0	0	56	1	16823.4	37565
5.14749	-1.22663	-6.67726	-0.500214	-0.0581954	0.466768	2.04174	2.58833	-504.886	3.53201	3.91202	-0.124338	0.238901	0	0	4.16454	-83.7054	-10.9657	1	1	0	0	0	5	4	0	0	1	0	-0.103598	0	0	0	0	1	1	1	0	0	0	0	0	55	2	12398.7	37576
4.8828	23.0734	83.7227	9.29979	-0.117338	-0.0752059	1.9826	2.04636	-945.386	3.73471	3.85332	0.078364	0.180194	1	0	-3.03387	87.2984	27.0343	0	0	0	1	0	1.74	3	0	1	0	0	-1.1236	1	1	0	0	1	1	1	0	0	0	0	0	49	2	4299.19	37593
5.46383	0.973368	14.1227	-0.100214	-0.132706	-0.0836033	1.96723	2.03796	-883.386	3.6129	3.58412	-0.0434454	-0.0890011	0	0	2.34114	-33.4932	27.0343	1	0	0	0	0	1.44	1	0	0	0	0	16.2464	0	0	0	0	1	1	1	0	0	0	0	0	46	2	30011	37604
4.98361	-2.32663	-8.97726	-0.700214	-0.134806	-0.0968535	1.96513	2.02471	-811.386	3.62391	3.69024	-0.0324347	0.0171147	1	0	-8.13618	-126.624	-4.9657	1	0	0	0	1	4	5	0	0	0	1	2.3064	0	0	0	0	1	1	1	0	0	0	0	0	51	2	33161.4	37608
5.0626	13.9734	5.92274	-0.300214	-0.507432	-0.0100299	1.5925	2.11153	-90.3856	3.21759	3.62556	-0.43875	-0.0475586	1	0	-10.8236	-77.0562	6.0343	0	0	0	0	0	3.9	2	1	0	0	0	-6.3436	2	0	1	0	1	1	1	0	0	0	0	0	47	1	37671.7	37616
5.2832	0.373368	-2.17726	-0.800214	-0.0673044	-0.0771986	2.03263	2.04436	464.114	3.60482	3.54174	-0.051519	-0.131384	0	0	-5.67003	-202.067	7.0343	0	0	0	0	0	1.99	3	0	1	0	0	-12.8936	2	0	1	0	1	1	1	0	0	0	0	0	55	1	34822.1	37628
5.45104	19.5734	26.5227	4.59979	0.262592	0.0323614	2.36253	2.15392	-38.3856	3.93031	3.61363	0.273966	-0.0594924	0	1	-3.76446	-202.016	14.0343	1	0	0	0	0	1.89	2	1	0	0	0	-1.1436	1	1	0	0	1	1	1	0	0	0	0	0	49	2	32347.7	37650
5.45959	-0.126632	-9.07726	-0.400214	-0.195279	-0.238531	1.90466	1.88303	25.1144	3.52683	3.50773	-0.129513	-0.165395	0	1	8.04104	-89.2445	36.0343	1	0	0	0	0	5	4	0	0	1	0	-1.6636	0	0	0	0	1	1	1	0	0	0	0	0	47	2	19861.6	37653
5.24175	3.17337	1.82274	0.999786	0.0107366	0.189786	2.11067	2.31135	-826.886	3.70045	3.87556	0.0441089	0.202436	0	0	-4.94311	-117.525	30.0343	1	0	0	0	0	1.52	5	0	0	0	1	-5.9536	1	1	0	0	1	1	1	0	0	0	0	0	49	2	26136.6	37665
4.8828	-0.126632	0.722742	-0.300214	0.0872956	-0.139537	2.18723	1.98203	-718.886	3.56867	3.65039	-0.0876708	-0.0227352	0	0	1.89489	-63.94	-16.9657	1	0	0	0	0	4.97	5	0	0	0	1	-5.6436	0	0	0	0	1	1	1	0	0	0	0	0	54	1	29332	37686
5.65948	0.173368	-0.0772576	-0.300214	-0.423064	0.00382764	1.67687	2.12539	-5.38561	3.33159	3.71581	-0.324754	0.0426905	0	0	7.52621	178.831	-10.9657	1	0	0	0	0	5	4	0	0	1	0	-3.2636	0	0	0	0	1	1	1	0	0	0	0	0	53	2	5130.55	37705
5.72359	-2.32663	-8.67726	-0.400214	-0.173129	-0.270466	1.92681	1.8511	-500.886	3.59683	3.60246	-0.0595109	-0.0706651	1	0	-6.56647	-125.956	-12.9657	1	0	0	0	0	5	5	0	0	0	1	2.4364	0	0	0	0	1	1	1	0	0	0	0	0	47	2	4779.5	37707
5.3033	-0.126632	-2.37726	0.199786	-0.253927	-0.198139	1.84601	1.92342	-387.386	3.59972	3.51607	-0.0566192	-0.157047	0	0	10.8131	-20.2395	-2.9657	1	0	0	0	0	3.51	5	0	0	0	1	-6.7636	0	0	0	0	1	1	1	0	0	0	0	0	44	1	29947.8	37710
5.44242	1.27337	7.72274	0.399786	-0.122743	0.139909	1.97719	2.26147	1208.61	3.83037	3.77642	0.174025	0.103301	0	0	-14.1072	-68.1869	19.0343	0	0	0	0	0	5	5	0	0	0	1	-4.7936	0	0	0	0	1	1	1	0	0	0	0	0	44	1	22023.4	37727
5.2933	-1.92663	-10.9773	-0.700214	0.0656041	-0.0258459	2.16554	2.09572	-153.386	3.54447	3.5913	-0.111871	-0.081817	0	0	10.8585	61.6313	-15.9657	1	0	1	0	0	0.83	4	0	0	1	0	-6.1236	0	0	0	0	1	1	1	0	0	0	0	0	54	1	28580.8	37738
5.36129	-0.526632	8.22274	-0.400214	0.0433543	0.0177311	2.14329	2.13929	-40.3856	3.67384	3.72395	0.0175016	0.0508265	0	0	-4.39197	-172.699	-17.9657	1	0	0	0	0	2.09	4	0	0	1	0	-9.8136	0	0	0	0	1	1	1	0	0	0	0	0	57	1	36649.5	37739
5.34711	-3.12663	-13.1773	-0.900214	0.510654	-0.516348	2.61059	1.60521	611.114	3.89476	3.37489	0.238421	-0.298234	0	0	5.14888	-116.53	-14.9657	0	0	0	0	1	1.16	4	0	0	1	0	-3.5536	0	0	0	0	1	1	1	0	0	0	0	0	54	1	20923.2	37767
5.2933	3.57337	20.3227	0.199786	-0.0850527	0.0129514	2.01488	2.13451	1133.61	3.72664	3.715	0.0702997	0.0418824	1	0	0.367264	-84.3055	4.0343	0	1	0	0	0	5	5	0	0	0	1	7.4564	2	0	1	0	1	1	1	0	0	0	0	0	57	1	11420.5	37792
5.25227	5.97337	111.923	0.199786	0.794808	0.590469	2.89474	2.71203	1448.11	4.17788	4.08524	0.521533	0.412122	0	0	-15.2762	-131.119	13.0343	0	0	0	0	0	2.26408	3	0	1	0	0	8.5564	0	0	0	0	1	1	1	0	0	0	0	0	45	1	34914.5	37801
5.10595	-1.12663	3.52274	-0.600214	-0.150578	0.315122	1.94936	2.43668	-82.8856	3.76106	3.87542	0.104719	0.202298	0	1	5.73506	-108.538	22.0343	1	0	0	1	0	3.34	4	0	0	1	0	-8.1936	0	0	0	0	1	1	1	0	0	0	0	0	45	1	8006.52	37803
5.22575	17.6734	26.8227	6.69979	-0.142664	-0.20385	1.95727	1.91771	330.114	3.72947	3.72366	0.0731269	0.0505345	1	0	-14.5957	19.5086	16.0343	0	0	0	0	0	4.55	5	0	0	0	1	0.116402	0	0	0	0	1	1	1	0	0	0	0	0	49	2	25655.4	37806
5.21494	6.97337	3.72274	-0.000213929	-0.117753	-0.282459	1.98218	1.8391	938.614	3.54382	3.55161	-0.112522	-0.121516	1	0	-0.31442	-61.6674	-18.9657	0	0	0	0	0	4.52	4	0	0	1	0	-1.2736	0	0	0	0	1	1	1	0	0	0	0	0	45	1	45808.5	37812
5.47646	0.573368	-5.57726	-0.400214	0.187209	0.318439	2.28714	2.44	-408.886	3.83051	3.7371	0.174167	0.06398	0	0	-4.29138	67.913	-15.9657	0	1	0	0	0	1.39	3	0	1	0	0	-0.803598	1	1	0	0	1	1	1	0	0	0	0	0	54	1	14909.2	37816
5.22575	1.47337	13.2227	0.199786	0.301467	-0.0996468	2.4014	2.02192	1323.11	3.76552	3.51424	0.109179	-0.158879	1	0	4.59539	287.371	-17.9657	0	0	0	0	0	3.2	5	0	0	0	1	-4.3136	0	0	0	0	1	1	1	0	0	0	0	0	47	1	40703.7	37817
5.29832	0.173368	7.02274	-0.100214	0.262739	-0.0749652	2.36267	2.0466	395.614	3.81996	3.68844	0.163618	0.0153183	0	0	1.81664	-129.801	-12.9657	1	0	0	0	0	4.97	4	0	0	1	0	-5.2136	1	1	0	0	1	1	1	0	0	0	0	0	46	1	40388.1	37822
5.59099	-1.52663	-4.77726	-0.600214	-0.220833	0.0147788	1.8791	2.13634	769.614	3.38795	3.66298	-0.268394	-0.0101392	1	0	5.07699	158.973	-20.9657	0	1	0	0	0	0.85	1	0	0	0	0	-4.0936	0	0	0	0	1	1	1	0	0	0	0	0	53	1	10013.5	37840
5.47646	0.573368	19.5227	0.699786	0.112826	-0.0595572	2.21276	2.062	-811.886	3.74053	3.66383	0.0841918	-0.00929223	1	0	-2.79243	-42.8053	11.0343	1	0	0	0	0	5	5	0	0	0	1	-4.6936	0	0	0	0	1	1	1	0	0	0	0	0	56	2	31114.8	37848
5.41165	0.773368	19.1227	0.0997861	-0.097202	-0.149335	2.00273	1.97223	-437.886	3.47517	3.60216	-0.18117	-0.0709598	1	0	-0.0664945	-100.897	-10.9657	0	0	0	0	0	1.65	3	0	1	0	0	-1.0936	2	0	1	0	1	1	1	0	0	0	0	0	46	1	22598.9	37856
5.42053	-0.426632	17.3227	0.599786	0.651369	0.120778	2.7513	2.24234	-481.886	3.98762	3.80339	0.331278	0.130265	0	1	-10.6375	-146.219	19.0343	0	0	0	1	0	5	5	0	0	0	1	-2.7636	1	1	0	0	1	1	1	0	0	0	0	0	44	2	3462.2	37860
5.64191	-0.126632	3.12274	-0.500214	0.326733	-0.259225	2.42667	1.86234	3.11439	3.73717	3.48129	0.0808275	-0.191836	1	0	8.49328	-102.326	-19.9657	1	0	0	0	0	5	4	0	0	1	0	-2.1836	1	1	0	0	1	1	1	0	0	0	0	0	47	1	2681.92	37861
5.7589	1.47337	11.6227	-0.000213929	-0.352258	0.0563141	1.74768	2.17788	163.614	3.7039	3.67899	0.0475559	0.00587172	1	0	-6.00654	71.6605	0.034297	0	0	0	0	0	5	5	0	0	0	1	-0.403598	0	0	0	0	1	1	1	0	0	0	0	0	46	1	47584.4	37867
5.28827	0.873368	22.4227	0.499786	0.0208691	-0.045212	2.1208	2.07635	-197.386	3.62327	3.57274	-0.0330716	-0.10038	0	0	11.0141	824.068	24.0343	0	0	0	0	0	2.27	2	1	0	0	0	-1.5236	1	1	0	0	1	1	1	0	0	0	0	0	44	2	15759.3	37870
5.33272	1.07337	0.622742	0.399786	0.0283518	0.0563398	2.12829	2.1779	-375.886	3.63074	3.61021	-0.0256067	-0.0629151	0	0	4.94123	198.263	-23.9657	1	1	0	0	0	5	4	0	0	1	0	2.7064	1	1	0	0	1	1	1	0	0	0	0	0	52	2	7244.38	37877
5.25227	0.173368	3.42274	0.399786	-0.0464688	0.0831903	2.05347	2.20475	-976.386	3.61049	3.66701	-0.0458503	-0.00611655	0	0	-3.33699	-112.139	1.0343	0	0	0	1	0	1.62	4	0	0	1	0	2.5964	0	0	0	0	1	1	1	0	0	0	0	0	45	2	9376.47	37915
5.44674	-2.32663	-6.47726	-0.400214	0.287414	-0.140141	2.38735	1.98142	-446.886	3.67832	3.50131	0.0219784	-0.171813	1	0	3.97714	131.571	39.0343	1	0	0	0	0	1.14	1	0	0	0	0	-1.4036	1	1	0	0	1	1	1	0	0	0	0	0	44	2	14993.6	37922
5.53733	2.17337	20.8227	-0.200214	0.0957206	0.280946	2.19566	2.40251	-885.386	3.77931	3.66319	0.122969	-0.00993365	0	0	-1.82262	14.3896	-1.9657	0	0	0	0	0	3.26	3	0	1	0	0	-0.463598	3	0	0	1	1	1	1	0	0	0	0	0	49	1	51542.4	37936
5.37528	-1.12663	-4.47726	0.0997861	-0.164433	-0.214618	1.9355	1.90694	-636.886	3.56591	3.55341	-0.0904302	-0.119709	0	0	6.52111	-11.8244	-18.9657	1	0	0	0	0	4.5	4	0	0	1	0	-3.3636	0	0	0	0	1	1	1	0	0	0	0	0	53	2	3203.96	37942
5.38907	0.0733679	11.4227	0.399786	-0.113716	-0.252929	1.98622	1.86863	-1289.89	3.54274	3.47897	-0.113605	-0.19415	1	1	2.77199	41.44	7.0343	1	0	0	1	0	1.69	4	0	0	1	0	-4.7436	2	0	1	0	1	1	1	0	0	0	0	0	48	2	14918.8	37945
4.92725	-0.426632	-2.37726	-0.400214	-0.049249	-0.136371	2.05069	1.98519	-882.386	3.50671	3.59484	-0.149634	-0.0782818	1	0	2.28166	-93.0693	-23.9657	1	0	0	0	0	4.22	3	0	1	0	0	-1.7636	1	1	0	0	1	1	1	0	0	0	0	0	52	2	22781	37952
5.6058	-0.526632	-1.77726	-0.500214	-0.381349	0.0330843	1.71859	2.15465	1391.11	3.38948	3.64217	-0.266863	-0.0309498	1	0	11.7837	-97.6832	2.0343	0	0	0	0	0	4.22	3	0	1	0	0	-5.9136	2	0	1	0	1	1	1	0	0	0	0	0	46	2	44763	37953
5.37528	-1.72663	10.4227	-0.100214	-0.659955	-0.139846	1.43998	1.98172	-374.386	3.32054	3.53717	-0.335806	-0.135948	1	1	7.70127	-71.6361	3.0343	1	0	0	1	0	4.17	5	0	0	0	1	15.1964	2	0	1	0	1	1	1	0	0	0	0	0	51	2	11330.9	37957
5.27811	0.473368	1.42274	-0.500214	0.435361	0.249449	2.5353	2.37101	1.11439	3.88963	3.82474	0.233287	0.151616	0	0	-11.7137	98.7256	-0.965703	0	1	0	0	0	0.77	1	0	0	0	0	1.3864	2	0	1	0	1	1	1	0	0	0	0	0	56	1	10230.8	37961
5.02388	-0.626632	-2.87726	-0.400214	-0.0647002	0.347435	2.03523	2.469	1301.11	3.56938	4.08524	-0.0869609	0.412123	0	0	-13.6124	-198.972	-19.9657	0	0	0	0	0	0.97	5	0	0	0	1	-3.2336	2	0	1	0	1	1	1	0	0	0	0	0	47	2	38032.7	37969
5.21494	1.87337	-7.67726	0.299786	0.0318037	0.293916	2.13174	2.41548	793.114	3.54021	3.7905	-0.116131	0.117378	1	0	10.7237	147.585	-15.9657	1	1	0	0	0	5	5	0	0	0	1	-10.0736	0	0	0	0	1	1	1	0	0	0	0	0	57	1	12398.7	37973
5.0876	1.37337	15.3227	-0.200214	-0.282409	-0.31429	1.81753	1.80727	-82.3856	3.44053	3.66407	-0.21581	-0.00904733	0	0	-1.07661	-115.24	-25.9657	1	0	0	0	0	2.66161	4	0	0	1	0	-4.3336	0	0	0	0	1	1	1	0	0	0	0	0	47	1	29087.7	37980
4.93447	1.87337	2.02274	-0.100214	-0.0328655	-0.0535281	2.06707	2.06803	254.114	3.4668	3.58761	-0.189546	-0.0855108	0	0	1.48664	197.563	-22.9657	1	0	0	0	0	5	4	0	0	1	0	-7.6136	0	0	0	0	1	1	1	0	0	0	0	0	57	1	45811.9	37982
5.26786	1.97337	3.62274	-0.200214	-0.341447	-0.0440308	1.75849	2.07753	2039.61	3.44215	3.73044	-0.214191	0.057317	1	0	30.376	488.084	-21.9657	0	1	0	0	0	1.17	3	0	1	0	0	-3.6536	1	1	0	0	1	1	1	0	0	0	0	0	55	1	9083.91	37991
5.16479	1.07337	14.1227	0.199786	0.0285741	-0.132469	2.12851	1.98909	496.114	3.6832	3.57362	0.0268558	-0.099504	0	0	4.84571	55.7938	-17.9657	1	1	0	0	0	2.66161	4	0	0	1	0	-0.383598	0	0	0	0	1	1	1	0	0	0	0	0	56	1	8536.22	37998
5.31321	-0.126632	35.5227	-0.000213929	-0.186205	-0.218361	1.91373	1.9032	-202.386	3.42549	3.40643	-0.230853	-0.266697	0	0	-8.79809	54.9484	39.0343	0	0	0	1	0	0.82	1	0	0	0	0	-7.5236	1	1	0	0	1	1	1	0	0	0	0	0	53	1	4522.52	38000
5.54518	-2.02663	-11.6773	-1.13021	0.000816263	-0.000526195	2.10075	2.12104	125.614	3.64257	3.5988	-0.0137766	-0.0743246	1	0	-3.90483	67.3115	-6.9657	0	0	0	1	0	0.36	2	1	0	0	0	1.9264	1	1	0	0	1	1	1	0	0	0	0	0	56	1	13946.5	38009
5.71373	-2.42663	-9.37726	-1.10021	0.690834	0.131946	2.79077	2.25351	970.114	4.13195	3.84558	0.475605	0.172455	0	0	-0.153716	-192.698	-17.9657	1	0	0	0	0	3.17	5	0	0	0	1	-3.0336	0	0	0	0	1	1	1	0	0	0	0	0	54	1	2704.45	38033
5.02388	1.37337	8.32274	-0.200214	-0.177408	-0.00407252	1.92253	2.11749	659.614	3.3622	3.4738	-0.294141	-0.199321	0	0	-5.65522	-57.8496	-11.9657	0	0	0	1	0	2.51	2	1	0	0	0	-1.0636	0	0	0	0	1	1	1	0	0	0	0	0	48	1	10869.9	38038
5.22036	1.27337	15.1227	-0.000213929	-0.0160783	-0.213379	2.08386	1.90818	830.114	3.94122	3.57602	0.284879	-0.0970969	1	0	15.7085	-188.061	-5.9657	0	0	0	0	0	4.35	4	0	0	1	0	-2.6636	2	0	1	0	1	1	1	0	0	0	0	0	49	1	51542.4	38045
5.22036	2.47337	-2.47726	0.299786	-0.00486458	0.179533	2.09507	2.30109	-364.886	3.72303	3.86257	0.0666896	0.189448	0	0	-9.34968	-134.269	-16.9657	1	0	0	0	0	3.57	5	0	0	0	1	-8.1236	0	0	0	0	1	1	1	0	0	0	0	0	49	2	43270.2	38056
5.3799	0.0733679	-2.47726	-0.600214	-0.214241	-0.647001	1.88569	1.47456	1870.11	3.31024	3.28884	-0.346102	-0.384279	0	0	10.5821	-63.0271	-19.9657	0	1	0	0	0	1.87	3	0	1	0	0	-3.9936	0	0	0	0	1	1	1	0	0	0	0	0	46	1	10701.6	38062
5.40717	0.673368	15.5227	-0.100214	-0.0480483	0.0890049	2.05189	2.21057	-609.386	3.79479	3.8645	0.138452	0.191377	1	0	-0.489203	-168.487	-5.9657	1	0	0	0	0	5	4	0	0	1	0	-7.3436	0	0	0	0	1	1	1	0	0	0	0	0	49	1	44336.4	38079
5.1299	0.0733679	0.222742	-0.500214	-0.186564	0.186811	1.91337	2.30837	629.614	3.6522	3.71177	-0.00414246	0.0386464	1	0	7.02523	1.21325	-22.9657	0	0	0	0	0	1.33	4	0	0	1	0	2.2264	0	0	0	0	1	1	1	0	0	0	0	0	46	2	24004.6	38087
5.32788	0.773368	-1.27726	-0.600214	-0.37823	0.293297	1.7217	2.41486	226.114	3.44413	3.7614	-0.212217	0.0882806	1	0	7.5454	-85.5774	21.0343	1	0	1	0	0	1.67	4	0	0	1	0	-3.7136	1	1	0	0	1	1	1	0	0	0	0	0	56	1	39533.1	38098
5.49717	-0.126632	-1.57726	-0.500214	-0.207685	0.792338	1.89225	2.9139	-132.386	3.4937	4.08037	-0.162644	0.407244	1	0	-2.16003	74.22	-16.9657	0	1	0	0	0	1.36	1	0	0	0	0	2.4864	2	0	1	0	1	1	1	0	0	0	0	0	53	1	10013.5	38113
4.96981	-0.826632	-2.77726	-0.300214	-0.126279	-0.301645	1.97366	1.81992	552.114	3.46533	3.66035	-0.19101	-0.0127743	0	0	1.76173	110.408	0.034297	1	0	0	1	0	2.12	5	0	0	0	1	-8.3436	0	0	0	0	1	1	1	0	0	0	0	0	48	2	12640.9	38118
4.91998	0.573368	-2.17726	-0.500214	-0.269123	0.131712	1.83081	2.25327	-96.8856	3.34565	3.57793	-0.31069	-0.0951939	0	0	3.51305	-63.2576	-12.9657	0	0	0	0	0	2.09	5	0	0	0	1	-5.3136	2	0	1	0	1	1	1	0	0	0	0	0	55	1	37428.1	38134
5.31321	0.973368	-2.07726	-0.400214	-0.422721	-0.155439	1.67721	1.96612	1133.11	3.29767	3.54463	-0.358673	-0.128492	0	0	-2.9132	-126.824	20.0343	0	0	0	0	0	5	3	0	1	0	0	6.2864	1	1	0	0	1	1	1	0	0	0	0	0	44	2	23875.7	38154
5.59099	6.17337	25.1227	2.19979	0.367467	0.18663	2.4674	2.30819	-910.886	3.85517	3.80774	0.198826	0.134614	0	1	-5.69323	-26.9653	28.0343	1	0	0	1	0	5	5	0	0	0	1	9.8264	0	0	0	0	1	1	1	0	0	0	0	0	51	1	8107.14	38175
4.8752	-1.22663	-6.87726	-0.400214	-0.398531	0.00908889	1.7014	2.13065	-559.386	3.45994	3.56156	-0.196405	-0.111562	1	0	-1.69861	107.426	-20.9657	0	1	0	0	0	3.01	1	0	0	0	0	-4.9036	0	0	0	0	1	1	1	0	0	0	0	0	58	2	10465.2	38181
5.36129	-0.726632	3.22274	-0.500214	0.0766339	-0.0150797	2.17657	2.10648	540.114	3.59081	3.54821	-0.0655374	-0.124913	0	0	5.59172	-27.0019	-21.9657	1	0	0	0	0	3.12	5	0	0	0	1	-2.2136	1	1	0	0	1	1	1	0	0	0	0	0	54	1	29332	38188
5.59842	12.4734	15.5227	1.59979	-0.236356	-0.195044	1.86358	1.92652	261.614	3.56766	3.67023	-0.0886847	-0.00289637	1	0	5.25709	-116.829	14.0343	0	0	0	1	0	3.12	2	1	0	0	0	-3.3536	1	1	0	0	1	1	1	0	0	0	0	0	49	1	4573.92	38207
5.30827	0.173368	11.8227	0.0997861	0.515185	-0.0774788	2.61512	2.04408	1461.11	4.12515	3.58703	0.468809	-0.0860961	0	0	-14.2157	251.409	3.0343	0	0	0	1	0	4.22	4	0	0	1	0	9.1264	0	0	0	0	1	1	1	0	0	0	0	0	57	2	14752.7	38214
5.09987	-2.92663	-10.0773	-1.10021	-0.59987	0.720796	1.50006	2.84236	1551.11	3.59875	4.03755	-0.0575907	0.364424	1	0	-6.80635	-154.607	-5.9657	1	1	0	0	0	0.44	4	0	0	1	0	6.1964	2	0	1	0	1	1	1	0	0	0	0	0	53	1	7269.05	38216
5.24702	3.07337	-1.37726	1.29979	-0.232485	-0.586958	1.86745	1.5346	1369.61	3.59933	3.2197	-0.0570126	-0.453419	0	0	-14.4888	-56.6688	-5.9657	1	0	0	1	0	2.71	2	1	0	0	0	11.3264	1	1	0	0	1	1	1	0	0	0	0	0	49	2	10861.1	38219
5.67675	3.27337	13.0227	0.399786	0.0527166	-0.152062	2.15265	1.9695	-454.886	3.61068	3.58429	-0.0456591	-0.0888301	0	0	0.409474	-101.63	21.0343	1	0	0	0	0	3.41	4	0	0	1	0	-1.7836	1	1	0	0	1	1	1	0	0	0	0	0	50	2	32647	38220
5.11799	0.0733679	4.62274	-0.200214	-0.564183	-0.17647	1.53575	1.94509	462.114	3.23809	3.43663	-0.418248	-0.236488	1	0	8.95758	-109.339	-24.9657	1	0	0	0	0	2.27	3	0	1	0	0	2.6864	2	0	1	0	1	1	1	0	0	0	0	0	47	2	27182.5	38245
4.99043	-2.52663	-8.37726	-1.13021	-0.0284787	-0.0372497	2.07146	2.08431	493.614	3.5111	3.52902	-0.145244	-0.144101	1	0	5.67435	-21.9936	-24.9657	1	1	0	0	0	0.97	3	0	1	0	0	-1.7136	2	0	1	0	1	1	1	0	0	0	0	0	46	1	9415.64	38249
5.273	2.57337	17.7227	-0.100214	0.47918	0.429349	2.57912	2.55091	974.614	3.95333	3.91511	0.296988	0.241984	0	0	-11.7734	-296.888	12.0343	0	0	0	0	0	5	4	0	0	1	0	-3.5536	1	1	0	0	1	1	1	0	0	0	0	0	46	2	32966.8	38251
5.09375	3.27337	18.3227	0.499786	-0.0194282	-0.119378	2.08051	2.00218	480.614	3.6103	3.64334	-0.0460388	-0.0297842	0	1	14.8846	223.465	23.0343	0	0	0	0	0	5	5	0	0	0	1	-0.883598	1	1	0	0	1	1	1	0	0	0	0	0	44	1	22023.4	38260
4.8828	2.27337	30.8227	0.999786	-0.0901842	-0.0819774	2.00975	2.03958	-227.886	3.55538	3.67778	-0.100962	0.00465689	1	0	9.85527	-18.6093	-13.9657	1	0	0	1	0	2.14	4	0	0	1	0	-2.7836	0	0	0	0	1	1	1	0	0	0	0	0	50	2	11259.6	38261
5.15906	-1.02663	-0.577258	-0.700214	-0.185246	0.203083	1.91469	2.32464	18.6144	3.5635	3.80542	-0.0928389	0.132294	1	0	1.16316	-165.249	-14.9657	1	0	0	0	0	5	5	0	0	0	1	-4.7836	0	0	0	0	1	1	1	0	0	0	0	0	52	1	42569.4	38271
4.96284	-1.52663	-0.577258	-0.200214	-0.119899	-0.122424	1.98004	1.99914	-1733.39	3.53407	3.54347	-0.122275	-0.129648	0	1	1.54858	51.6892	-13.9657	1	0	0	1	0	0.88	2	1	0	0	0	0.466402	0	0	0	0	1	1	1	0	0	0	0	0	50	1	12437.7	38302
5.1299	-1.42663	-6.17726	-0.800214	-0.033517	0.0386452	2.06642	2.16021	233.114	3.60536	3.58247	-0.050985	-0.0906526	0	0	9.96442	-27.4941	38.0343	0	0	0	0	0	2.66161	4	0	0	1	0	-9.2136	1	1	0	0	1	1	1	0	0	0	0	0	48	1	8307.14	38317
5.2832	-0.426632	-6.27726	-0.400214	0.0578983	0.387006	2.15783	2.50857	-553.386	3.55679	3.94904	-0.0995549	0.275916	1	0	-1.01552	-43.9501	-3.9657	1	0	0	0	0	5	5	0	0	0	1	-4.8936	0	0	0	0	1	1	1	0	0	0	0	0	47	2	42294.2	38342
5.44674	4.67337	23.1227	0.699786	0.0112624	-0.152027	2.1112	1.96953	-914.886	3.59173	3.65923	-0.0646163	-0.0138908	0	0	3.01555	-31.6722	14.0343	1	0	0	0	0	3.31	4	0	0	1	0	0.926402	1	1	0	0	1	1	1	0	0	0	0	0	52	1	31361.3	38368
5.3845	18.0734	11.2227	0.699786	-0.0693731	-0.538788	2.03056	1.58277	1066.11	3.55662	3.35591	-0.0997216	-0.317208	0	1	13.8896	250.119	5.0343	1	0	0	0	0	5	4	0	0	1	0	9.1364	0	0	0	0	1	1	1	0	0	0	0	0	47	2	48001.8	38393
5.65249	6.27337	-0.577258	0.599786	-0.0965136	0.125456	2.00342	2.24702	952.614	3.71139	3.86937	0.0550502	0.196252	1	0	6.98147	-131.653	1.0343	0	0	0	0	0	5	4	0	0	1	0	0.976402	1	1	0	0	1	1	1	0	0	0	0	0	47	2	49168.2	38394
5.01728	1.67337	6.52274	-0.300214	-0.220354	-0.0194621	1.87958	2.1021	-1037.89	3.47591	3.57246	-0.180432	-0.100657	1	0	0.906808	147.274	3.0343	1	1	0	0	0	3.73	3	0	1	0	0	7.2764	1	1	0	0	1	1	1	0	0	0	0	0	56	1	8720.96	38406
5.22036	1.17337	63.4227	1.09979	-0.439828	-0.326498	1.66011	1.79506	-327.386	3.38381	3.55746	-0.27253	-0.115666	0	0	-2.00061	258.178	-18.9657	0	1	0	0	0	0	3	0	1	0	0	0.806402	0	0	0	0	1	1	1	0	0	0	0	0	53	2	12544	38422
5.03695	4.57337	123.923	3.09979	-0.201364	-0.353934	1.89857	1.76763	465.114	3.53274	3.35542	-0.123604	-0.317706	0	0	-3.4719	243.724	7.0343	0	0	0	0	0	5	4	0	0	1	0	11.5464	0	0	0	0	1	1	1	0	0	0	0	0	53	2	44491.4	38426
5.3799	-1.92663	-1.57726	-0.800214	-0.0898225	0.0306927	2.01011	2.15225	-286.886	3.6554	3.75385	-0.000947342	0.0807316	0	0	1.38734	13.0718	31.0343	0	0	0	1	0	0.78	2	1	0	0	0	2.0264	0	0	0	0	1	1	1	0	0	0	0	0	52	1	4066.68	38427
5.52146	-0.426632	5.32274	-0.400214	0.148743	-0.173629	2.24868	1.94793	-300.386	3.73762	3.63815	0.0812742	-0.0349691	0	0	-8.23339	-232.349	23.0343	1	0	0	1	0	2.27	3	0	1	0	0	-1.2836	0	0	0	0	1	1	1	0	0	0	0	0	54	2	8261.33	38432
5.39363	-0.926632	2.72274	-0.200214	-0.0523189	-0.0861784	2.04762	2.03538	41.1144	3.73053	3.68002	0.0741896	0.00690146	0	0	4.89099	-86.3852	-20.9657	1	0	0	0	0	5	4	0	0	1	0	-0.933598	1	1	0	0	1	1	1	0	0	0	0	0	51	2	2376.73	38442
5.39363	-0.726632	9.02274	-0.800214	0.135019	-0.0351309	2.23495	2.08643	-719.386	3.79803	3.59308	0.141692	-0.0800399	0	1	-2.80899	-91.7469	26.0343	0	0	0	0	0	0.92	4	0	0	1	0	-4.4636	0	0	0	0	1	1	1	0	0	0	0	0	46	1	7287.79	38454
4.91265	-2.52663	-8.07726	-0.600214	-0.175916	0.0843366	1.92402	2.2059	-426.386	3.49549	3.58478	-0.160851	-0.0883411	0	1	2.1262	-43.6444	-7.9657	1	1	0	0	0	4.27	2	1	0	0	0	-8.0936	0	0	0	0	1	1	1	0	0	0	0	0	52	2	7115.15	38456
5.23111	-2.22663	-4.57726	-0.400214	-0.0410914	0.0249275	2.05884	2.14649	-317.386	3.6069	3.53217	-0.0494448	-0.140953	1	0	1.84189	62.5366	-10.9657	1	0	0	1	0	2.38	5	0	0	0	1	-0.363598	2	0	1	0	1	1	1	0	0	0	0	0	45	2	8489.59	38467
5.29832	-2.92663	-11.5773	-0.900214	0.348991	0.243605	2.44893	2.36517	-510.386	3.97762	3.78754	0.321275	0.114415	0	0	-5.10426	-25.495	-14.9657	1	0	1	0	0	4.17	4	0	0	1	0	-1.6636	0	0	0	0	1	1	1	0	0	0	0	0	58	1	4443.83	38477
5.44674	-1.62663	-5.67726	-0.500214	0.418579	0.248823	2.51851	2.37038	-576.886	3.7534	3.90655	0.0970572	0.233426	0	0	-2.43077	-47.3207	1.0343	1	1	0	0	0	1.36937	1	0	0	0	0	8.6864	0	0	0	0	1	1	1	0	0	0	0	0	53	1	8288.65	38496
5.12396	5.17337	25.2227	2.09979	-0.150253	-0.446222	1.94968	1.67534	319.114	3.80244	3.53617	0.146095	-0.136952	0	1	5.44864	-113.167	8.0343	0	0	0	0	0	0	3	0	1	0	0	-2.7536	3	0	0	1	1	1	1	0	0	0	0	0	49	2	35087	38508
5.20401	-2.72663	-9.37726	-0.700214	-0.152584	0.0779522	1.94735	2.19951	878.614	3.86894	3.5877	0.212597	-0.0854252	0	1	-2.89561	-195.638	21.0343	0	0	0	0	0	5	5	0	0	0	1	-2.3436	0	0	0	0	1	1	1	0	0	0	0	0	50	2	24317.6	38509
5.46806	-2.62663	-7.07726	-0.700214	-0.00668896	-0.300631	2.09325	1.82093	1356.11	3.51524	3.53835	-0.141105	-0.134774	0	0	6.66227	326.755	-23.9657	1	0	0	1	0	1.32	2	1	0	0	0	6.3664	0	0	0	0	1	1	1	0	0	0	0	0	51	2	9073.98	38534
5.3845	4.07337	8.82274	1.29979	-0.274536	-0.13699	1.8254	1.98457	1533.61	3.51279	3.41991	-0.143556	-0.253209	0	0	9.28637	-97.8892	-0.965703	0	0	0	0	0	5	5	0	0	0	1	5.6364	0	0	0	0	1	1	1	0	0	0	0	0	47	2	49720.6	38536
4.89035	-2.02663	-4.77726	-0.500214	-0.219159	-0.277234	1.88078	1.84433	-173.886	3.56188	3.44824	-0.0944635	-0.224885	1	0	-6.69108	-48.7237	-23.9657	1	1	0	0	0	0.04	2	1	0	0	0	-1.2336	0	0	0	0	1	1	1	0	0	0	0	0	58	2	7812.33	38552
5.22036	4.37337	5.72274	1.39979	-0.146467	-0.0341378	1.95347	2.08742	-276.886	3.60851	3.50607	-0.0478378	-0.167052	0	0	6.13542	-55.1789	-20.9657	1	0	0	0	0	3.01	3	0	1	0	0	4.7064	2	0	1	0	1	1	1	0	0	0	0	0	52	2	22781	38553
5.273	2.57337	7.02274	0.0997861	-0.251013	-0.231654	1.84892	1.88991	196.614	3.55266	3.36157	-0.103685	-0.311551	1	0	8.6961	-35.4569	-0.965703	0	0	0	0	0	3.72	4	0	0	1	0	-5.7236	0	0	0	0	1	1	1	0	0	0	0	0	47	1	43543.6	38558
5.31812	-1.22663	-8.77726	-0.400214	0.142132	0.245757	2.24207	2.36732	-22.3856	3.64517	3.72714	-0.0111743	0.0540207	0	0	-11.2607	-121.438	0.034297	1	0	0	0	0	1.82	5	0	0	0	1	1.5864	0	0	0	0	1	1	1	0	0	0	0	0	47	2	42294.2	38578
5.33754	-1.52663	-4.17726	-0.800214	-0.423216	-0.471348	1.67672	1.65021	1410.61	3.44372	3.37219	-0.212624	-0.300931	0	0	-6.11774	-125.573	13.0343	0	0	0	0	0	3.13	4	0	0	1	0	-7.4336	3	0	0	1	1	1	1	0	0	0	0	0	54	1	37680.4	38580
5.26786	-3.22663	-10.1773	-0.900214	0.373283	0.240736	2.47322	2.3623	-925.386	3.83429	3.6887	0.177945	0.0155756	0	1	-5.61859	-123.318	-11.9657	1	0	0	1	0	0.5	3	0	1	0	0	2.6664	2	0	1	0	1	1	1	0	0	0	0	0	46	1	12855.6	38584
5.49717	1.27337	10.2227	0.799786	-0.345349	-0.0817054	1.75459	2.03986	-5.88561	3.52654	3.5593	-0.129803	-0.113822	1	0	1.96929	-22.9871	-12.9657	1	0	0	0	0	3.61	4	0	0	1	0	2.8364	1	1	0	0	1	1	1	0	0	0	0	0	50	2	43669.9	38585
5.52146	0.273368	8.92274	-0.500214	0.585018	0.206276	2.68495	2.32784	218.614	3.88355	3.76457	0.227207	0.0914496	1	0	-4.7573	38.9961	31.0343	0	0	0	0	0	3.56	2	1	0	0	0	6.4064	1	1	0	0	1	1	1	0	0	0	0	0	46	2	17627	38606
5.32788	-1.52663	8.92274	0.0997861	0.311142	-0.131019	2.41108	1.99054	-828.886	3.84735	3.64418	0.191003	-0.028939	0	1	-8.13177	-78.16	28.0343	1	0	0	1	0	1.4	1	0	0	0	0	-5.8136	0	0	0	0	1	1	1	0	0	0	0	0	51	1	8501.86	38608
5.14166	-0.326632	2.72274	-0.200214	-0.0170055	-0.160921	2.08293	1.96064	-108.386	3.57848	3.45146	-0.0778594	-0.221661	0	0	-4.54606	-118.072	12.0343	0	0	0	0	0	2.83	4	0	0	1	0	0.896402	2	0	1	0	1	1	1	0	0	0	0	0	45	1	34914.5	38614
5.40717	-0.626632	5.82274	-0.000213929	0.000288219	-0.103597	2.10022	2.01796	-799.886	3.76151	3.62635	0.105168	-0.0467674	1	0	6.49698	-80.3393	23.0343	0	0	0	0	1	5	5	0	0	0	1	0.846402	1	1	0	0	1	1	1	0	0	0	0	0	49	1	4995.32	38637
5.05625	3.47337	8.62274	-0.200214	0.0835369	0.144753	2.18347	2.26631	1331.11	3.80818	3.62943	0.151839	-0.0436962	0	0	-13.2396	-273.304	-25.9657	0	0	0	0	0	4.56	4	0	0	1	0	-7.0536	2	0	1	0	1	1	1	0	0	0	0	0	45	1	38032.7	38642
5.7301	-1.32663	-4.17726	-0.400214	-0.00306063	-0.0807408	2.09687	2.04082	1675.61	3.81523	3.77265	0.158887	0.0995278	1	0	-12.0552	67.4676	-5.9657	0	1	0	0	0	2.35	1	0	0	0	0	0.306402	0	0	0	0	1	1	1	0	0	0	0	0	54	2	8399.24	38664
4.94164	-1.02663	-1.87726	-0.100214	0.327244	0.0105531	2.42718	2.13211	391.114	3.7132	3.65441	0.0568555	-0.0187082	0	0	0.759779	-125.142	-23.9657	1	0	0	0	0	1.71	3	0	1	0	0	-6.7436	2	0	1	0	1	1	1	0	0	0	0	0	54	2	28508.3	38677
5.52943	-1.02663	2.62274	-0.000213929	-0.0448249	-0.0350576	2.05511	2.0865	-534.886	3.57367	3.65593	-0.0826759	-0.0171868	0	0	0.808319	87.7672	22.0343	1	0	0	0	0	2.12	3	0	1	0	0	-3.3036	0	0	0	0	1	1	1	0	0	0	0	0	44	2	31349.1	38678
4.91265	1.77337	8.92274	-0.400214	0.254072	0.369629	2.35401	2.49119	282.114	3.8336	3.95897	0.177254	0.285845	0	1	-8.98367	-152.501	-25.9657	0	0	0	1	0	2.42	2	1	0	0	0	-8.2536	0	0	0	0	1	1	1	0	0	0	0	0	52	1	11610.2	38687
5.48064	-1.22663	1.32274	-0.300214	-0.0475031	0.284017	2.05243	2.40558	-628.386	3.75198	3.82717	0.0956331	0.154044	0	0	1.55193	-88.8215	8.0343	1	1	0	0	0	1.63	1	0	0	0	0	-2.2236	0	0	0	0	1	1	1	0	0	0	0	0	55	2	13953.5	38702
5.07517	0.873368	-2.77726	-0.200214	-0.33583	0.0953524	1.76411	2.21691	-164.386	3.38876	3.64654	-0.267579	-0.0265808	1	1	-4.96346	18.7632	-6.9657	1	1	0	0	0	5	3	0	1	0	0	-3.5236	2	0	1	0	1	1	1	0	0	0	0	0	57	2	9064.64	38705
5.38907	1.47337	-1.97726	-0.100214	-0.29918	-0.174608	1.80075	1.94695	-650.886	3.4487	3.48131	-0.207638	-0.191809	1	0	3.81862	-33.8501	18.0343	1	0	0	1	0	0.8	2	1	0	0	0	13.0264	1	1	0	0	1	1	1	0	0	0	0	0	45	2	5493.1	38732
5.35186	0.173368	18.6227	-0.100214	0.455015	0.242547	2.55495	2.36411	-8.38561	3.92828	3.76897	0.271934	0.0958508	0	0	-2.95624	338.871	38.0343	0	0	0	0	0	5	1	0	0	0	0	0.466402	0	0	0	0	1	1	1	0	0	0	0	0	58	2	10736.2	38763
5.57215	8.37337	18.6227	0.499786	-0.0822141	-0.0639296	2.01772	2.05763	-1075.39	3.5952	3.72988	-0.0611401	0.0567569	0	1	3.53315	89.2602	13.0343	1	0	0	0	0	3.9	3	0	1	0	0	-2.2236	1	1	0	0	1	1	1	0	0	0	0	0	45	1	39542.6	38764
5.21494	-0.326632	22.6227	3.19979	-0.120965	-0.112052	1.97897	2.00951	-988.386	3.60074	3.60431	-0.0556025	-0.0688102	0	0	0.157183	-91.735	-3.9657	1	0	0	0	0	5	5	0	0	0	1	-7.5136	0	0	0	0	1	1	1	0	0	0	0	0	53	2	45400.7	38771
5.51745	0.773368	5.02274	-0.400214	-0.500428	-0.302914	1.59951	1.81865	-299.386	3.38429	3.39918	-0.272056	-0.273943	0	0	0.0732613	-159.97	6.0343	1	0	0	0	0	5	3	0	1	0	0	-5.3236	3	0	0	1	1	1	1	0	0	0	0	0	47	1	42038.3	38819
5.15329	-1.12663	-9.37726	-1.10021	0.427661	0.16941	2.5276	2.29097	-397.886	3.8592	3.91724	0.202857	0.244114	0	1	-8.6353	-156.249	-16.9657	1	0	0	0	0	1.62	3	0	1	0	0	7.2564	0	0	0	0	1	1	1	0	0	0	0	0	49	1	3164.01	38821
5.03695	2.37337	1.22274	-0.500214	-0.354914	-0.150554	1.74502	1.97101	1668.61	3.35836	3.42814	-0.297985	-0.244979	0	0	-1.53252	-72.2107	-21.9657	0	0	0	0	0	4.17	3	0	1	0	0	-7.1036	2	0	1	0	1	1	1	0	0	0	0	0	46	2	42172.8	38831
5.17615	-0.626632	-2.47726	-0.800214	0.112912	0.364485	2.21285	2.48605	-773.886	3.76538	4.02996	0.109033	0.356834	1	0	-5.44906	-121.057	15.0343	1	0	0	0	1	4.44	4	0	0	1	0	-4.6936	1	1	0	0	1	1	1	0	0	0	0	0	55	1	7097.76	38850
5.24175	0.173368	-5.17726	-0.300214	-0.0842404	-0.15523	2.01569	1.96633	-849.386	3.58666	3.52273	-0.0696874	-0.150388	1	0	3.86575	125.39	-17.9657	1	0	0	0	0	3.12	3	0	1	0	0	3.4164	1	1	0	0	1	1	1	0	0	0	0	0	47	2	32735.7	38852
5.53339	2.97337	31.6227	0.699786	-0.0925753	-0.0421581	2.00736	2.0794	1548.11	3.83649	4.03504	0.180143	0.361918	0	0	19.598	237.277	14.0343	0	0	0	0	0	5	5	0	0	0	1	-1.3436	1	1	0	0	1	1	1	0	0	0	0	0	49	1	32126.1	38853
5.67675	-1.22663	3.92274	-0.500214	0.00615659	-0.396604	2.10609	1.72496	-198.886	3.67224	3.4919	0.0159014	-0.181221	1	0	-6.94661	87.8123	18.0343	0	1	0	0	0	1.87	1	0	0	0	0	-0.183598	1	1	0	0	1	1	1	0	0	0	0	0	55	2	2925.63	38854
4.91265	-0.0266321	16.1227	1.09979	0.0101242	-0.152289	2.11006	1.96927	-1313.39	3.59416	3.4727	-0.0621787	-0.200419	1	1	-1.63159	123.613	-1.9657	0	0	0	0	0	2.45	2	1	0	0	0	5.6464	0	0	0	0	1	1	1	0	0	0	0	0	50	2	16207.4	38859
5.40268	1.37337	20.5227	2.29979	0.0818992	0.00514345	2.18183	2.12671	-143.386	3.61188	3.63254	-0.0444678	-0.0405783	1	0	9.18639	-51.8917	8.0343	1	0	0	0	0	4.55	2	1	0	0	0	-2.7436	0	0	0	0	1	1	1	0	0	0	0	0	50	2	41563.6	38860
5.01064	-0.826632	2.32274	-0.200214	0.0666781	0.0632255	2.16661	2.18479	-160.886	3.58564	3.61239	-0.0707057	-0.0607339	0	0	0.194261	151.099	27.0343	0	0	0	0	0	3.79	2	1	0	0	0	8.7364	1	1	0	0	1	1	1	0	0	0	0	0	44	2	15564.7	38861
5.02388	-1.52663	-1.27726	-0.300214	0.191573	0.208946	2.29151	2.33051	2347.61	3.80323	3.70849	0.146888	0.035372	1	0	11.6723	-103.379	20.0343	0	0	0	0	0	2.27	3	0	1	0	0	3.1064	1	1	0	0	1	1	1	0	0	0	0	0	51	2	24213.2	38885
5.30827	0.773368	4.22274	-0.200214	-0.130504	-0.12678	1.96943	1.99478	453.114	3.4909	3.61117	-0.165438	-0.0619473	0	0	-7.50015	-89.6989	7.0343	0	0	0	0	0	5	4	0	0	1	0	-1.1936	1	1	0	0	1	1	1	0	0	0	0	0	44	2	34114.5	38901
5.3845	-0.926632	5.22274	0.199786	-0.357375	-0.227343	1.74256	1.89422	-768.886	3.49474	3.49942	-0.161607	-0.173704	1	0	-3.00526	-69.0704	-7.9657	1	0	0	1	0	3.54	4	0	0	1	0	-4.6136	0	0	0	0	1	1	1	0	0	0	0	0	52	1	10673.9	38905
5.17048	0.773368	20.5227	0.0997861	0.29189	0.147967	2.39182	2.26953	-16.3856	3.83017	3.72881	0.173824	0.0556879	1	0	12.4963	220.463	10.0343	0	0	0	0	1	1.17	5	0	0	0	1	7.5364	3	0	0	1	1	1	1	0	0	0	0	0	53	1	14212.4	38910
4.85203	-0.326632	2.92274	-0.500214	0.13558	-0.0204177	2.23552	2.10114	-389.386	3.664	3.84581	0.00766135	0.172685	0	0	0.430064	-133.708	-4.9657	1	0	0	0	0	3.63	4	0	0	1	0	2.8664	0	0	0	0	1	1	1	0	0	0	0	0	48	2	37031.2	38914
5.05625	-1.22663	-2.57726	-0.500214	-0.100534	0.0445418	1.9994	2.1661	-286.386	3.53986	3.59801	-0.116481	-0.0751149	0	0	-8.44581	-75.9271	-12.9657	1	0	0	0	0	3.6	4	0	0	1	0	-9.7636	0	0	0	0	1	1	1	0	0	0	0	0	44	2	42404.9	38934
5.33754	6.07337	54.8227	1.29979	-0.217252	-0.333211	1.88268	1.78835	-332.886	3.56752	3.37562	-0.0888253	-0.297503	1	0	17.55	534.627	16.0343	0	0	0	0	0	5	5	0	0	0	1	-4.0436	2	0	1	0	1	1	1	0	0	0	0	0	52	2	20134.4	38936
5.33272	-1.42663	9.62274	0.299786	-0.356469	-0.05584	1.74347	2.06572	534.614	3.36977	3.4711	-0.286574	-0.202024	1	0	-0.754349	-124.128	-8.9657	0	0	0	1	0	2.87	3	0	1	0	0	-4.2036	0	0	0	0	1	1	1	0	0	0	0	0	50	1	13260.4	38941
5.56068	-2.22663	-8.97726	-0.700214	0.120445	0.405312	2.22038	2.52687	712.114	3.85314	3.90908	0.196801	0.235959	1	0	5.43034	-163.744	-23.9657	1	0	0	0	0	4.7	4	0	0	1	0	1.9664	0	0	0	0	1	1	1	0	0	0	0	0	55	2	3367.88	38948
5.32301	-0.926632	-6.97726	-0.300214	0.00040271	-0.128189	2.10034	1.99337	-745.886	3.59404	3.54224	-0.0622995	-0.13088	0	0	0.487285	31.2542	1.0343	1	0	0	1	0	1.02	4	0	0	1	0	9.8464	0	0	0	0	1	1	1	0	0	0	0	0	45	2	8853.15	38961
5.2575	0.673368	4.12274	-0.000213929	-0.815106	0.0560696	1.28483	2.17763	217.114	3.25302	3.66414	-0.403322	-0.00898647	1	0	11.0029	205.856	-18.9657	1	0	0	1	0	1.88	4	0	0	1	0	27.8264	2	0	1	0	1	1	1	0	0	0	0	0	52	1	2813.48	38965
5.3845	-2.02663	-7.67726	-0.800214	-0.0487486	-0.00199916	2.05119	2.11956	-659.386	3.71254	3.83543	0.0561928	0.162307	0	0	-1.71911	-119.359	-15.9657	1	0	0	0	0	2.31	3	0	1	0	0	4.9164	0	0	0	0	1	1	1	0	0	0	0	0	55	2	57487.1	38967
5.60212	1.87337	11.2227	0.199786	0.299531	0.103235	2.39947	2.2248	-512.386	3.69281	3.71825	0.0364628	0.0451297	0	0	5.45372	-22.4019	31.0343	1	0	0	0	0	1.22	1	0	0	0	0	-2.9336	2	0	1	0	1	1	1	0	0	0	0	0	47	2	21995	38969
5.26786	1.57337	0.0227424	1.69979	-0.224432	-0.236718	1.8755	1.88484	56.1144	3.36905	3.42599	-0.287293	-0.247136	0	1	-1.7929	45.4961	-17.9657	1	0	0	1	0	1.94	4	0	0	1	0	1.9064	0	0	0	0	1	1	1	0	0	0	0	0	49	2	10479.8	38977
5.26269	2.67337	19.9227	0.0997861	0.00605405	0.0480795	2.10599	2.16964	-263.886	3.55984	3.80286	-0.0965041	0.129737	0	0	-3.69475	-105.174	18.0343	0	0	0	0	0	3.5	5	0	0	0	1	-0.673598	0	0	0	0	1	1	1	0	0	0	0	0	47	2	29333.4	38980
4.92725	8.47337	16.0227	4.19979	-0.276217	-0.299494	1.82372	1.82207	-175.386	3.47241	3.44513	-0.183936	-0.227995	1	0	9.67315	76.4446	-22.9657	0	0	0	1	0	1.2	2	1	0	0	0	-2.0936	1	1	0	0	1	1	1	0	0	0	0	0	49	2	12319.4	38983
5.2575	0.673368	35.8227	0.0997861	0.569522	0.46045	2.66946	2.58201	329.114	4.0902	3.94802	0.433855	0.274894	0	0	-0.403647	-154.207	15.0343	0	1	0	0	0	4.59	4	0	0	1	0	5.8064	0	0	0	0	1	1	1	0	0	0	0	0	56	2	1780.42	38987
5.0689	8.77337	13.7227	2.09979	-0.795521	-0.412924	1.30441	1.70864	-57.8856	3.12998	3.40418	-0.52636	-0.268946	1	1	-8.31639	-111.445	-22.9657	0	0	0	0	0	3.57	4	0	0	1	0	-5.7236	2	0	1	0	1	1	1	0	0	0	0	0	49	2	38348.3	39004
5.47646	14.1734	18.0227	1.39979	-0.437312	0.179761	1.66262	2.30132	257.614	3.41506	3.70351	-0.241282	0.0303873	1	0	-1.37881	-74.879	-10.9657	0	0	0	0	0	2.14	3	0	1	0	0	2.9864	0	0	0	0	1	1	1	0	0	0	0	0	47	2	44899.5	39018
5.0626	-0.426632	27.5227	0.599786	-0.270662	-0.34343	1.82927	1.77813	-1022.39	3.42815	3.40559	-0.228194	-0.267528	1	0	0.237212	37.678	9.0343	0	0	0	1	0	5	5	0	0	0	1	-3.4736	1	1	0	0	1	1	1	0	0	0	0	0	51	1	9945.19	39022
5.32301	-1.02663	11.8227	0.499786	0.147579	0.0967214	2.24751	2.21828	132.614	3.6593	3.75564	0.00295286	0.0825143	0	0	7.78682	-24.1678	1.0343	1	0	0	1	0	4.97	4	0	0	1	0	0.866402	0	0	0	0	1	1	1	0	0	0	0	0	51	1	9996.84	39035
5.64897	1.17337	28.2227	1.49979	-0.261586	-0.344536	1.83835	1.77703	-857.886	3.75734	3.52387	0.101002	-0.149255	0	1	6.19761	-84.9874	4.0343	1	0	0	0	0	0.71	3	0	1	0	0	-2.8236	2	0	1	0	1	1	1	0	0	0	0	0	50	2	19957.2	39054
5.22036	4.67337	16.2227	0.699786	-0.147841	-0.0277511	1.95209	2.09381	-801.386	3.62513	3.65265	-0.0312112	-0.020469	0	1	4.99589	0.175162	9.0343	1	0	0	0	0	5	4	0	0	1	0	15.8364	1	1	0	0	1	1	1	0	0	0	0	0	44	1	33611.6	39065
5.04986	10.2734	31.5227	4.69979	-0.269386	-0.0768051	1.83055	2.04476	301.614	3.35555	3.47462	-0.300788	-0.1985	0	0	25.816	50.8292	29.0343	0	0	0	0	0	1.33	4	0	0	1	0	-3.1336	0	0	0	0	1	1	1	0	0	0	0	0	49	2	6586.15	39077
5.2933	1.77337	8.32274	0.399786	0.0204265	-0.179248	2.12036	1.94231	-603.386	3.57863	3.55619	-0.0777107	-0.116935	0	1	2.40827	4.23468	14.0343	0	0	0	1	0	5	5	0	0	0	1	3.2164	0	0	0	0	1	1	1	0	0	0	0	0	45	2	2520.27	39116
5.40717	-0.826632	1.32274	1.29979	0.0654983	0.0630301	2.16543	2.18459	-535.886	3.65587	3.74207	-0.000477788	0.0689519	1	0	0.0334254	-150.143	12.0343	1	0	0	0	0	5	4	0	0	1	0	-3.9936	0	0	0	0	1	1	1	0	0	0	0	0	50	2	39070.6	39124
5.0626	-1.42663	1.92274	-0.400214	-0.0164908	0.103291	2.08344	2.22485	-868.886	3.61935	3.83199	-0.0369901	0.158869	1	0	-3.27203	55.016	-9.9657	1	1	0	0	0	2.35	3	0	1	0	0	-1.6636	0	0	0	0	1	1	1	0	0	0	0	0	54	2	8903.95	39136
5.39816	-2.62663	9.92274	-0.400214	-0.180153	-0.446152	1.91978	1.67541	375.614	3.4552	3.19438	-0.201144	-0.47874	1	1	10.5526	26.921	14.0343	0	0	0	1	0	2.73	2	1	0	0	0	-2.2136	0	0	0	0	1	1	1	0	0	0	0	0	52	1	4573.92	39147
5.24702	-0.926632	-4.37726	-0.700214	-0.00672778	-1.00332	2.09321	1.11824	490.114	3.60349	3.16115	-0.0528538	-0.511969	0	0	-8.67956	21.7246	4.0343	1	1	0	0	0	0.88	4	0	0	1	0	-3.9936	2	0	1	0	1	1	1	0	0	0	0	0	48	1	9880.51	39154
5.36598	4.77337	27.9227	-0.300214	-0.212437	0.0679285	1.8875	2.18949	-285.886	3.66774	3.82183	0.0113934	0.148713	0	0	-0.925667	253.169	37.0343	0	0	0	0	0	2.03	4	0	0	1	0	0.0964021	1	1	0	0	1	1	1	0	0	0	0	0	55	1	9252.43	39175
5.09375	-1.32663	-5.07726	-0.700214	-0.00969014	-0.171985	2.09024	1.94958	752.114	3.73791	3.46432	0.0815676	-0.208804	0	0	-4.09419	-166.648	-15.9657	0	0	0	0	0	4.1	3	0	1	0	0	-4.0336	2	0	1	0	1	1	1	0	0	0	0	0	46	1	43941.3	39178
5.17615	0.573368	13.3227	0.599786	0.607218	-0.0128171	2.70715	2.10874	1914.11	3.52926	3.69395	-0.127079	0.0208315	1	0	0.89729	-260.733	-10.9657	0	0	0	0	0	1.5	3	0	1	0	0	-1.1036	3	0	0	1	1	1	1	0	0	0	0	0	53	2	47661.9	39189
5.61677	3.17337	20.5227	0.699786	-0.194717	-0.349346	1.90522	1.77222	-201.386	3.4722	3.42428	-0.184141	-0.248844	1	0	28.5924	94.3077	-3.9657	1	0	0	0	0	5	4	0	0	1	0	7.6564	2	0	1	0	1	1	1	0	0	0	0	0	49	1	44336.4	39204
5.37528	-1.42663	-0.877258	-0.500214	-0.00709705	-0.0754484	2.09284	2.04611	1355.11	3.67378	3.70117	0.0174336	0.0280477	1	0	12.8368	-111.254	32.0343	0	0	0	0	0	0.48	4	0	0	1	0	-4.7036	0	0	0	0	1	1	1	0	0	0	0	0	44	2	15564.7	39241
5.51343	0.973368	46.9227	0.0997861	0.312351	0.0538128	2.41229	2.17537	-975.386	3.76819	3.72982	0.111852	0.0566991	0	0	1.1618	-113.455	39.0343	1	0	0	0	0	5	2	1	0	0	0	3.7164	0	0	0	0	1	1	1	0	0	0	0	0	55	2	20273.9	39246
5.26269	1.17337	27.5227	0.0997861	-0.0127072	0.0216108	2.08723	2.14317	-796.886	3.65391	3.55076	-0.00243427	-0.122358	1	0	9.81197	-57.6286	14.0343	0	0	0	0	0	3.92	4	0	0	1	0	-3.7336	0	0	0	0	1	1	1	0	0	0	0	0	56	2	20155.4	39248
5.33272	9.47337	76.0227	4.49979	0.146594	-0.0800027	2.24653	2.04156	467.614	3.91352	3.5683	0.257173	-0.104826	0	1	-0.995156	-137.25	12.0343	0	0	0	0	0	3.73	5	0	0	0	1	1.0664	1	1	0	0	1	1	1	0	0	0	0	0	49	2	35087	39249
5.49306	-1.62663	10.6227	0.299786	-0.00595644	0.0643403	2.09398	2.1859	-26.3856	3.61029	3.81041	-0.0460561	0.137289	0	0	12.3359	252.912	21.0343	1	0	0	0	0	5	5	0	0	0	1	-6.9436	1	1	0	0	1	1	1	0	0	0	0	0	48	2	35064.4	39251
5.40717	6.07337	86.9227	4.69979	-0.18198	-0.11588	1.91795	2.00568	-1218.39	3.49934	3.50085	-0.157007	-0.172277	0	0	0.40048	165.039	14.0343	0	0	0	0	0	0.71	1	0	0	0	0	-5.7836	2	0	1	0	1	1	1	0	0	0	0	0	50	2	14151.3	39278
5.04986	-1.02663	-5.77726	-0.300214	0.0985521	0.345897	2.19849	2.46746	1252.11	3.74614	3.78228	0.0897975	0.109158	0	0	-17.0395	-210.731	4.0343	1	0	0	0	0	5	4	0	0	1	0	-6.2236	0	0	0	0	1	1	1	0	0	0	0	0	44	1	33611.6	39281
4.85203	-1.02663	-8.87726	-0.800214	0.00850692	-0.0837922	2.10844	2.03777	-228.886	3.63975	3.60159	-0.0165971	-0.07153	1	0	10.9497	77.0727	-1.9657	1	0	0	0	0	5	5	0	0	0	1	10.0964	1	1	0	0	1	1	1	0	0	0	0	0	47	1	37581	39285
4.97673	-0.926632	19.0227	-0.000213929	-0.0535893	-0.169697	2.04635	1.95186	-1649.39	3.56746	3.51938	-0.0888828	-0.153742	0	1	2.85844	-31.2449	-5.9657	1	0	0	1	0	1.07	4	0	0	1	0	6.5164	0	0	0	0	1	1	1	0	0	0	0	0	47	1	10929.4	39302
5.51343	0.873368	1.42274	0.499786	0.0611345	0.08702	2.16107	2.20858	115.114	3.67356	3.86224	0.0172186	0.18912	1	0	11.18	-75.1995	35.0343	0	0	0	0	0	1.17	5	0	0	0	1	-7.0136	1	1	0	0	1	1	1	0	0	0	0	0	44	1	3525.94	39307
5.41165	8.17337	51.6227	6.29979	-0.0583072	-0.395706	2.04163	1.72586	1411.61	3.52469	3.25962	-0.131657	-0.413505	0	1	-7.02107	513.427	-10.9657	0	0	1	0	0	3.92	4	0	0	1	0	4.4364	0	0	0	0	1	1	1	0	0	0	0	0	50	2	38058.6	39311
5.36598	9.97337	25.3227	0.199786	-0.0153481	-0.0655705	2.08459	2.05599	13.1144	3.80164	3.54387	0.145294	-0.129252	0	0	4.59009	-65.1192	17.0343	0	0	0	0	0	3.9	5	0	0	0	1	0.406402	0	0	0	0	1	1	1	0	0	0	0	0	45	1	25909.6	39323
5.26786	0.673368	10.7227	1.49979	-0.0018276	-0.132776	2.09811	1.98879	-741.386	3.75805	3.78174	0.101711	0.108617	1	0	-6.74443	-89.4567	-2.9657	0	0	1	0	0	1.11	2	1	0	0	0	5.0464	0	0	0	0	1	1	1	0	0	0	0	0	52	2	12794.6	39334
5.2832	-1.12663	13.4227	-0.200214	-0.0370411	-0.591957	2.06289	1.52961	451.614	3.67024	3.70804	0.0138942	0.0349162	0	0	-6.74652	112.688	10.0343	0	0	0	1	0	0.95	4	0	0	1	0	-6.2636	1	1	0	0	1	1	1	0	0	0	0	0	51	2	11200.5	39344
5.35659	1.47337	-5.47726	0.999786	0.159748	0.0604476	2.25968	2.18201	-493.886	3.79101	3.88697	0.134672	0.213849	0	1	-8.96473	-119.604	8.0343	1	0	0	0	1	3.01	3	0	1	0	0	-6.6836	0	0	0	0	1	1	1	0	0	0	0	0	58	2	43987.8	39371
[truncated: 5,435 more rows]

## Sheet: Codebook Adjusted Data
Note that all records have 2 days of dietary data and regressions are done by day. Unless specified (as for fiber), the residuals for the two days from the regression are averaged to get the single value reported (for saturated fat, cholesteral, etc).
[truncated: 47 more rows]
