# Supplementary material for: Is the cholesterol-perfluoroalkyl substance association confounded by dietary fiber intake?: a Bayesian analysis of NHANES data with adjustment for measurement error in fiber intake
Source: Environ Health. 2022 Nov 22;21:114. doi: 10.1186/s12940-022-00923-2 (PMC9682702; doi:10.1186/s12940-022-00923-2)
Supplement: Supplementary file 4 — Additional file 4. [file 12940_2022_923_MOESM4_ESM.zip]

Archive with 7 entries (7 files):
- Supplemental_Code/data_7-21-21.csv
- Supplemental_Code/fiber_pars.txt
- Supplemental_Code/pfas_fiber_bayes.nb.html
- Supplemental_Code/pfas_fiber_bayes.Rmd
- Supplemental_Code/pfas_fiber_ols.nb.html
- Supplemental_Code/pfas_fiber_ols.Rmd
- Supplemental_Code/Stan_settings.csv
