# Supplementary material for: Is the cholesterol-perfluoroalkyl substance association confounded by dietary fiber intake?: a Bayesian analysis of NHANES data with adjustment for measurement error in fiber intake
Source: Environ Health. 2022 Nov 22;21:114. doi: 10.1186/s12940-022-00923-2 (PMC9682702; doi:10.1186/s12940-022-00923-2)
Supplement: Supplementary file 4 — Additional file 4. [file 12940_2022_923_MOESM4_ESM.zip › Supplemental_Code/data_7-21-21.csv]

lnchol	adj_pfoa	adj_pfos	adj_pfna	adj_lneafsol1	adj_lneafsol2	lneafsol1	lneafsol2	adj_energy	lneafib1	lneafib2	adj_lneafib1	adj_lneafib2	wkd1	wkd2	adj_easatfat	adj_eadchol	adj_age	sex	et1	et2	et4	et5	indfmpir	dmdeduc2	ed2	ed3	ed4	ed5	adj_bmi	smoker	smk1	smk2	smk3	wave	wave2	w4	w5	w6	w7	w8	w9	sdmvstra	sdmvpsu	wtpf	seqn
5.176149733	-1.426632063	-7.777257556	0.099786071	0.24699503	-0.348323546	2.346930084	1.773238275	-121.885611	3.929724564	3.45161847	0.273381697	-0.221503169	1	0	3.956216082	2.336241492	-14.96570302	0	0	0	1	0	0.37	3	0	1	0	0	33.8364021	0	0	0	0	0	0	0	0	0	0	0	0	33	2	7937.98179	21043
5.135798437	-0.126632063	0.122742444	-0.600213929	-0.043555749	-0.153118781	2.056379305	1.96844304	346.114389	3.677625074	3.620436779	0.021282207	-0.052684859	1	0	2.176682742	-139.8700199	-8.965703022	1	0	0	0	0	2.45	3	0	1	0	0	-8.923597898	1	1	0	0	0	0	0	0	0	0	0	0	29	1	37696.43418	21052
5.438079309	12.27336794	24.32274244	5.799786071	0.031238366	-0.211648286	2.13117342	1.909913534	-530.385611	3.536586049	3.435230827	-0.119756818	-0.237890812	1	0	8.664616177	-73.91736983	27.03429698	1	1	0	0	0	1.47	1	0	0	0	0	-0.013597898	0	0	0	0	0	0	0	0	0	0	0	0	36	2	3585.515503	21055
5.231108617	1.373367937	15.72274244	1.399786071	0.047685281	-0.250614062	2.147620335	1.870947759	-968.385611	3.814551844	3.578723214	0.158208977	-0.094398425	1	0	6.39301212	94.49785514	5.034296978	1	0	0	0	0	5	5	0	0	0	1	-8.323597898	0	0	0	0	0	0	0	0	0	0	0	0	36	2	44211.69698	21059
5.247024072	-0.626632063	0.622742444	0.199786071	0.209302862	0.027968056	2.309237916	2.149529877	-536.385611	3.799329104	3.591493966	0.142986237	-0.081627672	0	1	8.79920017	161.143486	25.03429698	0	0	0	0	0	1.76	2	1	0	0	0	0.816402102	0	0	0	0	0	0	0	0	0	0	0	0	33	1	12676.99717	21061
5.303304908	-1.926632063	-3.677257556	-0.800213929	0.257101424	0.271705707	2.357036478	2.393267528	-935.385611	3.890930108	3.854065405	0.234587241	0.180943767	0	1	-4.180047178	-153.9596926	23.03429698	0	1	0	0	0	1.17	1	0	0	0	0	2.516402102	1	1	0	0	0	0	0	0	0	0	0	0	40	2	934.3997043	21063
5.351858133	2.573367937	41.82274244	0.399786071	0.016494489	-0.094172315	2.116429542	2.027389506	-533.385611	3.557288705	3.48715212	-0.099054161	-0.185969519	1	0	5.315168718	244.9130213	39.03429698	0	0	0	0	0	1.92	3	0	1	0	0	-7.273597898	1	1	0	0	0	0	0	0	0	0	0	0	41	2	7966.549208	21078
4.86753445	2.673367937	19.92274244	0.199786071	-0.010618973	0.013092328	2.089316081	2.134654149	161.114389	3.543654385	3.611643817	-0.112688481	-0.061477821	0	0	-1.534019486	-102.5761733	14.03429698	1	0	0	0	0	2.55	4	0	0	1	0	0.856402102	1	1	0	0	0	0	0	0	0	0	0	0	39	2	19895.87075	21080
5.313205979	0.873367937	6.822742444	-0.000213929	-0.145408166	-0.327326736	1.954526888	1.794235085	1892.614389	3.46730379	3.542894562	-0.189039076	-0.130227077	0	0	-10.9655193	-183.1900115	-20.96570302	0	0	0	0	0	1.83	5	0	0	0	1	1.716402102	0	0	0	0	0	0	0	0	0	0	0	0	29	1	34289.24185	21109
5.537334267	-2.326632063	-6.077257556	-0.200213929	-0.181832509	0.180920002	1.918102545	2.302481823	-737.885611	3.590558361	3.800053467	-0.065784505	0.126931828	1	0	-1.608482954	-158.6338568	39.03429698	1	0	1	0	0	1.369367909	1	0	0	0	0	-4.313597898	0	0	0	0	0	0	0	0	0	0	0	0	35	2	8239.218744	21111
5.446737372	-2.026632063	-8.477257556	-0.300213929	0.582191001	0.730107561	2.682126055	2.851669382	341.114389	4.086820271	4.012381729	0.430477405	0.33926009	1	0	-10.46507147	-205.7331524	-13.96570302	1	1	0	0	0	0.35	1	0	0	0	0	13.6364021	0	0	0	0	0	0	0	0	0	0	0	0	40	2	11855.02094	21115
5.690359454	-1.126632063	-3.177257556	-0.600213929	0.018708913	0.399351813	2.118643967	2.520913634	-483.385611	3.632774162	3.806106251	-0.023568705	0.132984612	0	1	-5.322009252	-88.48124078	-7.965703022	1	1	0	0	0	1.12	2	1	0	0	0	8.886402102	1	1	0	0	0	0	0	0	0	0	0	0	43	1	15534.3044	21116
5.111987788	0.673367937	21.32274244	1.799786071	-0.061491202	-0.25328978	2.038443852	1.868272041	-392.385611	3.630924779	3.571305513	-0.025418088	-0.101816126	0	0	5.975425577	-46.15298726	29.03429698	0	0	0	0	0	4.13	5	0	0	0	1	-6.793597898	1	1	0	0	0	0	0	0	0	0	0	0	35	1	14191.71935	21123
5.252273428	0.873367937	0.822742444	-0.500213929	-0.225415573	-0.171372131	1.874519481	1.95018969	-634.885611	3.509391486	3.422845757	-0.14695138	-0.250275882	0	0	-3.170707301	-60.04200316	-25.96570302	1	0	0	1	0	3.98	4	0	0	1	0	9.436402102	0	0	0	0	0	0	0	0	0	0	0	0	41	2	13039.79352	21130
5.323009979	-0.226632063	11.22274244	0.099786071	0.081822183	0.232190921	2.181757237	2.353752742	162.614389	3.821298104	3.864096081	0.164955237	0.190974442	1	0	-0.667551768	-116.8016726	-8.965703022	0	0	0	0	0	1.21	3	0	1	0	0	-4.473597898	0	0	0	0	0	0	0	0	0	0	0	0	32	2	24262.54731	21141
5.513428746	0.173367937	11.62274244	-0.000213929	0.188556632	0.088946975	2.288491686	2.210508796	-787.885611	3.849761053	3.868632357	0.193418187	0.195510718	0	0	-2.625791033	-53.38383047	17.03429698	1	0	0	1	0	1.29	4	0	0	1	0	4.226402102	0	0	0	0	0	0	0	0	0	0	0	0	41	2	4671.704616	21149
5.537334267	0.373367937	23.32274244	-0.200213929	-0.104824483	0.444860838	1.995110571	2.566422659	-494.885611	3.558655805	3.878722937	-0.097687061	0.205601299	0	0	7.514234037	-150.7215396	29.03429698	1	0	0	0	0	1.22	1	0	0	0	0	-1.483597898	0	0	0	0	0	0	0	0	0	0	0	0	32	1	22830.34099	21165
5.411646052	0.973367937	5.322742444	0.899786071	0.093630485	0.415188199	2.193565538	2.53675002	264.114389	3.821044293	4.001158878	0.164701427	0.32803724	1	0	-6.632198765	-201.6817314	15.03429698	1	0	0	0	0	0.86	3	0	1	0	0	5.636402102	0	0	0	0	0	0	0	0	0	0	0	0	30	2	9915.057052	21181
5.023880521	3.073367937	19.42274244	0.799786071	0.206660818	0.748947583	2.306595872	2.870509403	1251.614389	3.585041432	4.1000715	-0.071301434	0.426949862	0	0	-15.07890324	-228.8879134	-5.965703022	0	0	0	1	0	4.18	3	0	1	0	0	5.686402102	0	0	0	0	0	0	0	0	0	0	0	0	42	1	8464.156752	21193
5.609471795	-1.926632063	-7.577257556	-1.000213929	-0.0204305	0.289868551	2.079504554	2.411430372	1425.114389	3.793884094	4.048083702	0.137541227	0.374962063	1	0	-3.809229611	-225.8232835	-19.96570302	0	1	0	0	0	0	1	0	0	0	0	-2.563597898	1	1	0	0	0	0	0	0	0	0	0	0	39	1	10982.99704	21195
5.370638028	-0.826632063	5.022742444	-0.400213929	0.043082414	-0.300390293	2.143017468	1.821171528	460.614389	3.571815933	3.493575566	-0.084526934	-0.179546073	0	1	-0.346914316	26.7598384	16.03429698	0	1	0	0	0	1.2	2	1	0	0	0	-2.733597898	0	0	0	0	0	0	0	0	0	0	0	0	34	1	1369.538478	21204
5.455321115	-2.026632063	-4.677257556	-0.500213929	-0.391495745	0.093633943	1.708439309	2.215195764	-733.885611	3.412312382	3.747080337	-0.244030484	0.073958698	0	0	10.65476145	238.0110777	8.034296978	1	0	0	0	0	1.23	4	0	0	1	0	-5.203597898	0	0	0	0	0	0	0	0	0	0	0	0	31	1	21950.81116	21209
5.411646052	8.873367937	24.52274244	4.999786071	0.021085665	-0.03250072	2.121020719	2.089061101	575.614389	3.731076282	3.485519387	0.074733415	-0.187602252	0	1	13.57720955	-4.04653829	-22.96570302	0	0	0	0	0	5	5	0	0	0	1	-1.193597898	0	0	0	0	0	0	0	0	0	0	0	0	36	2	42392.07134	21215
5.347107531	1.573367937	9.022742444	0.799786071	-0.41221807	-0.284183594	1.687716984	1.837378227	63.61438896	3.275087788	3.550275085	-0.381255079	-0.122846554	1	1	-10.76802426	-213.1842465	-22.96570302	0	1	0	0	0	2.29	3	0	1	0	0	-0.463597898	0	0	0	0	0	0	0	0	0	0	0	0	40	1	11455.47306	21221
5.257495372	-0.726632063	5.522742444	0.399786071	0.090697109	-0.26955693	2.190632163	1.85200489	-226.385611	3.584887568	3.534053802	-0.071455299	-0.139067836	0	0	0.769989169	326.7873757	-11.96570302	1	0	0	0	0	0.64	3	0	1	0	0	-5.413597898	2	0	1	0	0	0	0	0	0	0	0	0	34	2	26549.47704	21223
5.023880521	-0.226632063	2.722742444	-0.300213929	0.642914337	0.3013519	2.742849391	2.422913721	-715.385611	4.081925586	4.075566743	0.425582719	0.402445104	0	0	-7.231053519	-151.1295569	17.03429698	1	0	0	0	1	3.2	4	0	0	1	0	-10.3235979	0	0	0	0	0	0	0	0	0	0	0	0	43	1	15511.73081	21228
5.521460918	14.17336794	26.92274244	4.599786071	-0.197952745	-0.349393527	1.901982309	1.772168294	2048.114389	3.673824433	3.325643045	0.017481567	-0.347478593	1	0	-8.680760152	76.62549118	-21.96570302	0	0	0	0	0	5	4	0	0	1	0	-3.273597898	2	0	1	0	0	0	0	0	0	0	0	0	34	2	38968.20073	21232
5.209486153	9.673367937	13.82274244	2.999786071	-0.418667512	-0.151508284	1.681267542	1.970053537	600.614389	3.37313071	3.385666644	-0.283212156	-0.287454995	0	0	-3.796823883	159.8353803	-7.965703022	0	0	0	1	0	1.04	1	0	0	0	0	-1.993597898	0	0	0	0	0	0	0	0	0	0	0	0	36	2	11385.47522	21239
5.323009979	-1.026632063	-1.577257556	-0.300213929	-0.160006748	0.037906377	1.939928306	2.159468198	-781.885611	3.509732949	3.732006575	-0.146609917	0.058884937	1	1	4.119619124	-77.18870987	16.03429698	1	0	0	0	0	2.64	4	0	0	1	0	1.516402102	3	0	0	1	0	0	0	0	0	0	0	0	41	1	10626.76662	21252
5.170483995	0.673367937	-3.677257556	0.699786071	-0.266455174	-0.09850425	1.83347988	2.023057571	707.614389	3.570991698	3.479782037	-0.085351169	-0.193339601	0	0	-0.134457103	92.21421621	-18.96570302	0	1	0	0	0	2.38	1	0	0	0	0	-1.303597898	2	0	1	0	0	0	0	0	0	0	0	0	37	2	12339.15115	21256
5.556828062	-0.226632063	30.12274244	0.299786071	-0.385367875	-0.235152231	1.714567179	1.88640959	-741.885611	3.437556046	3.441758898	-0.21878682	-0.23136274	0	1	1.799580991	-55.87473354	21.03429698	1	0	0	1	0	1.64	1	0	0	0	0	8.096402102	0	0	0	0	0	0	0	0	0	0	0	0	33	1	4683.814585	21257
5.293304825	0.773367937	-0.777257556	-0.300213929	-0.609169567	0.317348065	1.490765486	2.438909886	314.114389	3.311453115	3.777968331	-0.344889751	0.104846693	1	0	-2.278316301	27.12950125	-4.965703022	0	0	1	0	0	2.99	2	1	0	0	0	-1.503597898	2	0	1	0	0	0	0	0	0	0	0	0	43	2	20508.25468	21264
5.298317367	-0.926632063	7.222742444	-0.800213929	-0.149809838	-0.254534673	1.950125216	1.867027148	388.614389	3.608652019	3.853816065	-0.047690848	0.180694427	1	0	-5.96770408	-128.8320336	-19.96570302	1	0	0	1	0	3.33	5	0	0	0	1	-7.803597898	0	0	0	0	0	0	0	0	0	0	0	0	37	2	14559.35698	21274
5.572154032	3.173367937	11.82274244	1.199786071	-0.593826183	-0.326523189	1.506108871	1.795038632	185.614389	3.263131286	3.520498593	-0.393211581	-0.152623045	1	0	6.094009099	622.396234	-13.96570302	0	0	0	0	0	5	5	0	0	0	1	2.626402102	0	0	0	0	0	0	0	0	0	0	0	0	29	2	30623.0265	21325
5.332718793	-0.226632063	9.422742444	1.499786071	0.537518102	0.013202062	2.637453155	2.134763883	146.114389	3.729793239	3.679263428	0.073450373	0.006141789	0	1	-6.742476988	87.5031913	-3.965703022	0	1	0	0	0	1.33	4	0	0	1	0	-0.033597898	0	0	0	0	0	0	0	0	0	0	0	0	42	2	7773.293805	21346
5.347107531	-1.526632063	-1.277257556	-1.100213929	0.097866727	-0.095048233	2.197801781	2.026513588	271.114389	3.690645107	3.586072765	0.034302241	-0.087048873	1	0	-6.581998805	-8.255447381	2.034296978	1	1	0	0	0	1.03	1	0	0	0	0	1.306402102	0	0	0	0	0	0	0	0	0	0	0	0	34	1	11625.03864	21353
5.231108617	-2.326632063	-2.777257556	-0.300213929	0.019248008	-0.011361973	2.119183062	2.110199848	651.614389	3.524217996	3.561710482	-0.132124871	-0.111411156	0	1	-11.94203293	-228.0403981	-1.965703022	1	0	0	0	0	4	4	0	0	1	0	-2.553597898	2	0	1	0	0	0	0	0	0	0	0	0	34	2	57219.78316	21360
5.081404365	1.973367937	9.622742444	0.499786071	-0.120630211	-0.273952347	1.979304843	1.847609474	470.614389	3.538916308	3.435858469	-0.117426558	-0.237263169	0	1	5.932118921	-9.990659969	-14.96570302	0	0	0	1	0	0	2	1	0	0	0	12.9464021	0	0	0	0	0	0	0	0	0	0	0	0	35	2	7914.682069	21367
4.96284463	0.073367937	11.62274244	-0.400213929	-0.05234223	-0.83569215	2.047592824	1.285869671	2079.614389	3.594946476	3.284965727	-0.061396391	-0.388155912	0	0	-5.1523296	-100.9004175	-10.96570302	0	0	0	0	0	3.01	4	0	0	1	0	-6.293597898	2	0	1	0	0	0	0	0	0	0	0	0	31	2	37182.00221	21427
5.288267031	-1.626632063	-2.977257556	-0.000213929	-0.235299693	-0.159578794	1.864635361	1.961983027	-338.385611	3.41415679	3.461806635	-0.242186077	-0.211315004	0	0	-1.513016802	-124.7876267	-21.96570302	1	0	0	0	0	2.55	5	0	0	0	1	1.236402102	0	0	0	0	0	0	0	0	0	0	0	0	33	2	34316.86471	21431
5.111987788	7.773367937	3.922742444	3.399786071	-0.308966873	-0.676817533	1.790968181	1.444744288	654.114389	3.534031765	3.29817329	-0.122311102	-0.374948348	0	1	-9.605171128	148.5117635	-13.96570302	0	0	0	1	0	2.23	3	0	1	0	0	12.6564021	0	0	0	0	0	0	0	0	0	0	0	0	30	1	7307.411697	21444
5.252273428	-2.226632063	-6.877257556	-0.800213929	-0.075629418	0.500315652	2.024305636	2.621877473	786.114389	3.745559414	3.697499693	0.089216547	0.024378054	1	0	-8.559420272	-155.9004817	-25.96570302	0	1	0	0	0	1.93	2	1	0	0	0	-6.993597898	1	1	0	0	0	0	0	0	0	0	0	0	39	2	11619.97177	21453
5.099866428	0.473367937	12.82274244	-0.000213929	-0.000340552	-0.271067526	2.099594502	1.850494295	798.614389	3.705324704	3.783735313	0.048981838	0.110613674	0	0	9.201286199	-133.0064688	-4.965703022	0	0	0	1	0	1.76	4	0	0	1	0	-4.253597898	1	1	0	0	0	0	0	0	0	0	0	0	39	2	10458.5613	21465
4.844187086	0.073367937	0.322742444	-0.400213929	-0.06897847	0.052403706	2.030956584	2.173965527	-828.385611	3.594123634	3.728197294	-0.062219233	0.055075655	1	1	6.044184075	186.3788183	1.034296978	1	0	0	0	0	4.47	4	0	0	1	0	-2.473597898	0	0	0	0	0	0	0	0	0	0	0	0	34	2	58886.07505	21476
5.398162702	-1.226632063	-2.977257556	-0.600213929	-0.148048363	-0.002204306	1.951886691	2.119357515	537.614389	3.558550223	3.536001761	-0.097792643	-0.137119878	0	1	2.088652419	-38.04408102	-18.96570302	1	0	0	0	0	4.4	5	0	0	0	1	-2.383597898	1	1	0	0	0	0	0	0	0	0	0	0	43	2	29052.706	21483
5.323009979	4.373367937	57.72274244	-0.000213929	-0.326819083	-0.207946362	1.773115971	1.913615459	-895.885611	3.541207783	3.474137803	-0.115135084	-0.198983836	1	0	3.649217229	-74.19483404	16.03429698	0	1	0	0	0	2.58	1	0	0	0	0	1.146402102	0	0	0	0	0	0	0	0	0	0	0	0	40	2	1773.167732	21499
5.525452939	9.173367937	3.722742444	-0.300213929	-0.074633565	-0.12118549	2.025301489	2.000376331	-108.385611	3.531358877	3.503786923	-0.12498399	-0.169334715	0	0	3.433398289	85.86034009	20.03429698	1	0	0	0	0	4.68	5	0	0	0	1	-3.993597898	1	1	0	0	0	0	0	0	0	0	0	0	37	1	23067.42543	21500
5.356586275	1.273367937	-2.277257556	0.599786071	0.430270008	0.64655695	2.530205062	2.768118771	452.114389	3.787434228	3.746944214	0.131091361	0.073822575	0	1	-2.988674832	11.90659612	-14.96570302	0	1	0	0	0	1.44	4	0	0	1	0	6.596402102	2	0	1	0	0	0	0	0	0	0	0	0	42	1	13515.3908	21534
5.351858133	-3.026632063	-9.677257556	-0.600213929	0.049387482	-0.049641577	2.149322536	2.071920244	-803.885611	3.635347612	3.553051756	-0.020995254	-0.120069883	1	0	-2.341594977	-79.77926101	4.034296978	1	0	0	0	0	3.6	4	0	0	1	0	-0.553597898	1	1	0	0	0	0	0	0	0	0	0	0	29	2	29742.73173	21566
5.361292166	0.073367937	0.622742444	-0.900213929	0.558500184	-0.055628728	2.658435238	2.065933093	-759.385611	3.964662126	3.565068129	0.308319259	-0.10805351	0	0	2.336346296	-120.8538172	37.03429698	1	0	0	0	0	3.76	1	0	0	0	0	-3.293597898	0	0	0	0	0	0	0	0	0	0	0	0	39	2	10270.14897	21574
5.18178355	1.173367937	21.12274244	-1.100213929	0.099869684	0.08732746	2.199804738	2.208889281	-494.885611	3.847832954	3.793502403	0.191490087	0.120380764	0	0	-3.856049876	-128.2433717	31.03429698	1	0	0	0	0	2.67	3	0	1	0	0	-7.613597898	1	1	0	0	0	0	0	0	0	0	0	0	32	1	20940.16083	21582
5.347107531	-2.526632063	18.22274244	0.799786071	0.014442485	-0.291321594	2.114377539	1.830240227	-658.885611	3.834273082	3.491705645	0.177930215	-0.181415994	1	0	0.638269339	79.21219761	-2.965703022	0	0	0	1	0	0.18	1	0	0	0	0	-5.893597898	0	0	0	0	0	0	0	0	0	0	0	0	42	1	8464.156752	21618
5.023880521	0.973367937	13.92274244	-0.500213929	0.167215526	0.009489266	2.26715058	2.131051087	-383.385611	3.740075248	3.663138172	0.083732382	-0.009983467	1	0	-3.017902739	-100.1871801	35.03429698	1	0	0	0	0	2.97	3	0	1	0	0	-8.953597898	0	0	0	0	0	0	0	0	0	0	0	0	29	1	8973.387681	21619
5.236441963	1.773367937	12.62274244	-0.700213929	0.07229981	0.205538392	2.172234864	2.327100213	-413.385611	3.823532336	3.725879822	0.16718947	0.052758184	0	0	-1.329714936	-44.03754642	19.03429698	1	0	0	0	1	2.8	4	0	0	1	0	8.366402102	0	0	0	0	0	0	0	0	0	0	0	0	34	2	22409.1194	21635
5.411646052	1.173367937	20.52274244	0.199786071	-0.100772196	-0.063414491	1.999162858	2.05814733	-351.885611	3.608360015	3.574729424	-0.047982851	-0.098392214	1	0	0.74208754	136.2188349	-6.965703022	0	0	0	1	0	4.64	3	0	1	0	0	-0.853597898	2	0	1	0	0	0	0	0	0	0	0	0	33	1	7398.310459	21645
5.272999559	2.573367937	11.02274244	1.399786071	-0.200068091	-0.322580245	1.899866963	1.798981576	820.614389	3.468584571	3.447151043	-0.187758295	-0.225970595	0	1	-2.161229865	106.7031466	-0.965703022	0	0	0	1	0	1.78	3	0	1	0	0	2.606402102	0	0	0	0	0	0	0	0	0	0	0	0	30	1	9388.34581	21658
5.351858133	-0.526632063	-4.477257556	-0.500213929	-0.222145125	-0.091051764	1.877789929	2.030510056	163.114389	3.455721788	3.589115556	-0.200621079	-0.084006082	0	0	6.531314588	-96.89768868	-4.965703022	1	0	0	0	0	0.75	3	0	1	0	0	-4.173597898	2	0	1	0	0	0	0	0	0	0	0	0	31	2	24015.44207	21660
5.501258211	0.273367937	3.622742444	-0.600213929	-0.745417705	-0.29344119	1.354517349	1.828120631	563.614389	3.221145896	3.443750728	-0.43519697	-0.229370911	1	0	13.35221713	-48.02694115	14.03429698	1	0	0	0	0	0.59	3	0	1	0	0	-6.803597898	2	0	1	0	0	0	0	0	0	0	0	0	29	1	12148.53732	21667
5.187385806	-0.826632063	4.822742444	-0.600213929	-0.645433243	-0.271368943	1.45450181	1.850192878	305.114389	3.445035385	3.443304661	-0.211307482	-0.229816978	1	0	-8.854351494	-82.92840251	-19.96570302	0	0	0	0	0	1.28	3	0	1	0	0	-2.423597898	2	0	1	0	0	0	0	0	0	0	0	0	31	2	21900.21514	21690
4.9698133	0.873367937	-4.077257556	0.399786071	0.084887192	0.072290534	2.184822246	2.193852355	443.614389	3.623369603	3.840737871	-0.032973263	0.167616232	1	0	1.730986472	10.53023174	-12.96570302	0	1	0	0	0	5	1	0	0	0	0	4.336402102	2	0	1	0	0	0	0	0	0	0	0	0	40	1	16463.60024	21705
5.252273428	2.173367937	26.32274244	-0.300213929	0.087812523	0.054480806	2.187747577	2.176042627	-639.885611	3.746587205	3.655683048	0.090244338	-0.017438591	0	0	2.017871264	-2.618852233	7.034296978	1	0	0	1	0	2.15	3	0	1	0	0	-2.143597898	2	0	1	0	0	0	0	0	0	0	0	0	36	1	10868.10036	21712
5.332718793	4.373367937	55.92274244	3.499786071	0.007777203	0.285306399	2.107712257	2.40686822	-489.385611	3.732693195	3.931589315	0.076350328	0.258467676	1	0	-0.13575315	100.6697767	13.03429698	0	0	0	0	0	5	5	0	0	0	1	-2.853597898	1	1	0	0	0	0	0	0	0	0	0	0	36	2	45285.48997	21728
5.209486153	-1.626632063	11.72274244	0.099786071	-0.290211654	-0.167113113	1.809723399	1.954448708	973.114389	3.485191673	3.60667358	-0.171151194	-0.066448058	0	0	-5.523766121	-37.75459295	0.034296978	1	0	0	1	0	0.4	2	1	0	0	0	3.166402102	2	0	1	0	0	0	0	0	0	0	0	0	41	2	10791.34159	21730
5.308267697	-1.026632063	16.42274244	-0.300213929	0.563538116	-0.084913751	2.66347317	2.03664807	1345.114389	3.664948844	3.591770692	0.008605978	-0.081350946	1	0	11.58705599	323.9237803	-13.96570302	0	0	0	0	0	0.86	3	0	1	0	0	0.246402102	0	0	0	0	0	0	0	0	0	0	0	0	30	2	16448.66091	21740
5.347107531	4.473367937	9.822742444	0.699786071	-0.079655145	-0.141913118	2.020279909	1.979648703	-666.385611	3.682915939	3.671783225	0.026573073	-0.001338414	1	0	1.727209837	-62.50646838	20.03429698	0	0	0	1	0	4.98	4	0	0	1	0	-0.333597898	1	1	0	0	0	0	0	0	0	0	0	0	37	2	5081.562858	21757
5.332718793	-0.426632063	9.722742444	-0.600213929	0.190023863	-0.382863831	2.289958917	1.73869799	-324.385611	3.806044234	3.660800553	0.149701367	-0.012321086	1	0	3.821891798	-103.0967504	20.03429698	0	1	0	0	0	3.34	5	0	0	0	1	4.486402102	2	0	1	0	0	0	0	0	0	0	0	0	40	1	2192.218129	21772
5.288267031	-0.326632063	12.02274244	0.599786071	-0.084884551	0.056039411	2.015050503	2.177601232	666.614389	3.897322366	3.910468829	0.2409795	0.237347191	0	0	-1.097243685	-45.23961066	-8.965703022	0	0	0	1	0	2.67	4	0	0	1	0	-1.273597898	0	0	0	0	0	0	0	0	0	0	0	0	42	1	1723.411033	21783
5.099866428	0.573367937	16.42274244	-0.700213929	0.12099294	-0.226101652	2.220927994	1.895460169	-506.885611	3.65989744	3.497288156	0.003554573	-0.175833483	1	0	-1.984536707	-95.07375829	-12.96570302	0	0	0	0	0	5	5	0	0	0	1	-3.733597898	0	0	0	0	0	0	0	0	0	0	0	0	35	1	34334.63936	21795
4.905274778	-1.626632063	2.222742444	0.999786071	0.276199606	0.038073298	2.37613466	2.159635119	669.114389	3.652295903	3.745915906	-0.004046963	0.072794267	0	0	21.83500702	-12.34554846	-10.96570302	1	0	0	0	0	3.63	4	0	0	1	0	-6.293597898	1	1	0	0	0	0	0	0	0	0	0	0	30	2	31613.62772	21812
5.318119994	3.873367937	15.62274244	0.499786071	0.253322782	-0.106592862	2.353257835	2.014968959	847.114389	3.815429971	3.723277422	0.159087104	0.050155783	0	1	12.23160226	139.6337821	-12.96570302	0	1	0	0	0	3.67	3	0	1	0	0	-2.843597898	1	1	0	0	0	0	0	0	0	0	0	0	31	1	22822.76834	21823
4.844187086	0.773367937	1.022742444	-0.000213929	0.179069538	0.382492165	2.279004592	2.504053986	686.114389	3.849791353	3.939864868	0.193448486	0.266743229	1	0	-7.53584741	-162.3132149	-13.96570302	0	0	0	0	0	5	5	0	0	0	1	-7.403597898	0	0	0	0	0	0	0	0	0	0	0	0	37	2	40490.14478	21824
5.438079309	3.373367937	3.922742444	-0.100213929	-0.087742313	0.043781538	2.012192741	2.165343358	822.114389	3.551104997	3.627629597	-0.10523787	-0.045492042	0	1	13.04782593	10.30066331	-18.96570302	0	1	0	0	0	5	3	0	1	0	0	-2.543597898	2	0	1	0	0	0	0	0	0	0	0	0	38	2	16354.92635	21825
5.18178355	0.573367937	47.42274244	-0.000213929	-0.136174553	-0.028495849	1.963760501	2.093065972	-801.385611	3.571224433	3.611111383	-0.085118433	-0.062010255	0	1	-0.704663931	-44.13629284	2.034296978	1	0	0	0	0	3.3	4	0	0	1	0	-3.923597898	2	0	1	0	0	0	0	0	0	0	0	0	35	1	48318.66658	21832
5.384495063	1.973367937	14.72274244	0.699786071	-0.141177097	0.123818219	1.958757957	2.24538004	225.114389	3.692576361	3.868899345	0.036233494	0.195777707	0	0	-4.79308788	113.3897094	-13.96570302	0	0	0	0	0	5	5	0	0	0	1	-0.353597898	0	0	0	0	0	0	0	0	0	0	0	0	30	2	38264.7019	21845
5.303304908	-2.626632063	-5.377257556	-0.700213929	0.234299552	0.243654707	2.334234606	2.365216527	-534.885611	3.800366787	3.795442829	0.144023921	0.122321191	0	0	-8.114958703	-84.19002277	31.03429698	0	0	0	0	0	2.08	3	0	1	0	0	-0.823597898	0	0	0	0	0	0	0	0	0	0	0	0	30	2	12676.99717	21865
5.117993812	-0.126632063	-6.877257556	0.099786071	-0.582281512	-0.530839162	1.517653542	1.590722659	2192.114389	3.209638182	3.162873383	-0.446704684	-0.510248255	1	0	0.382276815	-343.0316287	-9.965703022	1	0	0	0	0	0.97	4	0	0	1	0	12.3964021	0	0	0	0	0	0	0	0	0	0	0	0	41	1	24162.24145	21869
5.517452896	0.573367937	18.32274244	-0.800213929	0.28440808	0.333353703	2.384343134	2.454915524	579.614389	3.963098391	3.845981866	0.306755524	0.172860228	0	1	8.060883875	144.6870148	23.03429698	1	1	0	0	0	2.76	4	0	0	1	0	-5.393597898	0	0	0	0	0	0	0	0	0	0	0	0	34	1	2010.083047	21896
5.262690189	4.273367937	20.92274244	0.099786071	-0.203161711	-0.053842609	1.896773343	2.067719212	-744.885611	3.665464293	3.582709448	0.009121426	-0.090412191	0	1	0.28635714	-51.68100139	32.03429698	0	1	0	0	0	3.28	2	1	0	0	0	-5.973597898	0	0	0	0	0	0	0	0	0	0	0	0	40	1	1003.024702	21905
5.575949103	-3.226632063	-11.47725756	-1.000213929	-0.077814573	0.088069188	2.022120481	2.209631009	148.614389	3.750564238	3.853428999	0.094221372	0.180307361	0	1	1.788772755	58.02967508	-22.96570302	1	1	0	0	0	1.41	4	0	0	1	0	-2.823597898	0	0	0	0	0	0	0	0	0	0	0	0	41	2	3674.401495	21927
5.438079309	-2.126632063	-7.277257556	-1.100213929	-0.205730942	-0.037382753	1.894204112	2.084179068	-233.885611	3.570992401	3.62927355	-0.085350465	-0.043848088	0	0	2.595479366	105.1537358	2.034296978	1	0	0	1	0	0.96	2	1	0	0	0	-8.623597898	0	0	0	0	0	0	0	0	0	0	0	0	43	2	8598.822598	21933
5.036952602	1.373367937	13.82274244	-0.000213929	-0.472368888	-0.407970344	1.627566166	1.713591477	138.614389	3.365996411	3.285682648	-0.290346455	-0.387438991	1	0	1.133051915	106.7401016	-24.96570302	0	0	0	1	0	1.637684887	2	1	0	0	0	-9.943597898	2	0	1	0	0	0	0	0	0	0	0	0	42	1	2403.426295	21952
5.416100402	-2.026632063	-9.077257556	-1.100213929	0.380340089	0.32611724	2.480275142	2.447679061	254.614389	3.880806268	4.102717854	0.224463401	0.429596215	0	1	-4.967696623	-168.6253794	27.03429698	1	0	0	0	0	5	5	0	0	0	1	-4.713597898	1	1	0	0	0	0	0	0	0	0	0	0	30	2	16579.19478	21954
5.267858159	0.973367937	42.22274244	-0.800213929	0.295994935	-0.032325001	2.395929989	2.08923682	563.114389	3.751457748	3.640234989	0.095114882	-0.032886649	1	0	0.610483538	319.0536683	39.03429698	0	0	0	0	0	4.83	3	0	1	0	0	-6.393597898	1	1	0	0	0	0	0	0	0	0	0	0	39	2	9031.300811	21956
5.327876169	0.973367937	21.32274244	0.099786071	0.223218362	0.100717333	2.323153416	2.222279154	-531.885611	3.715769843	3.64262316	0.059426976	-0.030498479	0	0	-0.216207913	12.96019511	5.034296978	0	0	0	0	0	4.8	4	0	0	1	0	8.486402102	0	0	0	0	0	0	0	0	0	0	0	0	34	2	40449.98705	21962
5.209486153	0.573367937	56.72274244	0.299786071	-0.159976739	-0.0623232	1.939958315	2.059238621	325.114389	3.504813313	3.628395321	-0.151529553	-0.044726318	1	0	2.801043773	-104.1604331	8.034296978	0	0	0	0	0	4	4	0	0	1	0	-7.673597898	1	1	0	0	0	0	0	0	0	0	0	0	32	2	44029.71025	21972
5.609471795	-0.326632063	-0.177257556	-0.700213929	0.524326137	0.409869084	2.624261191	2.531430905	882.114389	3.811662444	3.802104119	0.155319578	0.12898248	1	0	12.23749668	-102.1958771	-17.96570302	0	1	0	0	0	1.44	3	0	1	0	0	-0.923597898	2	0	1	0	0	0	0	0	0	0	0	0	38	1	11666.94896	21991
5.38907173	-1.426632063	2.522742444	-0.500213929	0.061438994	0.21393682	2.161374048	2.335498641	149.114389	3.713618856	4.056640064	0.057275989	0.383518426	0	0	-7.623721439	53.48285069	15.03429698	1	1	0	0	0	1.07	1	0	0	0	0	-2.723597898	0	0	0	0	0	0	0	0	0	0	0	0	34	1	1898.770983	22004
5.220355825	-0.926632063	10.42274244	-0.600213929	-0.305356602	0.221857509	1.794578452	2.34341933	-166.385611	3.610430843	3.712540032	-0.045912024	0.039418393	0	0	-1.327368564	-129.1472607	16.03429698	1	1	0	0	0	2.44	2	1	0	0	0	-3.553597898	0	0	0	0	0	0	0	0	0	0	0	0	40	2	1341.327552	22011
5.645446898	3.073367937	18.12274244	1.199786071	0.495979847	0.514780307	2.595914901	2.636342128	335.114389	4.081509104	4.055910907	0.425166237	0.382789268	0	0	-10.15073789	-154.332584	25.03429698	0	1	0	0	0	1.09	1	0	0	0	0	1.626402102	0	0	0	0	0	0	0	0	0	0	0	0	43	1	992.2776865	22018
5.062595033	-1.126632063	1.422742444	-0.700213929	0.574545281	0.104048718	2.674480335	2.225610539	264.614389	4.121445606	3.624622357	0.465102739	-0.048499281	1	0	17.96651265	186.2231506	-12.96570302	1	0	0	0	0	3.97	3	0	1	0	0	8.546402102	0	0	0	0	0	0	0	0	0	0	0	0	37	1	38376.83073	22068
5.525452939	2.573367937	6.922742444	-0.100213929	0.103902614	0.119882901	2.203837668	2.241444722	-444.385611	3.635783948	3.737849833	-0.020558918	0.064728195	0	0	5.459357938	11.52681709	-2.965703022	0	0	0	0	0	5	4	0	0	1	0	-0.433597898	1	1	0	0	0	0	0	0	0	0	0	0	29	2	41750.9873	22075
5.204006687	-1.526632063	3.622742444	-0.700213929	0.354625048	0.35421336	2.454560102	2.475775181	502.114389	3.857939387	3.819498799	0.201596521	0.14637716	0	0	-3.441194643	53.74673144	-13.96570302	1	1	0	0	0	1.36	2	1	0	0	0	-2.573597898	0	0	0	0	0	0	0	0	0	0	0	0	31	1	18114.06954	22094
5.480638923	1.573367937	5.722742444	-0.800213929	0.087942213	0.226877841	2.187877266	2.348439662	618.614389	3.82521167	3.70851019	0.168868803	0.035388551	0	0	5.411423047	-163.7617693	15.03429698	0	0	0	0	0	3.2	4	0	0	1	0	7.546402102	3	0	0	1	0	0	0	0	0	0	0	0	39	2	24985.16463	22103
5.283203729	0.073367937	4.222742444	-0.100213929	0.046325371	-0.190487328	2.146260425	1.931074493	628.114389	3.504822152	3.508094313	-0.151520714	-0.165027326	0	0	-6.937921644	-127.857295	-10.96570302	0	0	1	0	0	1.7	2	1	0	0	0	-5.813597898	0	0	0	0	0	0	0	0	0	0	0	0	40	2	31001.43012	22111
5.017279837	-0.626632063	-1.277257556	-0.600213929	-0.01252646	-0.000458833	2.087408594	2.121102988	-981.385611	3.511109406	3.531124404	-0.14523346	-0.141997234	0	0	-1.490079996	-71.71191494	-5.965703022	1	0	0	0	0	2.16	4	0	0	1	0	-5.953597898	0	0	0	0	0	0	0	0	0	0	0	0	30	2	42224.81941	22115
5.564520407	4.173367937	3.922742444	0.799786071	0.029530268	0.079049288	2.129465322	2.200611108	-169.885611	3.535489001	3.59036517	-0.120853865	-0.082756468	1	0	11.59444576	-93.51869795	-18.96570302	1	0	0	0	0	5	5	0	0	0	1	-4.253597898	0	0	0	0	0	0	0	0	0	0	0	0	32	1	3636.049059	22131
5.669880923	2.973367937	1.122742444	1.699786071	0.245645533	0.056671763	2.345580587	2.178233584	-627.385611	3.699583788	3.537996592	0.043240922	-0.135125046	0	0	7.743729337	-28.50803663	5.034296978	1	0	0	0	0	4.79	5	0	0	0	1	-4.713597898	0	0	0	0	0	0	0	0	0	0	0	0	30	2	29990.5544	22143
5.135798437	-1.526632063	4.922742444	-0.000213929	-0.167236334	-0.454961534	1.93269872	1.666600287	-314.885611	3.590202757	3.549782274	-0.06614011	-0.123339364	1	1	5.613082275	247.8104182	-21.96570302	1	0	0	1	0	5	4	0	0	1	0	-0.813597898	0	0	0	0	0	0	0	0	0	0	0	0	42	1	22476.41622	22150
5.361292166	1.573367937	8.722742444	1.799786071	0.032217117	0.702367868	2.132152171	2.823929689	746.614389	3.613321872	4.076100708	-0.043020995	0.402979069	1	0	-0.389004468	-232.4634379	8.034296978	1	0	0	0	0	5	5	0	0	0	1	1.736402102	0	0	0	0	0	0	0	0	0	0	0	0	30	1	32872.22679	22162
5.468060141	4.973367937	30.22274244	0.799786071	0.514530258	0.156257845	2.614465312	2.277819666	2.614388962	3.946052717	3.673122882	0.289709851	1.24E-06	0	0	-9.380003647	-68.65107891	-10.96570302	0	0	0	1	0	3.71	5	0	0	0	1	-1.623597898	0	0	0	0	0	0	0	0	0	0	0	0	37	1	8395.571356	22176
5.075173815	1.773367937	7.722742444	2.199786071	0.089520449	-0.062311282	2.189455503	2.059250539	-1198.385611	3.706704048	3.541490293	0.050361181	-0.131631346	0	0	0.383257822	-103.9069862	-10.96570302	1	0	0	1	0	0.69	1	0	0	0	0	4.746402102	0	0	0	0	0	0	0	0	0	0	0	0	36	2	22510.5855	22179
5.272999559	5.773367937	70.32274244	-0.300213929	0.200852676	0.475957828	2.30078773	2.597519649	107.114389	3.882316845	3.943560192	0.225973979	0.270438553	0	0	-3.700225945	-212.602605	-10.96570302	0	0	0	0	0	5	5	0	0	0	1	-3.393597898	0	0	0	0	0	0	0	0	0	0	0	0	30	2	31627.5066	22180
5.771441123	2.873367937	21.82274244	-0.100213929	-0.04280879	-0.185042192	2.057126264	1.936519629	-326.885611	3.634386824	3.587433664	-0.021956043	-0.085687975	0	0	2.137975539	389.4366205	26.03429698	1	0	0	0	0	1.6	4	0	0	1	0	-6.233597898	0	0	0	0	0	0	0	0	0	0	0	0	31	1	24076.65127	22183
4.744932128	-2.226632063	-9.177257556	-1.100213929	0.13527342	0.003653725	2.235208474	2.125215546	423.614389	3.567417027	3.71470935	-0.088925839	0.041587712	0	0	8.615734194	79.67930984	24.03429698	0	0	0	0	0	1.08	1	0	0	0	0	-11.6135979	2	0	1	0	0	0	0	0	0	0	0	0	35	2	5867.495068	22188
4.990432587	0.273367937	8.322742444	-0.600213929	-0.145054768	-0.060149936	1.954880286	2.061411885	-1006.885611	3.599477332	3.559653857	-0.056865535	-0.113467782	0	1	1.411177801	11.83392655	-19.96570302	0	0	0	1	0	2.42	2	1	0	0	0	36.0364021	2	0	1	0	0	0	0	0	0	0	0	0	37	2	11902.69375	22193
5.049856007	2.573367937	12.92274244	0.499786071	0.350848454	0.245283565	2.450783508	2.366845386	-75.38561104	3.833265746	3.889142911	0.176922879	0.216021272	1	0	3.997248277	40.07104838	5.034296978	1	0	0	0	0	3.76	5	0	0	0	1	1.426402102	0	0	0	0	0	0	0	0	0	0	0	0	42	1	39490.85173	22220
5.541263545	4.173367937	65.62274244	0.199786071	-0.207830041	-0.129095754	1.892105013	1.992466067	-1153.385611	3.483241666	3.72614608	-0.173101201	0.053024442	0	0	4.884027777	299.9580228	34.03429698	0	0	0	0	0	1.49	4	0	0	1	0	-2.863597898	1	1	0	0	0	0	0	0	0	0	0	0	35	1	8105.597439	22231
5.463831805	7.373367937	81.92274244	0.099786071	-0.165546698	-0.2916602	1.934388356	1.829901621	237.614389	3.648485204	3.662075491	-0.007857663	-0.011046147	1	0	-2.452481896	-31.30091196	15.03429698	0	1	0	0	0	3.34	1	0	0	0	0	-0.863597898	1	1	0	0	0	0	0	0	0	0	0	0	33	1	2934.242877	22248
5.327876169	0.273367937	24.92274244	-0.300213929	-0.102651355	-0.413022758	1.997283698	1.708539063	976.114389	3.451575639	3.34124924	-0.204767227	-0.331872398	0	1	12.59194487	94.61049272	31.03429698	0	0	0	0	0	4.12	2	1	0	0	0	2.146402102	1	1	0	0	0	0	0	0	0	0	0	0	31	1	20367.21119	22249
5.056245805	1.773367937	19.72274244	1.199786071	-0.305831293	-0.310434644	1.79410376	1.811127176	-521.885611	3.421832647	3.643153315	-0.23451022	-0.029968324	1	0	0.106325904	-73.06373571	0.034296978	1	0	0	0	0	3.18	3	0	1	0	0	28.7364021	2	0	1	0	0	0	0	0	0	0	0	0	36	2	64059.99372	22255
5.407171771	13.07336794	38.42274244	1.499786071	-0.205164582	-0.013774633	1.894770472	2.107787188	-634.885611	3.7214171	3.815573972	0.065074234	0.142452333	0	1	0.282291155	98.36385088	22.03429698	0	0	0	1	0	1.2	4	0	0	1	0	5.636402102	1	1	0	0	0	0	0	0	0	0	0	0	35	2	5509.722258	22270
5.241747015	7.273367937	29.92274244	3.199786071	0.291194949	0.232527755	2.391130003	2.354089576	1344.114389	3.929539756	3.861775391	0.273196889	0.188653753	0	1	-5.760913703	-81.37672518	5.034296978	0	0	0	0	0	3.22	4	0	0	1	0	-8.223597898	1	1	0	0	0	0	0	0	0	0	0	0	36	2	46384.43549	22292
5.18178355	17.67336794	39.62274244	5.299786071	-0.482792097	-0.254153184	1.617142956	1.867408637	512.614389	3.382816994	3.318029698	-0.273525873	-0.355091941	0	1	-2.975880045	131.2654929	24.03429698	0	0	0	1	0	2.6	1	0	0	0	0	2.876402102	1	1	0	0	0	0	0	0	0	0	0	0	36	2	5814.791652	22296
5.164785974	-0.026632063	11.52274244	-0.500213929	0.396779699	0.197163311	2.496714753	2.318725132	-83.38561104	4.015253948	3.683270339	0.358911082	0.010148701	0	1	-3.131938735	78.16764239	26.03429698	1	1	0	0	0	1.82	3	0	1	0	0	1.826402102	0	0	0	0	0	0	0	0	0	0	0	0	34	1	1829.675048	22325
5.303304908	-1.126632063	4.322742444	-0.400213929	-0.216660677	0.024808392	1.883274376	2.146370213	-1159.885611	3.466144901	3.71923473	-0.190197966	0.046113091	1	0	-1.837746229	-88.67935738	15.03429698	1	1	0	0	0	0.75	2	1	0	0	0	8.116402102	1	1	0	0	0	0	0	0	0	0	0	0	33	2	2540.313727	22328
4.927253685	0.473367937	-3.477257556	-0.700213929	0.309521723	-0.113811691	2.409456776	2.00775013	256.114389	3.76832337	3.604940431	0.111980504	-0.068181208	0	0	-14.93530245	-205.5915629	-21.96570302	0	0	1	0	0	2.58	4	0	0	1	0	-3.683597898	0	0	0	0	0	0	0	0	0	0	0	0	41	2	31015.54248	22348
4.997212274	3.473367937	2.022742444	-0.000213929	0.278587967	0.306018524	2.378523021	2.427580345	29.11438896	4.126456666	4.103059317	0.4701138	0.429937678	0	1	-13.09430133	-193.5637485	32.03429698	0	0	0	0	0	1.29	2	1	0	0	0	-4.903597898	1	1	0	0	0	0	0	0	0	0	0	0	31	2	5884.768156	22350
5.18178355	1.173367937	1.922742444	-0.600213929	-0.490775212	-0.380254135	1.609159842	1.741307686	1096.614389	3.396861239	3.239549378	-0.259481628	-0.43357226	1	0	-4.059620581	-142.4269713	-24.96570302	0	0	0	0	0	1.76	3	0	1	0	0	25.4464021	2	0	1	0	0	0	0	0	0	0	0	0	32	2	42416.78953	22358
5.303304908	1.573367937	15.82274244	0.099786071	0.30580976	0.183679289	2.405744813	2.30524111	-782.885611	3.836953441	3.753082853	0.180610575	0.079961214	0	1	-1.704036822	57.97930208	38.03429698	0	0	0	1	0	5	5	0	0	0	1	-3.623597898	0	0	0	0	0	0	0	0	0	0	0	0	41	1	4116.127175	22359
5.521460918	3.073367937	12.52274244	0.999786071	-0.00639898	-0.558512514	2.093536074	1.563049307	1237.614389	3.547726309	3.312304147	-0.108616557	-0.360817492	0	1	9.648015794	-99.7629586	3.034296978	0	0	0	0	0	5	5	0	0	0	1	-3.833597898	3	0	0	1	0	0	0	0	0	0	0	0	37	2	55203.67231	22365
5.411646052	0.973367937	-4.477257556	-0.300213929	-0.299028889	-0.014248277	1.800906164	2.107313544	426.614389	3.787345774	3.688112626	0.131002907	0.014990988	1	0	8.507496684	-86.68242518	-2.965703022	0	0	0	0	0	4.08	4	0	0	1	0	3.316402102	1	1	0	0	0	0	0	0	0	0	0	0	30	2	43120.48079	22375
4.997212274	0.773367937	7.822742444	-0.900213929	0.196952146	0.315246417	2.2968872	2.436808238	-295.885611	3.816551049	3.872601813	0.160208183	0.199480174	0	0	-0.103934741	-70.69646438	39.03429698	0	0	0	0	0	2.97	3	0	1	0	0	-2.523597898	0	0	0	0	0	0	0	0	0	0	0	0	31	1	11833.4018	22408
5.402677382	-0.426632063	3.922742444	-0.700213929	0.01802372	-0.224567592	2.117958773	1.896994229	-586.385611	3.520119479	3.664710891	-0.136223387	-0.008410748	0	0	-0.439044516	160.7402954	25.03429698	0	0	0	0	0	1.52	1	0	0	0	0	-3.023597898	1	1	0	0	0	0	0	0	0	0	0	0	31	2	17322.96131	22409
5.38907173	0.473367937	2.322742444	-0.500213929	-0.109074425	-0.892076992	1.990860629	1.229484829	1757.114389	3.530249571	3.231352581	-0.126093296	-0.441769058	0	0	2.391554897	146.9712651	-20.96570302	0	0	0	0	0	2.69	5	0	0	0	1	-1.973597898	2	0	1	0	0	0	0	0	0	0	0	0	29	2	27842.94067	22414
5.463831805	2.573367937	30.92274244	-0.100213929	-0.163350655	0.199163868	1.936584398	2.320725689	-502.885611	3.5666946	3.967999026	-0.089648267	0.294877388	0	0	-6.69638206	-108.8929893	37.03429698	1	0	0	0	0	3.51	5	0	0	0	1	-0.953597898	0	0	0	0	0	0	0	0	0	0	0	0	29	1	8728.839867	22418
5.323009979	-0.826632063	1.122742444	-0.200213929	0.152599293	0.127719634	2.252534346	2.249281455	-199.885611	3.820610733	3.791759477	0.164267867	0.118637839	1	0	-6.790007435	-116.5124019	39.03429698	1	0	0	0	0	2.23	4	0	0	1	0	-7.103597898	1	1	0	0	0	0	0	0	0	0	0	0	29	1	8728.839867	22450
4.795790546	-1.926632063	-7.977257556	-0.600213929	-0.169894145	0.43846597	1.930040909	2.560027791	793.614389	3.87079435	3.984309929	0.214451484	0.311188291	1	0	-12.74816063	-187.833122	-25.96570302	0	0	0	0	0	0.32	4	0	0	1	0	-4.013597898	0	0	0	0	0	0	0	0	0	0	0	0	43	2	15047.37398	22460
5.017279837	3.173367937	12.42274244	0.399786071	-0.31604107	-0.347466436	1.783893984	1.774095385	262.614389	3.353599138	3.261776745	-0.302743729	-0.411344894	0	0	4.411501577	89.07805917	-25.96570302	0	0	0	1	0	1.9	2	1	0	0	0	-6.503597898	2	0	1	0	0	0	0	0	0	0	0	0	42	1	2388.858662	22467
4.941642423	-1.326632063	5.922742444	-1.000213929	-0.044704413	-0.169201081	2.05523064	1.95236074	-723.885611	3.574388502	3.574138687	-0.081954364	-0.098982952	1	0	-1.594840718	-73.232742	-25.96570302	1	0	0	0	0	3.6	3	0	1	0	0	-4.553597898	0	0	0	0	0	0	0	0	0	0	0	0	37	1	37115.2685	22485
5.398162702	10.77336794	136.9227424	-0.200213929	0.034544601	0.043193975	2.134479655	2.164755796	-776.885611	3.787551589	3.677673328	0.131208722	0.004551689	0	0	5.256131274	7.71988321	5.034296978	0	0	0	0	0	5	3	0	1	0	0	-1.463597898	1	1	0	0	0	0	0	0	0	0	0	0	32	1	40517.82979	22492
5.176149733	0.973367937	10.32274244	0.199786071	0.023573746	0.304821625	2.123508799	2.426383446	-427.885611	3.799004222	3.904858149	0.142661355	0.23173651	0	1	-1.125509437	-120.1381872	9.034296978	0	0	0	0	0	4.4	4	0	0	1	0	-3.813597898	1	1	0	0	0	0	0	0	0	0	0	0	29	1	30718.95095	22513
5.361292166	1.973367937	20.52274244	0.499786071	0.062160815	-0.403093349	2.162095869	1.718468472	-243.385611	3.572120208	3.551124338	-0.084222659	-0.121997301	0	1	-2.330865347	-18.97896346	8.034296978	0	0	0	0	1	5	2	1	0	0	0	-0.033597898	2	0	1	0	0	0	0	0	0	0	0	0	31	1	48307.23672	22525
5.257495372	0.173367937	15.02274244	-0.400213929	-0.04534675	-0.131935355	2.054588304	1.989626466	1036.614389	3.5384584	3.562658684	-0.117884467	-0.110462954	0	0	-4.431914449	219.2908624	14.03429698	1	0	0	0	0	5	4	0	0	1	0	-5.593597898	0	0	0	0	0	0	0	0	0	0	0	0	31	1	26111.02688	22528
5.129898715	1.373367937	15.92274244	-0.400213929	-0.044093705	0.042632975	2.055841349	2.164194796	-337.885611	3.592873085	3.695838346	-0.063469781	0.022716708	0	0	0.831577083	-45.51143507	-21.96570302	1	0	0	0	0	1.2	4	0	0	1	0	6.296402102	0	0	0	0	0	0	0	0	0	0	0	0	34	2	39369.96205	22545
5.501258211	1.473367937	26.52274244	0.499786071	0.025238905	-0.129232526	2.125173959	1.992329294	-894.385611	3.488434052	3.668968896	-0.167908814	-0.004152743	0	0	0.884077194	-69.29613347	29.03429698	1	0	0	1	0	5	2	1	0	0	0	-6.513597898	0	0	0	0	0	0	0	0	0	0	0	0	36	1	6755.191706	22546
4.844187086	0.473367937	8.222742444	1.999786071	0.172605257	-0.421810824	2.272540311	1.699750997	1824.614389	4.133528332	3.617396173	0.477185466	-0.055725466	0	0	-16.85748134	437.3566256	-17.96570302	0	1	0	0	0	1.14	3	0	1	0	0	-6.083597898	0	0	0	0	0	0	0	0	0	0	0	0	37	2	12384.22985	22547
5.433722004	-1.026632063	-5.577257556	-0.100213929	-0.220048934	0.018185945	1.879886119	2.139747766	-1432.385611	3.534259659	3.687955743	-0.122083208	0.014834104	0	0	1.459117877	-8.19410699	-8.965703022	1	0	0	1	0	4.66	4	0	0	1	0	10.5764021	0	0	0	0	0	0	0	0	0	0	0	0	42	2	16701.82979	22561
5.717027701	-1.226632063	-6.877257556	-0.700213929	-0.161276912	-0.138165952	1.938658141	1.983395869	-638.385611	3.774883782	3.560215033	0.118540915	-0.112906606	1	0	-5.49722216	-23.82341747	34.03429698	1	0	1	0	0	0.79	1	0	0	0	0	-9.283597898	0	0	0	0	0	0	0	0	0	0	0	0	43	2	9119.572121	22562
5.472270674	-0.626632063	1.122742444	-0.600213929	-0.148333781	-0.229647043	1.951601273	1.891914778	-399.885611	3.508845598	3.502353345	-0.147497268	-0.170768293	0	1	2.163494917	212.1040734	-13.96570302	1	0	0	0	0	3.22	4	0	0	1	0	-9.343597898	0	0	0	0	0	0	0	0	0	0	0	0	30	2	30719.06086	22586
5.176149733	-2.126632063	13.82274244	-0.400213929	-0.012261135	0.036812749	2.087673918	2.158374569	-1470.885611	3.585857636	3.682867665	-0.07048523	0.009746026	0	1	0.665752441	25.19514041	26.03429698	1	0	0	1	0	1.83	3	0	1	0	0	1.656402102	0	0	0	0	0	0	0	0	0	0	0	0	33	2	7953.662972	22597
5.793013608	0.273367937	6.622742444	-0.400213929	-0.019025698	0.181059558	2.080909355	2.302621379	177.614389	3.610552995	3.834406831	-0.045789871	0.161285192	1	0	5.229930421	58.59519569	-3.965703022	0	0	0	1	0	2.06	3	0	1	0	0	4.676402102	2	0	1	0	0	0	0	0	0	0	0	0	37	1	10650.06906	22610
5.198497031	-1.126632063	2.022742444	0.299786071	-0.035536747	0.021245787	2.064398306	2.142807607	-1233.885611	3.532490641	3.630796612	-0.123852226	-0.042325026	0	0	1.196098365	-61.07610189	-23.96570302	1	0	0	1	0	1.24	4	0	0	1	0	-8.383597898	0	0	0	0	0	0	0	0	0	0	0	0	42	2	12663.70031	22612
5.446737372	-1.826632063	-2.377257556	-0.400213929	0.219691959	-0.138146206	2.319627013	1.983415614	60.11438896	3.699960804	3.627217745	0.043617938	-0.045903893	0	0	10.5890046	84.82833811	-7.965703022	1	0	0	0	0	1.43	4	0	0	1	0	8.876402102	0	0	0	0	0	0	0	0	0	0	0	0	32	2	4326.046742	22622
5.525452939	0.573367937	122.9227424	10.19978607	-0.245025931	-0.203659118	1.854909123	1.917902703	-706.885611	3.475995036	3.548906671	-0.18034783	-0.124214968	0	0	2.22800557	255.8748529	38.03429698	0	1	0	0	0	0.99	1	0	0	0	0	-10.2135979	2	0	1	0	0	0	0	0	0	0	0	0	34	1	1165.637413	22631
5.575949103	2.573367937	16.12274244	2.199786071	-0.286085782	-0.163618686	1.813849272	1.957943135	-607.885611	3.458490054	3.670270495	-0.197852813	-0.002851144	1	0	-0.350416693	-18.82849743	5.034296978	1	0	0	0	0	2.4	4	0	0	1	0	-0.483597898	1	1	0	0	0	0	0	0	0	0	0	0	35	2	35154.076	22643
5.257495372	-1.126632063	-7.777257556	-1.000213929	-0.274215707	-0.157652334	1.825719347	1.963909487	-689.385611	3.443711568	3.573338035	-0.212631299	-0.099783603	0	0	12.22582918	-79.50247262	26.03429698	0	0	0	0	0	1.637684887	2	1	0	0	0	-10.6735979	0	0	0	0	0	0	0	0	0	0	0	0	32	2	20132.69557	22646
5.241747015	-1.226632063	-2.077257556	-0.500213929	-0.011677253	-0.24693754	2.088257801	1.874624281	547.114389	3.715298882	3.754111616	0.058956015	0.080989977	0	0	-10.01923458	-167.8864634	19.03429698	0	0	0	0	0	5	5	0	0	0	1	-1.973597898	1	1	0	0	0	0	0	0	0	0	0	0	31	2	22684.43437	22652
5.332718793	-0.926632063	3.322742444	0.599786071	0.460260433	-0.006351855	2.560195487	2.115209966	1362.614389	4.164302059	3.818948657	0.507959192	0.145827018	0	0	-13.37149837	-280.0894205	13.03429698	0	0	0	0	0	5	5	0	0	0	1	-3.593597898	1	1	0	0	0	0	0	0	0	0	0	0	42	1	29262.34261	22660
5.616771098	1.573367937	17.12274244	-0.900213929	0.101480996	-0.247943369	2.20141605	1.873618452	-265.885611	3.606312243	3.395876441	-0.050030624	-0.277245198	1	0	-5.72886904	38.00248126	16.03429698	1	1	0	0	0	0.67	1	0	0	0	0	-4.593597898	2	0	1	0	0	0	0	0	0	0	0	0	34	1	1572.774209	22662
5.209486153	0.473367937	5.022742444	-0.200213929	-0.571878957	-0.803559171	1.528056097	1.31800265	2067.114389	3.797436049	3.324140666	0.141093182	-0.348980973	1	0	1.301142597	-77.186674	-12.96570302	0	0	0	1	0	0.56	4	0	0	1	0	-8.823597898	2	0	1	0	0	0	0	0	0	0	0	0	42	1	1745.469258	22675
5.513428746	0.673367937	2.722742444	0.399786071	0.6154007	0.068064137	2.715335753	2.189625957	1631.114389	4.016895205	3.889958048	0.360552338	0.21683641	0	0	-4.323522977	19.50053659	-7.965703022	0	1	0	0	0	1.52	3	0	1	0	0	5.976402102	1	1	0	0	0	0	0	0	0	0	0	0	43	1	17165.61142	22683
5.176149733	-0.226632063	-1.177257556	-0.400213929	0.03575119	0.126877973	2.135686243	2.248439794	873.114389	3.630653471	3.643271508	-0.025689395	-0.029850131	1	0	0.900037998	-148.8718083	-16.96570302	1	0	0	0	0	3.88	2	1	0	0	0	9.456402102	0	0	0	0	0	0	0	0	0	0	0	0	37	1	3427.661412	22690
5.493061443	3.273367937	13.92274244	1.399786071	0.071206206	0.306176773	2.17114126	2.427738594	2196.614389	3.649200721	3.477224655	-0.007142145	-0.195896983	0	0	23.64812867	394.1042508	7.034296978	0	0	0	0	0	3.22	3	0	1	0	0	-5.223597898	3	0	0	1	0	0	0	0	0	0	0	0	29	2	29743.32631	22732
4.983606622	0.373367937	26.72274244	0.099786071	0.008886475	-0.150683984	2.108821529	1.970877837	-689.385611	3.702185565	3.649180485	0.045842698	-0.023941153	0	0	4.135776848	-61.59622674	15.03429698	0	0	0	0	0	0.57	4	0	0	1	0	16.2264021	1	1	0	0	0	0	0	0	0	0	0	0	32	2	13423.51702	22744
5.298317367	2.073367937	28.62274244	0.499786071	-0.847014435	-0.112383921	1.252920619	2.0091779	3123.614389	3.508633852	3.417880976	-0.147709015	-0.255240663	1	0	-29.82398381	-464.4396408	-9.965703022	0	0	0	0	0	0.22	4	0	0	1	0	-3.303597898	0	0	0	0	0	0	0	0	0	0	0	0	32	1	41716.20089	22748
5.411646052	-1.326632063	-2.877257556	-0.700213929	-0.146598804	0.128093381	1.95333625	2.249655202	20.11438896	3.740365024	3.674082949	0.084022157	0.00096131	1	0	-1.965817815	-137.9364465	-12.96570302	1	0	0	1	0	5	2	1	0	0	0	0.516402102	0	0	0	0	0	0	0	0	0	0	0	0	35	1	16677.92393	22749
5.393627546	-2.626632063	-6.177257556	0.299786071	0.124721782	-0.379547116	2.224656835	1.742014705	2278.614389	3.509075563	3.44788811	-0.147267303	-0.225233528	1	0	13.4992296	-59.32357067	-18.96570302	1	0	0	1	0	1.4	2	1	0	0	0	-3.493597898	2	0	1	0	0	0	0	0	0	0	0	0	35	2	2894.574816	22753
5.424950017	-0.526632063	-4.477257556	-0.100213929	-0.227629227	-0.074869906	1.872305827	2.046691915	-641.885611	3.525007231	3.451411984	-0.131335635	-0.221709654	1	0	1.325357816	3.821335589	-17.96570302	1	0	0	1	0	0.8	2	1	0	0	0	9.106402102	2	0	1	0	0	0	0	0	0	0	0	0	41	2	13039.79352	22756
5.117993812	-0.526632063	6.322742444	0.099786071	0.171289095	-0.203013684	2.271224149	1.918548136	959.114389	3.5671751	3.429800798	-0.089167767	-0.243320841	1	0	1.063700488	23.63467444	-10.96570302	1	0	0	0	0	4.64	5	0	0	0	1	-6.883597898	1	1	0	0	0	0	0	0	0	0	0	0	37	1	38376.83073	22758
5.318119994	-1.826632063	7.322742444	-0.900213929	0.188476438	0.060286679	2.288411492	2.1818485	-244.885611	3.714891713	3.739983183	0.058548846	0.066861545	0	1	2.098473736	292.5564477	24.03429698	1	1	0	0	0	5	1	0	0	0	0	-1.003597898	0	0	0	0	0	0	0	0	0	0	0	0	34	1	1728.35341	22770
5.332718793	-0.226632063	3.522742444	-0.200213929	0.218973657	0.033583303	2.318908711	2.155145124	-336.385611	3.748481132	3.595598762	0.092138266	-0.077522876	1	0	8.629955629	-98.9745324	10.03429698	1	0	0	0	1	1.6	5	0	0	0	1	-1.043597898	0	0	0	0	0	0	0	0	0	0	0	0	42	2	33395.44989	22775
5.293304825	-2.926632063	-7.977257556	-1.100213929	-0.058771287	0.176852112	2.041163767	2.298413933	-743.385611	3.601865302	3.785737578	-0.054477564	0.112615939	0	0	8.100178594	506.9327057	26.03429698	0	0	0	0	0	1.09	4	0	0	1	0	6.716402102	1	1	0	0	0	0	0	0	0	0	0	0	40	2	17120.14272	22777
5.416100402	2.273367937	23.92274244	0.399786071	-0.15679486	-0.07975579	1.943140194	2.041806031	-187.385611	3.599318233	3.769503445	-0.057024633	0.096381806	1	0	2.933317978	65.0574437	-7.965703022	1	1	0	0	0	3.3	3	0	1	0	0	-3.733597898	0	0	0	0	0	0	0	0	0	0	0	0	34	1	17140.33774	22786
5.356586275	-2.526632063	-5.677257556	0.499786071	0.18920275	0.055601841	2.289137804	2.177163662	-489.385611	3.714879749	3.615515839	0.058536882	-0.057605799	1	0	-0.894160891	-96.9043333	0.034296978	1	0	0	1	0	1.6	2	1	0	0	0	0.206402102	0	0	0	0	0	0	0	0	0	0	0	0	41	2	10773.45177	22790
5.153291594	1.273367937	3.622742444	-0.700213929	-0.037233184	0.060401977	2.06270187	2.181963798	-1696.385611	3.593460091	3.617309162	-0.062882775	-0.055812477	0	1	-1.593159649	-85.77970807	-6.965703022	1	0	0	0	0	0.28	1	0	0	0	0	-8.353597898	0	0	0	0	0	0	0	0	0	0	0	0	39	1	22288.92701	22808
5.384495063	0.973367937	13.62274244	0.099786071	-0.149212819	-0.21471798	1.950722235	1.90684384	-509.385611	3.445952254	3.386247322	-0.210390612	-0.286874316	0	1	7.733892797	20.23408185	9.034296978	0	0	0	0	0	1.369367909	1	0	0	0	0	-4.233597898	3	0	0	1	0	0	0	0	0	0	0	0	31	2	14387.5432	22813
5.267858159	1.373367937	12.82274244	1.099786071	-0.353605468	-0.648115266	1.746329586	1.473446555	370.614389	3.442444844	3.236535897	-0.213898022	-0.436585742	0	0	-4.568036003	38.13039195	15.03429698	1	0	0	1	0	2.81	3	0	1	0	0	5.826402102	1	1	0	0	0	0	0	0	0	0	0	0	41	2	5042.638688	22838
5.438079309	0.773367937	-2.277257556	2.899786071	-0.30634201	-0.344928617	1.793593044	1.776633204	221.614389	3.217489284	3.446667256	-0.438853583	-0.226454382	0	0	2.232218466	46.4535351	6.034296978	1	0	0	1	0	0.45	3	0	1	0	0	-0.043597898	1	1	0	0	0	0	0	0	0	0	0	0	30	1	9778.039283	22843
4.890349128	-1.726632063	-1.077257556	-0.500213929	-0.31528864	-0.251041768	1.784646414	1.870520053	145.114389	3.479260477	3.532707754	-0.17708239	-0.140413885	1	0	-2.282093844	192.1827643	-21.96570302	1	0	0	0	1	1.17	4	0	0	1	0	-4.993597898	0	0	0	0	0	0	0	0	0	0	0	0	32	2	44102.05608	22848
5.187385806	3.473367937	3.122742444	-0.900213929	0.136463336	0.118089436	2.23639839	2.239651257	498.114389	3.944101582	3.68915494	0.287758716	0.016033302	0	1	-14.84104654	82.320004	18.03429698	1	0	0	0	0	3.9	5	0	0	0	1	-11.6135979	0	0	0	0	0	0	0	0	0	0	0	0	30	1	19464.80624	22854
5.147494477	-0.126632063	-3.777257556	-0.800213929	0.070893955	0.187694564	2.170829009	2.309256385	-891.885611	3.69154236	3.758230888	0.035199493	0.085109249	0	1	0.385822051	-40.14609482	0.034296978	1	0	0	1	0	1.09	5	0	0	0	1	5.456402102	0	0	0	0	0	0	0	0	0	0	0	0	35	1	10581.47115	22857
5.429345629	-0.826632063	6.022742444	-0.500213929	-0.11088026	0.11697686	1.989054794	2.238538681	105.114389	3.598670885	3.577784857	-0.057671981	-0.095336782	0	0	-12.28333654	148.5352477	34.03429698	0	0	0	0	0	1.12	3	0	1	0	0	2.326402102	3	0	0	1	0	0	0	0	0	0	0	0	32	2	5515.061104	22859
5.272999559	-2.426632063	-9.077257556	-0.600213929	0.000497241	-0.342536218	2.100432295	1.779025603	-204.885611	3.669704126	3.469098729	0.013361259	-0.204022909	0	1	-3.997200631	225.0565278	-23.96570302	1	0	0	1	0	1.03	2	1	0	0	0	1.166402102	2	0	1	0	0	0	0	0	0	0	0	0	33	1	12543.85638	22862
5.049856007	0.373367937	0.022742444	-0.200213929	0.321277797	0.228580018	2.421212851	2.350141839	-703.385611	4.114513465	3.87426066	0.458170598	0.201139022	1	0	-5.800938554	-34.0970149	6.034296978	1	0	0	0	0	5	4	0	0	1	0	-2.793597898	2	0	1	0	0	0	0	0	0	0	0	0	37	2	38394.48697	22880
5.323009979	2.473367937	22.02274244	-0.600213929	0.288827948	-0.36999048	2.388763002	1.751571341	1495.114389	3.919010652	3.457858322	0.262667786	-0.215263316	0	0	-9.713917677	-80.60896544	39.03429698	0	0	0	0	0	1.64	1	0	0	0	0	-8.823597898	1	1	0	0	0	0	0	0	0	0	0	0	34	2	10746.1409	22893
5.159055299	1.273367937	35.52274244	-0.200213929	-0.532157966	-0.27077588	1.567777087	1.850785941	-34.88561104	3.288721721	3.4030309	-0.367621146	-0.270090738	0	1	-2.578657009	-42.87422625	15.03429698	0	0	0	0	0	1.64	4	0	0	1	0	1.526402102	3	0	0	1	0	0	0	0	0	0	0	0	31	2	26844.47307	22897
5.327876169	1.273367937	-0.177257556	0.799786071	-0.210562382	-0.404053332	1.889372672	1.717508489	773.114389	3.294564932	3.345190398	-0.361777934	-0.32793124	0	0	10.34227391	215.3263011	-23.96570302	1	0	0	1	0	1.11	3	0	1	0	0	14.8564021	1	1	0	0	0	0	0	0	0	0	0	0	30	1	2706.688118	22910
5.192956851	-2.926632063	-12.47725756	-1.100213929	0.211670472	-0.025371098	2.311605526	2.096190723	-273.385611	3.669666573	3.51997052	0.013323707	-0.153151118	0	1	-1.127645591	-10.56193099	33.03429698	1	0	0	0	0	3.04	3	0	1	0	0	-0.813597898	0	0	0	0	0	0	0	0	0	0	0	0	39	2	20623.74086	22913
5.411646052	0.473367937	9.422742444	0.299786071	0.41748181	0.023650096	2.517416863	2.145211917	-644.385611	3.974761098	3.910149118	0.318418231	0.237027479	0	0	-5.542094191	-69.87455544	34.03429698	0	1	0	0	0	0.38	1	0	0	0	0	-4.313597898	1	1	0	0	0	0	0	0	0	0	0	0	42	2	939.7283184	22921
5.568344504	-1.426632063	-6.877257556	-0.700213929	-0.070439992	-0.040408387	2.029495062	2.081153434	-995.385611	3.560819511	3.500653508	-0.095523355	-0.17246813	1	0	-0.763330694	-87.76240107	-23.96570302	1	0	0	0	0	0	2	1	0	0	0	3.686402102	0	0	0	0	0	0	0	0	0	0	0	0	29	1	3426.821753	22922
5.187385806	3.173367937	19.62274244	-0.200213929	-0.04853945	-0.163194771	2.051395604	1.95836705	-617.385611	3.485181892	3.567868903	-0.171160974	-0.105252735	0	0	-5.236078432	-28.20356277	-15.96570302	0	0	0	1	0	2.42	5	0	0	0	1	-3.583597898	0	0	0	0	0	0	0	0	0	0	0	0	31	1	9972.011767	22925
5.068904202	-1.126632063	4.422742444	-0.000213929	-0.117403117	-0.216959806	1.982531937	1.904602015	625.114389	3.538318567	3.557278152	-0.118024299	-0.115843486	0	0	2.06201112	-78.52331141	14.03429698	0	0	0	0	0	3.710622665	5	0	0	0	1	-0.873597898	0	0	0	0	0	0	0	0	0	0	0	0	30	2	17873.18285	22928
5.003946306	-3.326632063	-13.77725756	-1.100213929	-0.342006261	0.139869796	1.757928793	2.261431617	-400.885611	3.395238225	3.963871855	-0.261104642	0.290750217	0	0	-6.1170093	96.03589167	32.03429698	0	0	0	0	0	1.4	3	0	1	0	0	-6.973597898	1	1	0	0	0	0	0	0	0	0	0	0	35	2	15374.01572	22935
4.912654886	0.573367937	8.022742444	0.699786071	0.063836877	-0.386670253	2.163771931	1.734891568	-608.885611	3.552801359	3.405579844	-0.103541508	-0.267541795	0	1	-2.290118995	-77.46321242	-12.96570302	0	0	0	1	0	2.59	3	0	1	0	0	-1.113597898	0	0	0	0	0	0	0	0	0	0	0	0	33	2	7937.98179	22957
5.641907071	0.473367937	2.822742444	-0.300213929	-0.181479009	-0.073732236	1.918456045	2.047829585	-257.385611	3.701899026	3.91805496	0.04555616	0.244933321	1	0	0.117841651	-98.7763062	-14.96570302	1	0	0	0	0	5	5	0	0	0	1	-4.963597898	0	0	0	0	0	0	0	0	0	0	0	0	30	2	39176.07466	22959
5.062595033	1.473367937	-0.777257556	0.499786071	-0.055001462	0.188541461	2.044933592	2.310103282	265.614389	3.637259921	3.735876577	-0.019082946	0.062754938	0	0	-4.16793511	-9.764791165	14.03429698	1	1	0	0	0	2.11	2	1	0	0	0	13.8764021	0	0	0	0	0	0	0	0	0	0	0	0	38	2	1819.103339	22961
5.313205979	0.973367937	26.32274244	-0.200213929	-0.113469505	-0.291761069	1.986465549	1.829800752	-826.885611	3.605385884	3.603897404	-0.050956982	-0.069224235	1	0	1.515837598	-21.4947623	-10.96570302	1	0	0	1	0	1	4	0	0	1	0	18.6164021	0	0	0	0	0	0	0	0	0	0	0	0	35	2	17581.35901	22969
5.509388337	-1.226632063	12.02274244	-0.600213929	-0.181188889	-0.193849687	1.918746165	1.927712134	-75.38561104	3.620705986	3.491142193	-0.03563688	-0.181979446	1	0	-1.81036102	-179.3988977	22.03429698	0	0	0	0	0	2.23	3	0	1	0	0	0.896402102	0	0	0	0	0	0	0	0	0	0	0	0	38	1	21697.5732	22994
5.351858133	-1.126632063	1.722742444	-0.500213929	-0.323802675	-0.404963608	1.776132379	1.716598213	1226.114389	3.66981359	3.48848662	0.013470724	-0.184635018	0	0	6.869151203	-56.42606117	28.03429698	0	0	0	0	0	4	2	1	0	0	0	-0.463597898	1	1	0	0	0	0	0	0	0	0	0	0	37	2	16791.15236	23006
4.912654886	2.473367937	8.222742444	-0.300213929	0.204888244	0.338518931	2.304823298	2.460080752	552.614389	3.746623678	3.73022461	0.090280811	0.057102971	1	1	-8.334679911	317.5721456	-24.96570302	0	0	0	0	0	0.54	4	0	0	1	0	-6.893597898	0	0	0	0	0	0	0	0	0	0	0	0	40	2	28560.59411	23011
5.375278408	1.873367937	24.72274244	0.099786071	-0.116335062	-0.306079859	1.983599992	1.815481961	689.614389	3.646555179	3.385590746	-0.009787687	-0.287530893	0	0	-0.080805357	-162.0938433	35.03429698	0	0	0	0	0	1.61	4	0	0	1	0	-1.753597898	1	1	0	0	0	0	0	0	0	0	0	0	30	2	7240.464193	23043
5.087596335	2.373367937	13.92274244	-0.200213929	-0.025073218	0.011858496	2.074861836	2.133420317	-507.885611	3.737662702	3.655338538	0.081319836	-0.017783101	1	0	0.197860387	-105.5384211	-24.96570302	1	0	0	0	0	1.83	2	1	0	0	0	4.096402102	2	0	1	0	0	0	0	0	0	0	0	0	29	1	35651.59183	23066
5.231108617	-1.126632063	0.922742444	-1.000213929	0.146301688	0.040700433	2.246236742	2.162262254	-981.885611	3.627275118	3.660015564	-0.029067749	-0.013106075	1	0	-3.737177932	-26.04397689	39.03429698	1	0	0	0	0	4.37	3	0	1	0	0	-0.133597898	0	0	0	0	0	0	0	0	0	0	0	0	32	1	10047.14593	23086
5.356586275	-0.026632063	15.72274244	0.199786071	-0.12081954	0.021900166	1.979115514	2.143461987	-1085.385611	3.580658088	3.606424456	-0.075684779	-0.066697183	0	0	-2.367541041	-113.4414311	39.03429698	1	0	0	0	0	2.264084045	3	0	1	0	0	-7.903597898	0	0	0	0	0	0	0	0	0	0	0	0	35	2	8216.721505	23096
5.129898715	0.873367937	21.62274244	0.299786071	-0.065440431	-0.239810355	2.034494623	1.881751466	-126.385611	3.693891523	3.58994074	0.037548657	-0.083180898	0	0	-2.929636733	-121.6672164	-7.965703022	0	0	0	0	0	5	4	0	0	1	0	3.986402102	0	0	0	0	0	0	0	0	0	0	0	0	30	2	31627.5066	23110
5.342334252	3.273367937	51.52274244	0.599786071	-0.182581239	-0.103791488	1.917353814	2.017770333	-35.38561104	3.858829473	3.753802528	0.202486606	0.080680889	1	1	-0.218398317	151.7356534	35.03429698	0	0	0	0	0	2.36	1	0	0	0	0	-2.813597898	0	0	0	0	0	0	0	0	0	0	0	0	37	2	9294.513691	23112
5.252273428	0.473367937	26.02274244	0.299786071	-0.095620768	-0.456224505	2.004314286	1.665337316	-123.885611	3.592493324	3.39361054	-0.063849542	-0.279511099	0	0	-5.206335621	-46.91455695	35.03429698	1	0	0	0	0	5	4	0	0	1	0	-1.273597898	0	0	0	0	0	0	0	0	0	0	0	0	41	1	7402.804995	23116
5.170483995	2.373367937	10.12274244	-0.800213929	-0.066658798	0.126180864	2.033276255	2.247742685	-321.385611	3.616508835	3.695192054	-0.039834032	0.022070415	0	1	3.760842473	-105.691846	-5.965703022	1	1	0	0	0	0.57	3	0	1	0	0	-8.883597898	0	0	0	0	0	0	0	0	0	0	0	0	38	1	8081.498664	23127
5.298317367	-0.326632063	6.222742444	-0.300213929	0.20243909	0.311690112	2.302374144	2.433251933	70.11438896	3.79258021	3.924180759	0.136237343	0.251059121	0	0	-9.885398188	-91.84880962	10.03429698	0	0	0	0	0	2.15	5	0	0	0	1	-3.613597898	1	1	0	0	0	0	0	0	0	0	0	0	29	2	30465.10928	23144
5.616771098	-0.126632063	8.822742444	0.199786071	0.011324829	0.164701019	2.111259883	2.28626284	-191.885611	3.704157539	3.723244987	0.047814672	0.050123349	0	0	-3.489756066	-116.8946344	14.03429698	0	0	0	0	0	4.8	4	0	0	1	0	-4.983597898	2	0	1	0	0	0	0	0	0	0	0	0	33	2	22098.20351	23149
4.787491743	8.573367937	59.12274244	0.699786071	0.297838707	0.185669693	2.397773761	2.307231514	-404.885611	3.917307405	3.769947674	0.260964538	0.096826035	0	0	-13.46303594	-44.98972543	-9.965703022	1	0	1	0	0	0.95	1	0	0	0	0	-1.263597898	0	0	0	0	0	0	0	0	0	0	0	0	43	1	17782.10763	23152
5.192956851	-0.526632063	-6.577257556	0.699786071	0.324948402	-0.087712967	2.424883456	2.033848854	22.61438896	3.878044994	3.697972957	0.221702127	0.024851318	0	0	3.061534796	-126.4106077	-11.96570302	1	1	0	0	0	1.39	1	0	0	0	0	0.356402102	0	0	0	0	0	0	0	0	0	0	0	0	40	2	12402.10809	23177
5.272999559	3.373367937	43.62274244	-0.800213929	-0.402768662	0.19676456	1.697166392	2.318326381	-461.885611	3.321927015	3.709381175	-0.334415852	0.036259536	0	1	1.67076925	-42.88548019	39.03429698	1	0	0	1	0	1.21	2	1	0	0	0	-3.603597898	0	0	0	0	0	0	0	0	0	0	0	0	37	2	7610.131452	23189
5.105945474	-0.126632063	1.522742444	-0.600213929	-0.038107024	0.022615808	2.061828029	2.144177629	-196.885611	3.908354185	3.651649066	0.252011319	-0.021472572	0	0	6.386568994	-82.82006284	-24.96570302	1	1	0	0	0	0.7	4	0	0	1	0	-6.753597898	0	0	0	0	0	0	0	0	0	0	0	0	40	2	13035.98902	23192
5.283203729	0.273367937	3.922742444	-1.000213929	0.298793111	-0.183600912	2.398728165	1.937960909	390.614389	3.766411027	3.621786152	0.110068161	-0.051335486	0	0	-10.88380591	-226.5331947	-9.965703022	1	0	0	1	0	0.14	3	0	1	0	0	-0.933597898	0	0	0	0	0	0	0	0	0	0	0	0	35	1	16677.92393	23196
5.361292166	-3.026632063	-7.877257556	-0.800213929	0.102355388	0.480011356	2.202290442	2.601573177	-942.385611	3.808201083	4.02088211	0.151858216	0.347760471	1	0	-5.835564419	-118.2223499	-23.96570302	1	1	0	0	0	1.57	1	0	0	0	0	-0.953597898	0	0	0	0	0	0	0	0	0	0	0	0	39	1	14462.63536	23205
5.068904202	1.173367937	9.922742444	-0.400213929	0.011812766	-0.08166782	2.11174782	2.039894001	-62.38561104	3.733790601	3.599127902	0.077447735	-0.073993736	1	0	5.778227753	-144.9714268	15.03429698	0	0	0	0	0	3.55	2	1	0	0	0	-1.663597898	0	0	0	0	0	0	0	0	0	0	0	0	38	1	21697.5732	23224
5.429345629	-0.726632063	-3.277257556	-0.700213929	0.467895619	-0.038325858	2.567830672	2.083235963	-1118.885611	3.875991564	3.698517167	0.219648698	0.025395528	1	0	8.310559062	-86.04032477	29.03429698	1	1	0	0	0	0.99	1	0	0	0	0	1.656402102	0	0	0	0	0	0	0	0	0	0	0	0	34	1	1728.35341	23235
5.560681631	2.773367937	19.92274244	1.799786071	0.126418057	-0.333725089	2.226353111	1.787836732	1476.114389	3.730200842	3.448771045	0.073857976	-0.224350594	1	0	0.056635402	-36.77036312	-13.96570302	0	0	0	0	0	2.69	4	0	0	1	0	0.476402102	0	0	0	0	0	0	0	0	0	0	0	0	42	2	35218.24897	23242
5.384495063	-1.026632063	-8.677257556	-0.600213929	0.165183611	-0.192999977	2.265118664	1.928561844	-265.385611	3.690316034	3.502646842	0.033973168	-0.170474796	0	0	6.147909236	188.0834492	19.03429698	0	0	0	0	0	3.16	3	0	1	0	0	0.306402102	1	1	0	0	0	0	0	0	0	0	0	0	37	2	24064.31624	23253
5.257495372	0.573367937	0.622742444	-0.600213929	-0.084635414	0.019104099	2.015299639	2.14066592	-1003.885611	3.876562046	3.720009024	0.220219179	0.046887386	0	0	-2.402338157	-87.94662795	27.03429698	1	0	0	1	0	2.67	3	0	1	0	0	-4.923597898	0	0	0	0	0	0	0	0	0	0	0	0	36	1	6872.218168	23257
4.990432587	0.373367937	0.622742444	-0.500213929	0.10016921	0.100410785	2.200104264	2.221972605	-1029.885611	3.683086981	3.736887757	0.026744115	0.063766119	1	0	-3.071143257	-4.777157695	-22.96570302	0	1	0	0	0	2.1	3	0	1	0	0	0.376402102	0	0	0	0	0	0	0	0	0	0	0	0	38	1	11621.77042	23272
5.472270674	2.873367937	14.82274244	-0.300213929	-0.210538098	-0.20744919	1.889396956	1.914112631	679.614389	3.424939121	3.364606263	-0.231403745	-0.308515376	0	0	-1.56514919	-130.1151198	-1.965703022	0	0	0	0	0	2.27	4	0	0	1	0	5.936402102	2	0	1	0	0	0	0	0	0	0	0	0	39	2	50754.49997	23293
5.484796933	-0.826632063	4.722742444	-0.300213929	0.022522058	0.413820135	2.122457111	2.535381955	-760.385611	3.765866724	3.830806718	0.109523857	0.15768508	1	0	-0.971331447	-104.5593029	28.03429698	0	1	0	0	0	0.66	1	0	0	0	0	-6.883597898	0	0	0	0	0	0	0	0	0	0	0	0	34	1	1617.972423	23303
5.056245805	2.373367937	20.62274244	1.199786071	-0.143066481	0.077188684	1.956868573	2.198750505	276.114389	3.397803564	3.895868384	-0.258539303	0.222746746	0	0	0.364671632	453.4345468	-24.96570302	0	0	0	0	0	2.34	3	0	1	0	0	-7.493597898	2	0	1	0	0	0	0	0	0	0	0	0	33	1	30761.60656	23306
5.605802066	1.773367937	9.822742444	-0.400213929	-0.307135069	-0.159589878	1.792799985	1.961971943	-12.38561104	3.405792049	3.54382966	-0.250550818	-0.129291979	1	0	6.102465173	13.14059786	-20.96570302	0	0	0	0	0	5	4	0	0	1	0	-3.093597898	0	0	0	0	0	0	0	0	0	0	0	0	34	1	38834.96644	23309
5.318119994	-2.526632063	-2.077257556	-0.400213929	-0.290548205	-0.836302631	1.809386849	1.28525919	2083.114389	3.552696505	3.432283566	-0.103646361	-0.240838073	1	0	25.29694976	122.4440521	-10.96570302	1	0	0	1	0	3.15	5	0	0	0	1	-9.123597898	0	0	0	0	0	0	0	0	0	0	0	0	36	1	18041.98872	23311
5.739792912	-0.226632063	-7.577257556	-1.000213929	-0.193263777	-0.398680214	1.906671277	1.722881607	520.614389	3.455076819	3.344794788	-0.201266048	-0.32832685	0	0	-3.348076471	-43.56998911	-3.965703022	0	0	0	0	0	1	4	0	0	1	0	-0.813597898	3	0	0	1	0	0	0	0	0	0	0	0	32	2	63604.7342	23338
5.010635294	-0.926632063	4.022742444	-0.900213929	0.023108779	0.002426765	2.123043833	2.123988586	-1094.885611	3.589851775	3.594639843	-0.066491091	-0.078481796	1	0	0.026392566	-86.70231452	-22.96570302	1	0	0	0	0	2.23	2	1	0	0	0	21.9164021	2	0	1	0	0	0	0	0	0	0	0	0	33	1	31071.43744	23343
4.96284463	-1.926632063	-3.277257556	-0.400213929	-0.068726607	-0.115636409	2.031208446	2.005925412	-18.38561104	3.549405118	3.49389323	-0.106937748	-0.179228408	0	0	-4.094552865	-27.47732652	-20.96570302	1	0	0	0	1	3.01	4	0	0	1	0	-9.213597898	0	0	0	0	0	0	0	0	0	0	0	0	39	1	33262.87184	23359
5.293304825	-1.026632063	1.322742444	-0.300213929	-0.248709582	-0.056379674	1.851225472	2.065182146	1582.114389	3.253623842	3.614231811	-0.402719024	-0.058889828	1	0	15.99748639	-59.90075241	0.034296978	0	0	0	0	0	0.96	3	0	1	0	0	5.226402102	0	0	0	0	0	0	0	0	0	0	0	0	34	2	22723.69974	23369
5.379897354	1.673367937	10.52274244	1.099786071	0.379220952	-0.072367698	2.479156005	2.049194123	-824.385611	3.918297007	3.634478435	0.261954141	-0.038643204	0	1	-1.630887844	-43.94504199	29.03429698	0	0	0	0	0	2.89	3	0	1	0	0	2.516402102	1	1	0	0	0	0	0	0	0	0	0	0	35	1	14191.71935	23375
5.446737372	3.473367937	4.622742444	-0.300213929	-0.522723477	-0.430130059	1.577211577	1.691431762	-317.885611	3.306799619	3.490136181	-0.349543247	-0.182985457	0	0	12.43945139	74.2036115	0.034296978	0	0	0	0	0	5	4	0	0	1	0	3.056402102	2	0	1	0	0	0	0	0	0	0	0	0	35	2	50544.60276	23388
5.164785974	5.573367937	14.12274244	2.699786071	-0.078620708	0.03374818	2.021314346	2.155310001	-10.38561104	3.600220057	3.741943887	-0.056122809	0.068822248	0	0	1.528500418	140.0739077	15.03429698	1	0	0	1	0	1.38	2	1	0	0	0	-2.013597898	2	0	1	0	0	0	0	0	0	0	0	0	30	1	4605.690965	23389
5.209486153	-2.226632063	-10.07725756	-0.700213929	0.224706475	0.154886439	2.324641529	2.27644826	-252.385611	3.740472887	3.754719642	0.08413002	0.081598004	0	1	-2.214576121	-53.45633168	-16.96570302	1	1	0	0	0	1.59	1	0	0	0	0	-2.833597898	0	0	0	0	0	0	0	0	0	0	0	0	43	1	1132.920375	23420
5.272999559	2.873367937	15.12274244	-0.600213929	-0.031191608	0.048243007	2.068743446	2.169804828	-735.385611	3.625329184	3.695498579	-0.031013683	0.02237694	0	1	2.749306135	35.99819528	18.03429698	1	0	0	0	0	4.56	4	0	0	1	0	2.406402102	0	0	0	0	0	0	0	0	0	0	0	0	35	2	21746.14814	23422
5.105945474	2.473367937	62.62274244	-0.900213929	0.418346249	0.355785948	2.518281303	2.477347769	-496.385611	3.872683343	3.916102589	0.216340476	0.24298095	0	0	-11.48377599	126.7571031	-11.96570302	0	0	0	0	0	2.55	4	0	0	1	0	2.436402102	0	0	0	0	0	0	0	0	0	0	0	0	31	1	38393.67875	23430
5.455321115	-0.526632063	13.22274244	-0.200213929	0.118700192	0.03270926	2.218635246	2.154271081	-98.88561104	3.97759378	3.767221623	0.321250913	0.094099985	0	1	4.878131906	-88.66505992	30.03429698	0	0	0	0	0	4.13	5	0	0	0	1	8.276402102	1	1	0	0	0	0	0	0	0	0	0	0	32	2	20718.56128	23435
4.912654886	-0.126632063	29.02274244	0.099786071	-0.029387172	-0.258937747	2.070547882	1.862624073	-867.385611	3.593012292	3.547495475	-0.063330574	-0.125626164	0	0	4.785152168	53.11876832	-18.96570302	1	0	0	1	0	3.6	4	0	0	1	0	-3.763597898	0	0	0	0	0	0	0	0	0	0	0	0	37	2	14745.70462	23442
5.129898715	1.673367937	8.622742444	-0.700213929	-0.061298872	0.36135812	2.038636182	2.482919941	-63.88561104	3.52068026	3.708545013	-0.135662607	0.035423374	1	0	3.585548255	-143.0742178	1.034296978	1	0	0	0	0	3.710622665	5	0	0	0	1	4.536402102	1	1	0	0	0	0	0	0	0	0	0	0	29	1	51815.55297	23451
5.18178355	1.073367937	14.82274244	-0.200213929	-0.057190099	-0.053406611	2.042744955	2.06815521	-204.885611	3.6080067	3.518298748	-0.048336166	-0.154822891	0	0	-9.89156999	208.2204077	-17.96570302	0	1	0	0	0	3.710622665	5	0	0	0	1	-3.953597898	0	0	0	0	0	0	0	0	0	0	0	0	42	2	10732.5696	23455
5.247024072	1.973367937	12.72274244	0.199786071	-0.132588531	-0.276272496	1.967346523	1.845289325	151.114389	3.506316636	3.534691028	-0.150026231	-0.138430611	1	0	-3.687901573	-49.78843615	-19.96570302	0	0	0	0	0	1.61	5	0	0	0	1	-0.983597898	0	0	0	0	0	0	0	0	0	0	0	0	37	2	36814.28087	23465
5.517452896	-0.426632063	3.422742444	-0.600213929	-0.057074577	0.148729188	2.042860477	2.270291009	-1032.385611	3.751046006	4.133490953	0.094703139	0.460369314	0	0	1.057028564	-42.42077084	2.034296978	1	1	0	0	0	0.78	1	0	0	0	0	4.156402102	0	0	0	0	0	0	0	0	0	0	0	0	31	1	9684.814938	23467
5.525452939	-2.226632063	-5.977257556	-0.900213929	0.517309639	0.3689548	2.617244693	2.490516621	-314.885611	3.893994121	3.924916357	0.237651254	0.251794718	0	0	-5.452712955	-117.5584502	-9.965703022	1	1	0	0	0	5	4	0	0	1	0	1.526402102	0	0	0	0	0	0	0	0	0	0	0	0	38	2	2143.196508	23480
5.634789603	-3.026632063	-7.177257556	-1.100213929	-0.172389765	0.119730854	1.927545288	2.241292675	-861.885611	3.607431564	3.732171047	-0.048911303	0.059049409	1	0	0.764803851	279.8327088	38.03429698	0	1	0	0	0	0.1	1	0	0	0	0	-7.483597898	0	0	0	0	0	0	0	0	0	0	0	0	42	2	939.7283184	23491
5.023880521	-0.026632063	12.82274244	0.299786071	0.347699605	-0.430132479	2.447634659	1.691429342	463.114389	3.967915959	3.662800491	0.311573092	-0.010321147	0	0	-9.348105682	-128.602329	18.03429698	0	0	0	1	0	2.661612426	4	0	0	1	0	-2.103597898	2	0	1	0	0	0	0	0	0	0	0	0	29	2	4661.598587	23507
5.402677382	5.673367937	81.62274244	-0.100213929	-0.042942723	-0.334489523	2.056992331	1.787072298	-351.885611	3.645824293	3.6808717	-0.010518573	0.007750061	0	1	6.163825678	-57.83549237	11.03429698	1	0	0	0	0	2.23	5	0	0	0	1	9.646402102	1	1	0	0	0	0	0	0	0	0	0	0	32	1	39557.08581	23517
5.446737372	0.173367937	6.722742444	-0.200213929	-0.122304225	-0.096411459	1.977630829	2.025150362	-1054.885611	3.551689579	3.592611714	-0.104653287	-0.080509925	0	0	3.54590008	6.140817588	30.03429698	1	0	0	0	0	0.98	3	0	1	0	0	-2.853597898	0	0	0	0	0	0	0	0	0	0	0	0	39	2	14903.5805	23524
5.38907173	4.773367937	48.62274244	0.299786071	-0.019308234	0.1445215	2.08062682	2.266083321	-329.885611	3.669281071	3.744672983	0.012938204	0.071551344	1	0	-0.216340444	-155.2485337	-4.965703022	1	0	0	0	0	3.63	5	0	0	0	1	0.276402102	0	0	0	0	0	0	0	0	0	0	0	0	35	2	49729.28211	23586
5.105945474	-1.826632063	-1.277257556	-1.100213929	0.291358193	0.239489528	2.391293246	2.361051349	-336.385611	4.039763299	3.956702043	0.383420433	0.283580404	0	1	-11.35507774	-210.2890735	-16.96570302	1	1	0	0	0	0.99	2	1	0	0	0	-2.093597898	0	0	0	0	0	0	0	0	0	0	0	0	43	1	11538.29157	23587
5.560681631	-2.126632063	-5.777257556	-0.900213929	0.270836325	0.713438461	2.370771379	2.835000282	475.614389	3.498821782	4.005690631	-0.157521084	0.332568993	1	0	-1.71041149	571.0770693	15.03429698	1	1	0	0	0	2.49	1	0	0	0	0	8.926402102	0	0	0	0	0	0	0	0	0	0	0	0	34	1	1617.698963	23588
5.123963979	-1.326632063	-5.777257556	-0.600213929	0.268905963	-0.359466918	2.368841017	1.762094903	1167.614389	3.891505162	3.182105042	0.235162296	-0.491016597	1	0	44.50950655	106.2683143	-0.965703022	1	0	0	0	0	4.08	4	0	0	1	0	22.6064021	2	0	1	0	0	0	0	0	0	0	0	0	30	2	43454.44437	23591
5.602118821	2.373367937	10.92274244	0.599786071	-0.264348672	0.077602672	1.835586381	2.199164493	1063.614389	3.639460764	3.743477898	-0.016882103	0.070356259	0	0	-9.016920742	-108.0056498	-1.965703022	0	0	0	0	0	4.83	5	0	0	0	1	5.306402102	1	1	0	0	0	0	0	0	0	0	0	0	35	2	50544.60276	23595
5.272999559	-1.126632063	-5.077257556	-0.900213929	-0.282691145	0.029722266	1.817243909	2.151284087	34.61438896	3.462081869	3.638546249	-0.194260998	-0.03457539	0	0	-1.366613065	37.70002865	-2.965703022	1	0	0	0	0	0.53	4	0	0	1	0	2.216402102	2	0	1	0	0	0	0	0	0	0	0	0	34	2	22562.66864	23602
5.446737372	3.473367937	5.522742444	1.399786071	-0.117671605	-0.336101215	1.982263449	1.785460606	-591.385611	3.543463447	3.439393575	-0.112879419	-0.233728064	1	0	10.9257095	182.5359072	-5.965703022	1	0	0	0	0	3.14	4	0	0	1	0	3.316402102	2	0	1	0	0	0	0	0	0	0	0	0	29	1	50349.33476	23610
5.252273428	0.073367937	0.122742444	-0.800213929	-0.101071052	-0.147202397	1.998864001	1.974359424	-438.385611	3.476796659	3.594247414	-0.179546207	-0.078874225	0	0	-1.34369603	28.9982032	22.03429698	1	0	0	0	0	2.661612426	4	0	0	1	0	17.2464021	0	0	0	0	0	0	0	0	0	0	0	0	39	2	22556.29632	23614
5.402677382	1.373367937	40.02274244	1.199786071	0.034697489	-0.141710848	2.134632543	1.979850973	-115.385611	3.541565564	3.533318612	-0.114777303	-0.139803027	1	0	0.124697621	108.6604849	-14.96570302	0	0	0	1	0	3.6	4	0	0	1	0	-0.573597898	0	0	0	0	0	0	0	0	0	0	0	0	33	2	7837.666196	23615
4.955827058	0.273367937	8.922742444	-0.500213929	0.061407133	-0.450723204	2.161342187	1.670838617	1459.114389	3.523347012	3.554252638	-0.132995855	-0.118869	0	1	-0.050442978	-227.4940505	-25.96570302	0	0	0	0	0	4.35	4	0	0	1	0	-6.123597898	0	0	0	0	0	0	0	0	0	0	0	0	38	1	33852.45152	23624
5.598421959	1.073367937	-3.977257556	0.499786071	0.689784372	0.177710787	2.789719426	2.299272608	1402.114389	3.956327244	3.750215917	0.299984378	0.077094278	0	0	-3.610495957	73.07410714	-13.96570302	1	0	0	0	0	0.77	2	1	0	0	0	-4.653597898	2	0	1	0	0	0	0	0	0	0	0	0	40	2	19426.94431	23633
5.123963979	0.173367937	0.922742444	-0.100213929	-0.209232918	-0.162590788	1.890702135	1.958971033	578.614389	3.525435883	3.49761136	-0.130906983	-0.175510279	1	0	-2.931535477	-203.7934464	-8.965703022	1	0	0	0	0	5	4	0	0	1	0	-1.703597898	2	0	1	0	0	0	0	0	0	0	0	0	35	1	34319.57254	23647
5.043425117	1.773367937	18.02274244	3.399786071	0.041398151	0.437342501	2.141333205	2.558904322	24.11438896	3.681238107	3.833358076	0.02489524	0.160236437	0	0	-2.480308467	-106.5488928	33.03429698	0	0	0	0	0	1.6	3	0	1	0	0	-1.053597898	0	0	0	0	0	0	0	0	0	0	0	0	30	2	15001.79831	23661
5.117993812	-1.626632063	-1.177257556	-1.000213929	0.185003841	0.201751629	2.284938894	2.32331345	-715.885611	4.042698943	3.697760692	0.386356076	0.024639053	0	0	-2.134995675	-99.14194221	8.034296978	1	1	0	0	0	2.1	1	0	0	0	0	4.296402102	0	0	0	0	0	0	0	0	0	0	0	0	38	1	8607.579274	23666
5.379897354	-2.126632063	-6.977257556	-0.900213929	0.076671982	-0.337413482	2.176607035	1.784148339	313.114389	3.513053432	3.362407525	-0.143289435	-0.310714114	0	0	18.76431977	132.931086	-19.96570302	1	0	0	0	0	1.64	4	0	0	1	0	-9.953597898	0	0	0	0	0	0	0	0	0	0	0	0	37	1	4113.631894	23709
5.135798437	4.873367937	21.42274244	-0.100213929	0.312721853	0.373924829	2.412656907	2.49548665	-758.885611	3.722865773	3.788605045	0.066522907	0.115483407	0	0	-6.282545995	-69.76886503	23.03429698	0	0	0	0	0	3.52	5	0	0	0	1	-1.933597898	1	1	0	0	0	0	0	0	0	0	0	0	31	2	24844.80933	23730
5.379897354	-2.326632063	-8.277257556	-1.100213929	-0.113339602	-0.073977454	1.986595452	2.047584367	-1020.885611	3.553747534	3.868406564	-0.102595332	0.195284925	1	0	-0.052217233	-48.14219642	21.03429698	1	1	0	0	0	1.369367909	1	0	0	0	0	2.056402102	1	1	0	0	0	0	0	0	0	0	0	0	43	1	1309.610982	23740
5.59471138	-0.326632063	18.52274244	0.599786071	-0.047963311	-0.192590352	2.051971742	1.928971468	-602.885611	3.536671115	3.492785016	-0.119671752	-0.180336622	0	0	-0.975854009	-93.51430345	-12.96570302	0	0	0	1	0	1.84	3	0	1	0	0	0.326402102	2	0	1	0	0	0	0	0	0	0	0	0	37	2	8534.995969	23768
5.062595033	10.17336794	90.92274244	-0.500213929	-0.321255392	0.396286547	1.778679662	2.517848368	323.114389	3.348529205	3.799937776	-0.307813661	0.126816138	1	0	-0.533571196	-182.211011	-25.96570302	0	1	0	0	0	0.79	4	0	0	1	0	-6.583597898	0	0	0	0	0	0	0	0	0	0	0	0	43	2	8796.298225	23769
5.468060141	0.473367937	11.52274244	-0.700213929	0.085906975	-0.05670064	2.185842028	2.064861181	-422.885611	3.766608678	3.763503713	0.110265812	0.090382074	1	0	4.220745609	-21.45447984	11.03429698	1	0	0	0	0	4.62	5	0	0	0	1	-8.583597898	0	0	0	0	0	0	0	0	0	0	0	0	37	2	38394.48697	23772
5.455321115	-0.826632063	-6.177257556	-0.700213929	-0.070710919	-0.159501597	2.029224135	1.962060224	150.114389	3.489800416	3.798921561	-0.16654245	0.125799922	1	0	-0.341203527	-106.1872106	-22.96570302	1	0	0	0	0	1.49	4	0	0	1	0	-5.453597898	1	1	0	0	0	0	0	0	0	0	0	0	31	1	3997.228968	23775
5.488937726	-1.626632063	-6.777257556	-0.800213929	0.459334703	0.319940391	2.559269756	2.441502212	-49.88561104	4.007028762	3.84405568	0.350685896	0.170934041	1	0	2.948913843	-75.90376926	-13.96570302	1	0	0	0	0	1.15	5	0	0	0	1	1.786402102	1	1	0	0	0	0	0	0	0	0	0	0	40	2	2843.85498	23785
5.18178355	-2.026632063	-6.477257556	-0.700213929	-0.059153438	0.104718089	2.040781616	2.22627991	58.11438896	3.794305672	3.827074716	0.137962806	0.153953077	1	1	-8.110349015	137.644073	-11.96570302	1	1	0	0	0	0.5	1	0	0	0	0	0.926402102	0	0	0	0	0	0	0	0	0	0	0	0	38	1	14392.57223	23807
5.204006687	2.773367937	21.52274244	0.699786071	-0.349519062	-0.07802889	1.750415992	2.043532931	174.114389	3.510838791	3.543915935	-0.145504076	-0.129205703	0	1	-8.793601731	-54.32428202	-7.965703022	0	0	0	1	0	3.71	4	0	0	1	0	-0.363597898	2	0	1	0	0	0	0	0	0	0	0	0	42	1	1745.469258	23811
5.420534999	-0.826632063	20.32274244	-0.800213929	0.23321615	0.187353443	2.333151204	2.308915264	-818.885611	3.773683429	3.874034983	0.117340563	0.200913344	0	1	0.26135012	-82.09623873	28.03429698	1	1	0	0	0	0.38	1	0	0	0	0	-4.863597898	0	0	0	0	0	0	0	0	0	0	0	0	42	2	1359.84637	23820
5.686975356	-1.026632063	1.822742444	-0.500213929	-0.114468352	0.072748399	1.985466702	2.19431022	-1095.885611	3.568808459	3.574051243	-0.087534408	-0.099070395	1	0	0.155451869	-81.37670951	35.03429698	1	0	0	0	0	2.661612426	4	0	0	1	0	-4.823597898	1	1	0	0	0	0	0	0	0	0	0	0	30	2	8973.387681	23831
5.398162702	1.273367937	10.92274244	0.499786071	-0.147846871	-0.203516995	1.952088183	1.918044826	437.614389	3.593453296	3.51000985	-0.06288957	-0.163111789	0	1	-1.350986627	-64.33210803	-17.96570302	0	0	0	0	0	2.23	5	0	0	0	1	7.906402102	2	0	1	0	0	0	0	0	0	0	0	0	39	1	32768.14857	23836
5.198497031	-1.426632063	1.922742444	-0.600213929	0.075983189	-0.067157729	2.175918243	2.054404092	-702.385611	3.690312987	3.611855097	0.033970121	-0.061266541	0	1	-5.97523053	-100.26528	39.03429698	0	0	0	0	0	5	5	0	0	0	1	-5.913597898	1	1	0	0	0	0	0	0	0	0	0	0	29	1	9455.838793	23839
5.257495372	-0.626632063	-0.477257556	-1.100213929	0.134764218	0.145757862	2.234699272	2.267319682	-769.385611	3.644525192	3.748218313	-0.011817675	0.075096674	0	0	-2.714692406	23.29366845	-2.965703022	1	1	0	0	0	1.47	3	0	1	0	0	-0.783597898	0	0	0	0	0	0	0	0	0	0	0	0	38	2	11328.7815	23850
5.416100402	0.873367937	2.422742444	0.099786071	-0.223793144	-0.084299955	1.87614191	2.037261866	776.114389	3.551969727	3.661324011	-0.104373139	-0.011797627	1	0	-3.872941936	540.2910601	-13.96570302	0	1	0	0	0	0.65	1	0	0	0	0	1.516402102	0	0	0	0	0	0	0	0	0	0	0	0	41	1	15548.71119	23870
5.463831805	4.173367937	27.22274244	-0.400213929	-0.118169739	0.347516799	1.981765315	2.46907862	705.114389	3.59078314	3.955643188	-0.065559727	0.28252155	0	1	-9.174037372	-141.7308339	-19.96570302	0	0	0	0	0	1.9	3	0	1	0	0	-6.223597898	1	1	0	0	0	0	0	0	0	0	0	0	38	1	33852.45152	23894
5.214935758	1.073367937	5.722742444	-0.100213929	-0.215824754	-0.400416797	1.884110299	1.721145024	-159.885611	3.532852284	3.478284839	-0.123490583	-0.1948368	0	0	-9.989561062	99.35166421	-10.96570302	0	0	1	0	0	5	4	0	0	1	0	-1.333597898	0	0	0	0	0	0	0	0	0	0	0	0	29	2	30955.85458	23897
5.463831805	0.673367937	6.322742444	-0.300213929	-0.507937919	-0.168006808	1.591997134	1.953555013	-541.885611	3.37126465	3.460971738	-0.285078217	-0.212149901	0	0	34.27955267	-6.467580481	6.034296978	0	0	0	0	0	3.3	3	0	1	0	0	0.416402102	1	1	0	0	0	0	0	0	0	0	0	0	31	1	44542.59014	23900
5.411646052	-2.826632063	-0.577257556	-1.100213929	-0.136442842	0.176088077	1.963492211	2.297649898	-357.385611	3.598693055	3.779965955	-0.057649812	0.106844316	1	0	1.725147057	-97.89338288	-20.96570302	1	0	0	0	0	3.19	5	0	0	0	1	-7.333597898	0	0	0	0	0	0	0	0	0	0	0	0	30	2	29898.7471	23912
5.476463552	0.273367937	13.42274244	-0.400213929	0.295630681	0.054921234	2.395565735	2.176483055	1369.614389	3.953225789	3.91876531	0.296882923	0.245643672	0	0	2.363377619	-89.0641081	5.034296978	0	0	0	0	0	5	3	0	1	0	0	1.376402102	0	0	0	0	0	0	0	0	0	0	0	0	33	1	32861.20214	23915
5.043425117	0.073367937	0.122742444	-0.200213929	-0.16414272	-0.213299922	1.935792334	1.908261899	217.614389	3.502453107	3.56226421	-0.153889759	-0.110857428	0	0	4.777932342	288.2883115	-25.96570302	1	1	0	0	0	2.661612426	4	0	0	1	0	-2.303597898	0	0	0	0	0	0	0	0	0	0	0	0	40	2	13035.98902	23948
5.38907173	-0.626632063	9.722742444	-0.300213929	-0.052177613	-0.289735423	2.047757441	1.831826398	226.614389	3.551757136	3.665422055	-0.104585731	-0.007699583	0	0	3.367330012	263.5321804	7.034296978	0	1	0	0	0	2.89	1	0	0	0	0	3.466402102	2	0	1	0	0	0	0	0	0	0	0	0	40	1	7331.701341	23951
5.241747015	-1.326632063	-2.477257556	-0.300213929	-0.403939037	-0.143240811	1.695996017	1.97832101	-166.385611	3.4132346	3.470137167	-0.243108267	-0.202984471	1	0	-2.851518622	198.2300826	-6.965703022	1	0	0	0	0	3.6	2	1	0	0	0	-4.683597898	2	0	1	0	0	0	0	0	0	0	0	0	37	1	39244.06188	23961
5.476463552	-0.026632063	11.32274244	-0.800213929	0.066419998	0.143080066	2.166355052	2.264641887	-318.385611	3.73117338	3.901622442	0.074830513	0.228500804	0	0	-5.804570618	-96.47304546	19.03429698	1	1	0	0	0	4.01	4	0	0	1	0	-4.783597898	0	0	0	0	0	0	0	0	0	0	0	0	39	1	1241.323782	23967
5.252273428	-0.926632063	5.822742444	-0.700213929	0.105516156	-0.226458661	2.20545121	1.89510316	-266.885611	3.707086837	3.599023801	0.050743971	-0.074097837	0	0	6.576227939	4.79250499	11.03429698	1	0	0	0	0	3.84	3	0	1	0	0	-3.853597898	1	1	0	0	0	0	0	0	0	0	0	0	32	2	42985.69385	23979
5.272999559	-0.826632063	-3.577257556	-0.800213929	0.074739914	-0.463588492	2.174674967	1.657973329	866.614389	3.58191573	3.271479476	-0.074427136	-0.401642163	0	0	13.73442119	140.3576305	-18.96570302	1	0	0	0	0	1.9	2	1	0	0	0	-1.233597898	0	0	0	0	0	0	0	0	0	0	0	0	38	1	35197.44734	23993
5.093750201	-0.926632063	-6.477257556	-0.800213929	-0.03633505	0.068750469	2.063600004	2.19031229	-20.88561104	3.574365787	3.674636933	-0.081977079	0.001515294	0	0	-3.571749695	-108.6834886	-15.96570302	0	1	0	0	0	1.83	1	0	0	0	0	0.436402102	1	1	0	0	0	0	0	0	0	0	0	0	43	2	12544.16383	24008
5.204006687	-1.526632063	-2.877257556	-0.300213929	-0.401563664	-0.502341038	1.698371389	1.619220783	652.114389	3.367890109	3.155040655	-0.288452758	-0.518080984	0	1	-5.588563001	-82.86348795	-18.96570302	1	0	0	1	0	0.82	2	1	0	0	0	-0.773597898	0	0	0	0	0	0	0	0	0	0	0	0	41	1	12600.67175	24019
5.407171771	1.373367937	16.02274244	0.099786071	0.175394305	0.641423921	2.275329359	2.762985742	114.114389	3.779707899	4.185973188	0.123365032	0.51285155	0	0	-11.75161516	-76.91391898	36.03429698	1	0	0	0	0	1.29	1	0	0	0	0	-4.143597898	0	0	0	0	0	0	0	0	0	0	0	0	35	2	8344.388395	24024
5.393627546	7.473367937	60.12274244	2.999786071	0.3264993	0.072419284	2.426434353	2.193981104	-1749.885611	3.791422527	3.711949729	0.13507966	0.03882809	0	0	-0.151698221	-27.10969997	22.03429698	1	0	0	1	0	3.51	1	0	0	0	0	3.516402102	0	0	0	0	0	0	0	0	0	0	0	0	36	2	6344.772562	24027
5.327876169	0.473367937	12.72274244	-0.400213929	-0.100939969	-0.157674429	1.998995085	1.963887392	-418.885611	3.567108577	3.502369057	-0.08923429	-0.170752581	0	0	1.21798178	58.0317104	-22.96570302	1	0	0	1	0	3.23	5	0	0	0	1	-4.043597898	0	0	0	0	0	0	0	0	0	0	0	0	30	1	12465.29183	24049
5.501258211	-0.526632063	-2.177257556	-0.600213929	0.10623382	0.390198649	2.206168874	2.51176047	-357.385611	3.795243732	3.818014013	0.138900865	0.144892374	1	0	-2.290821119	-122.6729877	-18.96570302	1	0	0	0	0	5	5	0	0	0	1	-2.953597898	1	1	0	0	0	0	0	0	0	0	0	0	32	1	39435.99338	24066
5.204006687	0.973367937	-3.177257556	-0.800213929	0.209904136	-0.21913866	2.30983919	1.902423161	-22.38561104	3.66082833	3.556566814	0.004485463	-0.116554825	1	0	2.561627063	-122.1836588	-21.96570302	1	0	0	0	0	2.47	5	0	0	0	1	-3.213597898	2	0	1	0	0	0	0	0	0	0	0	0	35	2	35046.46209	24089
5.438079309	0.973367937	17.32274244	-0.000213929	0.221567279	-0.697750687	2.321502333	1.423811134	1065.114389	3.545550392	3.479115673	-0.110792475	-0.194005965	1	0	19.39994887	-70.90106262	4.034296978	0	0	0	0	0	1.89	4	0	0	1	0	-4.843597898	1	1	0	0	0	0	0	0	0	0	0	0	37	1	16915.9375	24107
5.231108617	-1.726632063	-1.877257556	-1.100213929	-0.023627759	0.160045546	2.076307295	2.281607366	-731.885611	3.673406926	3.631900379	0.01706406	-0.041221259	0	1	-3.592171357	-138.2882136	-19.96570302	1	0	0	1	0	3.56	5	0	0	0	1	-6.223597898	0	0	0	0	0	0	0	0	0	0	0	0	35	1	12645.57436	24111
5.463831805	-0.126632063	0.522742444	-0.400213929	-0.343494305	-0.255121155	1.756440749	1.866440666	1851.614389	3.706033298	3.764014949	0.049690432	0.09089331	1	0	-13.95075368	-88.59708787	3.034296978	0	0	0	0	0	2.61	4	0	0	1	0	0.326402102	0	0	0	0	0	0	0	0	0	0	0	0	31	1	64345.63366	24117
5.365976015	-0.626632063	-0.677257556	-0.800213929	0.34178812	0.426524902	2.441723174	2.548086723	-253.385611	3.892359371	3.950180372	0.236016504	0.277058734	0	0	-4.350800475	-132.5585516	32.03429698	0	0	0	0	0	5	5	0	0	0	1	-6.603597898	0	0	0	0	0	0	0	0	0	0	0	0	38	1	15814.9386	24123
5.497168225	2.473367937	30.32274244	-0.000213929	-0.050672198	-0.011155371	2.049262856	2.11040645	-950.885611	3.58289825	3.665220948	-0.073444617	-0.00790069	0	1	0.650729777	110.4328827	18.03429698	1	0	0	0	0	2.661612426	4	0	0	1	0	1.986402102	0	0	0	0	0	0	0	0	0	0	0	0	43	2	27457.74684	24138
5.062595033	-0.826632063	1.222742444	-0.800213929	0.078851975	-0.213329482	2.178787028	1.908232339	-181.385611	3.588623711	3.355985743	-0.067719156	-0.317135896	0	0	0.867631954	-118.6821924	5.034296978	1	0	0	0	0	4.45	3	0	1	0	0	-5.903597898	2	0	1	0	0	0	0	0	0	0	0	0	34	1	34174.67959	24147
5.572154032	0.273367937	47.42274244	0.399786071	-0.132403898	-0.181493386	1.967531156	1.940068435	-1386.385611	3.567532801	3.60436577	-0.088810065	-0.068755869	1	0	4.679940911	-16.996465	20.03429698	1	0	0	1	0	1.07	1	0	0	0	0	-1.703597898	0	0	0	0	0	0	0	0	0	0	0	0	31	2	5552.112581	24168
5.379897354	3.373367937	17.02274244	-0.300213929	-0.141237178	-0.287281078	1.958697876	1.834280743	-376.385611	3.606067564	3.5433542	-0.050275303	-0.129767438	1	1	0.404012471	-58.10330299	-20.96570302	0	0	0	1	0	1.61	3	0	1	0	0	12.7864021	0	0	0	0	0	0	0	0	0	0	0	0	39	2	11208.95301	24171
5.690359454	4.273367937	11.92274244	-0.100213929	-0.007023273	-0.401379722	2.092911781	1.720182099	286.114389	3.527118574	3.412326396	-0.129224293	-0.260795242	0	0	-7.474775971	-0.951181957	9.034296978	0	1	0	0	0	5	5	0	0	0	1	-5.523597898	0	0	0	0	0	0	0	0	0	0	0	0	37	2	8107.821381	24175
5.231108617	3.673367937	21.82274244	-0.100213929	-0.740353403	-0.244288555	1.359581651	1.877273266	611.614389	3.63591789	3.451700773	-0.020424976	-0.221420865	1	0	4.169672809	-133.499647	-18.96570302	0	1	0	0	0	1.44	3	0	1	0	0	11.9364021	1	1	0	0	0	0	0	0	0	0	0	0	42	2	10771.77897	24177
5.446737372	-2.626632063	1.422742444	-0.200213929	0.157562275	-0.339846154	2.257497329	1.781715667	-679.385611	3.749486272	3.718799967	0.093143406	0.045678328	1	0	0.055273246	176.509431	39.03429698	0	0	0	1	0	4.04	4	0	0	1	0	-7.063597898	0	0	0	0	0	0	0	0	0	0	0	0	41	1	4116.127175	24181
5.407171771	13.47336794	67.72274244	5.099786071	-0.444708623	-0.177440681	1.65522643	1.94412114	1866.614389	3.36766496	3.607347762	-0.288677906	-0.065773876	0	0	-7.133240117	-128.6593883	3.034296978	0	0	0	0	0	4.24	4	0	0	1	0	-6.713597898	1	1	0	0	0	0	0	0	0	0	0	0	36	2	63567.66883	24183
5.105945474	1.173367937	5.122742444	-0.000213929	-0.574118589	0.231570209	1.525816465	2.35313203	1252.114389	3.240804163	3.593020959	-0.415538704	-0.080100679	1	0	13.08649539	-42.08397037	-24.96570302	0	0	0	1	0	0.99	4	0	0	1	0	-9.683597898	2	0	1	0	0	0	0	0	0	0	0	0	30	1	10061.95059	24185
5.214935758	1.373367937	7.622742444	0.099786071	-0.2892997	0.310064099	1.810635354	2.43162592	-407.385611	3.505016945	3.791368659	-0.151325922	0.11824702	0	0	-2.79983326	-124.7805218	20.03429698	0	1	0	0	0	2.75	1	0	0	0	0	-4.193597898	2	0	1	0	0	0	0	0	0	0	0	0	40	2	886.5838661	24191
5.564520407	0.173367937	-0.277257556	-0.800213929	-0.133110508	-0.338348685	1.966824546	1.783213136	400.614389	3.496215245	3.462943783	-0.160127621	-0.210177856	0	0	5.828637451	-78.29486225	0.034296978	1	0	0	0	0	4.18	3	0	1	0	0	-0.783597898	0	0	0	0	0	0	0	0	0	0	0	0	42	1	41393.95389	24195
5.220355825	3.873367937	4.222742444	1.599786071	-0.12144684	-0.215371464	1.978488214	1.906190357	-854.385611	3.420953606	3.511683937	-0.235389261	-0.161437702	1	0	0.603574101	-63.52646642	-8.965703022	0	0	0	0	0	2.79	3	0	1	0	0	1.216402102	1	1	0	0	0	0	0	0	0	0	0	0	30	1	33845.14514	24197
5.093750201	-0.026632063	-1.577257556	-0.800213929	-0.114475681	0.114864319	1.985459373	2.23642614	-1481.385611	3.570065225	3.742452333	-0.086277641	0.069330694	0	0	-1.027564537	-8.238341808	29.03429698	1	1	0	0	0	0.67	1	0	0	0	0	2.086402102	2	0	1	0	0	0	0	0	0	0	0	0	34	1	2225.704387	24199
5.416100402	-1.026632063	25.42274244	-1.000213929	-0.188136769	-0.331626968	1.911798285	1.789934853	-470.385611	3.85157956	3.500970606	0.195236693	-0.172151032	0	1	-3.140572081	286.7294274	14.03429698	0	0	0	0	0	1.34	4	0	0	1	0	-5.913597898	1	1	0	0	0	0	0	0	0	0	0	0	31	1	13579.8808	24207
5.225746674	6.573367937	40.52274244	-0.200213929	-0.552871702	-0.518946748	1.547063352	1.602615073	1846.614389	3.224313593	3.408816377	-0.432029274	-0.264305262	1	0	-2.076502875	-155.0367717	-19.96570302	0	0	0	0	0	5	4	0	0	1	0	-11.2735979	2	0	1	0	0	0	0	0	0	0	0	0	38	1	34673.95086	24226
5.332718793	-0.826632063	6.322742444	-0.500213929	-0.352464678	-0.295010149	1.747470376	1.826551672	1437.114389	3.361403085	3.689155769	-0.294939782	0.01603413	1	0	-0.291657207	176.3683947	-11.96570302	0	1	0	0	0	3.15	2	1	0	0	0	-0.783597898	0	0	0	0	0	0	0	0	0	0	0	0	39	1	16777.42936	24229
5.583496309	-0.926632063	-6.577257556	-0.700213929	-0.142671756	-0.744639275	1.957263297	1.376922546	1139.114389	3.661892072	3.58659749	0.005549205	-0.086524148	1	0	-9.330300381	-199.8901362	-25.96570302	1	0	0	0	0	3.14	3	0	1	0	0	-4.533597898	1	1	0	0	0	0	0	0	0	0	0	0	37	1	3346.452853	24234
5.537334267	3.073367937	-3.077257556	-0.300213929	0.014165476	0.025827459	2.11410053	2.14738928	468.614389	3.623916032	3.458473332	-0.032426835	-0.214648306	1	0	-0.502405264	5.329059171	-14.96570302	0	0	0	0	1	2.78	1	0	0	0	0	0.506402102	0	0	0	0	0	0	0	0	0	0	0	0	30	1	18195.39577	24244
5.081404365	-1.426632063	-1.277257556	-0.700213929	0.06068738	0.071843801	2.160622434	2.193405622	-916.885611	3.686058249	3.726445935	0.029715382	0.053324296	0	0	-3.352062733	61.8714151	15.03429698	1	0	1	0	0	1.36	1	0	0	0	0	-2.413597898	0	0	0	0	0	0	0	0	0	0	0	0	30	2	9370.292263	24250
5.493061443	3.273367937	7.222742444	-0.000213929	-0.057966202	0.242423508	2.041968852	2.363985329	-458.885611	3.619754067	3.821393611	-0.036588799	0.148271972	1	0	-1.112236227	-146.6395733	17.03429698	1	0	0	0	0	4.13	5	0	0	0	1	-6.613597898	0	0	0	0	0	0	0	0	0	0	0	0	34	1	24962.16189	24262
5.533389489	0.673367937	17.42274244	-0.200213929	-0.086717448	-0.269012919	2.013217606	1.852548902	-437.385611	3.403535391	3.624929405	-0.252807476	-0.048192233	1	1	2.561431435	-22.60790475	8.034296978	0	0	0	1	0	2.56	3	0	1	0	0	5.476402102	2	0	1	0	0	0	0	0	0	0	0	0	41	1	20044.80277	24264
5.323009979	0.673367937	9.422742444	0.699786071	0.132368001	0.261563525	2.232303055	2.383125346	285.614389	3.837146602	3.92066519	0.180803735	0.247543551	1	0	-3.430155186	-70.79634805	-9.965703022	0	1	0	0	0	1.44	1	0	0	0	0	-7.013597898	1	1	0	0	0	0	0	0	0	0	0	0	42	2	16394.8809	24267
5.267858159	1.073367937	13.62274244	0.799786071	0.594823245	-0.33785303	2.694758298	1.783708791	589.614389	3.892801958	3.469990758	0.236459091	-0.20313088	0	1	26.20246919	311.4362633	0.034296978	1	0	0	0	0	3.02	4	0	0	1	0	-0.903597898	0	0	0	0	0	0	0	0	0	0	0	0	32	2	64097.34616	24279
5.451038454	-1.926632063	-4.677257556	-0.600213929	0.288392581	-0.095744207	2.388327635	2.025817614	291.614389	3.807363414	3.649633889	0.151020547	-0.02348775	0	0	-3.941944784	55.19108968	-5.965703022	1	1	0	0	0	1.58	1	0	0	0	0	-5.403597898	0	0	0	0	0	0	0	0	0	0	0	0	43	1	8273.363404	24290
5.484796933	0.073367937	28.02274244	-0.300213929	0.0851635	-0.100312888	2.185098553	2.021248933	-411.385611	3.590349071	3.460226464	-0.065993796	-0.212895175	1	0	4.7158115	-71.98954843	3.034296978	1	0	0	0	1	1.92	3	0	1	0	0	0.646402102	0	0	0	0	0	0	0	0	0	0	0	0	37	2	55631.21894	24291
5.198497031	6.373367937	12.82274244	3.399786071	0.164946729	0.588306365	2.264881783	2.709868186	660.114389	3.830579204	4.074217174	0.174236337	0.401095536	0	1	1.594387416	104.1883912	3.034296978	0	0	0	0	0	4.59	5	0	0	0	1	13.2664021	2	0	1	0	0	0	0	0	0	0	0	0	33	1	21282.69844	24300
5.303304908	-0.626632063	2.422742444	0.399786071	0.281081058	-0.167577996	2.381016112	1.953983825	-398.385611	3.629126026	3.553290715	-0.02721684	-0.119830923	1	0	9.173954406	-81.2801702	-7.965703022	1	1	0	0	0	3.17	1	0	0	0	0	4.536402102	0	0	0	0	0	0	0	0	0	0	0	0	42	2	13904.7449	24309
5.480638923	-1.826632063	-9.277257556	-0.600213929	0.351564497	-0.082353565	2.451499551	2.039208255	-351.385611	3.879969523	3.625159184	0.223626657	-0.047962455	0	1	3.816429208	-99.35341413	-24.96570302	1	1	0	0	0	0.92	4	0	0	1	0	1.656402102	0	0	0	0	0	0	0	0	0	0	0	0	40	2	1612.521544	24319
5.393627546	4.873367937	15.02274244	-0.100213929	0.25611779	-0.165940841	2.356052844	1.95562098	401.614389	3.618703085	3.694939764	-0.037639782	0.021818125	1	0	3.52019413	-105.5859228	-2.965703022	0	0	0	0	0	5	5	0	0	0	1	-2.483597898	0	0	0	0	0	0	0	0	0	0	0	0	36	1	51868.86589	24329
5.099866428	-0.926632063	-1.577257556	-1.100213929	-0.1793713	-0.12587453	1.920563754	1.995687291	-297.885611	3.672180014	3.641730699	0.015837148	-0.031390939	0	1	2.296018314	166.8821787	26.03429698	0	1	0	0	0	1.82	1	0	0	0	0	-2.583597898	2	0	1	0	0	0	0	0	0	0	0	0	34	1	1264.405665	24330
4.890349128	3.873367937	2.322742444	-0.600213929	0.406765861	-0.106551047	2.506700915	2.015010774	1545.114389	4.010763268	3.48811196	0.354420402	-0.185009679	1	0	19.03805338	195.7132977	-19.96570302	0	1	0	0	0	2.23	2	1	0	0	0	10.7964021	1	1	0	0	0	0	0	0	0	0	0	0	38	1	12400.81037	24332
5.33753808	0.973367937	-4.177257556	-0.100213929	-0.19015353	0.004053366	1.909781524	2.125615187	-18.88561104	3.430511551	3.621057808	-0.225831315	-0.052063831	0	0	-4.452534111	-37.50127285	6.034296978	1	0	0	1	0	1.38	4	0	0	1	0	-0.593597898	2	0	1	0	0	0	0	0	0	0	0	0	43	2	11128.50213	24362
5.303304908	-1.326632063	-2.077257556	-1.000213929	-0.367065401	-0.314406665	1.732869653	1.807155156	1150.114389	3.258831035	3.508284438	-0.397511832	-0.164837201	0	0	-4.855976507	-125.5888963	-15.96570302	1	0	0	1	0	1.86	3	0	1	0	0	17.2264021	0	0	0	0	0	0	0	0	0	0	0	0	38	1	18085.58794	24377
5.278114659	-0.426632063	2.822742444	-0.200213929	-0.055132448	0.145618131	2.044802606	2.267179952	-119.385611	3.465112054	3.703669415	-0.191230812	0.030547776	1	0	-2.383192078	-139.7776649	-14.96570302	1	0	0	0	1	5	4	0	0	1	0	1.776402102	0	0	0	0	0	0	0	0	0	0	0	0	39	1	3341.991319	24384
5.411646052	1.173367937	22.62274244	0.599786071	0.253785881	-0.585296964	2.353720935	1.536264856	520.614389	3.718344786	3.230594307	0.062001919	-0.442527332	0	0	3.132834613	187.7864201	-15.96570302	0	0	0	1	0	5	4	0	0	1	0	0.876402102	0	0	0	0	0	0	0	0	0	0	0	0	42	1	13009.62733	24389
5.18178355	-1.726632063	-6.277257556	-0.600213929	-0.508744265	-0.145605188	1.591190788	1.975956633	-333.385611	3.572630527	3.603574767	-0.083712339	-0.069546872	1	1	1.416456965	46.88297651	-20.96570302	1	0	0	0	0	1.5	5	0	0	0	1	-8.993597898	2	0	1	0	0	0	0	0	0	0	0	0	29	2	28949.17189	24392
5.342334252	-1.126632063	2.722742444	-0.400213929	-0.206009232	-0.042034854	1.893925821	2.079526967	-391.385611	3.528504471	3.571914768	-0.127838396	-0.10120687	0	0	-2.030811559	-126.2657739	17.03429698	1	0	0	0	0	0.97	4	0	0	1	0	0.616402102	1	1	0	0	0	0	0	0	0	0	0	0	34	2	14193.07076	24400
5.616771098	-0.126632063	19.22274244	0.599786071	-0.039004089	0.232761445	2.060930965	2.354323266	-459.385611	3.597159003	3.748157129	-0.059183864	0.07503549	1	0	4.156202547	-101.3747949	5.034296978	1	0	0	0	0	2.88	3	0	1	0	0	5.406402102	0	0	0	0	0	0	0	0	0	0	0	0	33	2	35257.5647	24404
5.231108617	-1.026632063	0.222742444	-0.600213929	-0.071922829	-0.143876273	2.028012224	1.977685548	-499.885611	3.5532858	3.71550769	-0.103057066	0.042386051	1	0	6.233269206	-3.459827296	7.034296978	1	0	0	0	0	5	5	0	0	0	1	-8.693597898	1	1	0	0	0	0	0	0	0	0	0	0	30	2	29141.91544	24407
5.017279837	-1.726632063	7.822742444	-0.200213929	-0.157724874	-0.093675418	1.94221018	2.027886403	-680.385611	3.517184661	3.614978289	-0.139158205	-0.05814335	0	0	-6.163960301	-31.61911165	-23.96570302	1	0	0	1	0	0.37	3	0	1	0	0	3.846402102	0	0	0	0	0	0	0	0	0	0	0	0	41	1	12010.10364	24422
5.38907173	1.473367937	7.922742444	1.099786071	-0.11959509	-0.184409498	1.980339963	1.937152322	-664.885611	3.501993746	3.520211931	-0.154349121	-0.152909707	0	1	16.19835333	190.2730535	12.03429698	1	0	0	0	0	3.48	2	1	0	0	0	9.406402102	2	0	1	0	0	0	0	0	0	0	0	0	30	1	32818.654	24424
5.398162702	5.673367937	14.12274244	0.299786071	-0.346525291	-0.265311221	1.753409763	1.8562506	240.614389	3.615772141	3.579101341	-0.040570726	-0.094020297	0	1	5.441522527	97.74488887	-10.96570302	0	0	0	0	0	5	5	0	0	0	1	4.816402102	1	1	0	0	0	0	0	0	0	0	0	0	35	2	36194.53017	24441
5.231108617	6.473367937	29.62274244	1.199786071	-0.263267754	0.039305129	1.836667299	2.16086695	-251.385611	3.441337721	3.660977162	-0.215005145	-0.012144477	0	0	-4.432085855	-148.7439142	-16.96570302	1	0	0	0	0	1.67	5	0	0	0	1	-6.813597898	0	0	0	0	0	0	0	0	0	0	0	0	36	1	35964.67561	24445
5.493061443	-2.626632063	-4.377257556	-0.700213929	-0.061295385	0.069246907	2.038639669	2.190808728	284.614389	3.627226787	3.655927086	-0.029116079	-0.017194553	0	1	6.269511036	90.08448231	-9.965703022	1	0	0	0	0	1.77	4	0	0	1	0	8.766402102	1	1	0	0	0	0	0	0	0	0	0	0	39	2	37210.48184	24452
5.384495063	-1.426632063	0.222742444	-0.900213929	0.051360816	0.092627012	2.15129587	2.214188833	-867.385611	3.659864588	3.728591195	0.003521722	0.055469557	0	0	4.289585432	193.9896861	34.03429698	1	0	0	0	0	1.6	3	0	1	0	0	3.786402102	0	0	0	0	0	0	0	0	0	0	0	0	32	2	10797.82881	24462
5.303304908	0.073367937	5.422742444	0.199786071	-0.050705302	-0.227210414	2.049229752	1.894351407	762.614389	3.722564305	3.476957213	0.066221439	-0.196164425	0	0	-7.316386457	-32.46692965	-1.965703022	0	0	0	0	0	5	5	0	0	0	1	2.646402102	0	0	0	0	0	0	0	0	0	0	0	0	29	2	42764.16085	24492
5.442417711	0.573367937	6.822742444	-0.400213929	0.66976598	0.863167886	2.769701034	2.984729706	1643.614389	4.091811724	3.953115977	0.435468858	0.279994338	1	0	-12.61540221	-119.0137458	15.03429698	0	1	0	0	0	1.61	1	0	0	0	0	-2.523597898	2	0	1	0	0	0	0	0	0	0	0	0	38	2	1369.538478	24498
5.030437921	3.773367937	17.42274244	1.899786071	-0.051140404	-0.067169989	2.04879465	2.054391832	779.614389	3.424738477	3.667331709	-0.23160439	-0.00578993	1	0	-3.789106069	-67.66784224	-5.965703022	0	0	0	0	0	2.17	3	0	1	0	0	-3.253597898	1	1	0	0	0	0	0	0	0	0	0	0	32	1	55527.76397	24502
5.411646052	-0.926632063	18.42274244	-0.200213929	0.171954938	-0.003321246	2.271889992	2.118240575	80.61438896	3.903808725	3.714072983	0.247465858	0.040951345	1	0	-4.643478923	237.3574601	10.03429698	0	0	0	0	0	4	3	0	1	0	0	-4.883597898	2	0	1	0	0	0	0	0	0	0	0	0	32	2	44029.71025	24509
5.318119994	-1.126632063	-7.077257556	-0.100213929	0.058910377	0.074083959	2.15884543	2.19564578	-934.885611	3.797247202	3.654656915	0.140904336	-0.018464724	0	0	-0.249344831	-72.53412964	0.034296978	1	0	0	0	0	3.93	1	0	0	0	0	-4.923597898	0	0	0	0	0	0	0	0	0	0	0	0	32	1	57222.34312	24525
5.105945474	-0.926632063	2.622742444	-0.200213929	-0.101745063	0.065855792	1.998189991	2.187417613	-238.885611	3.583094761	3.870236238	-0.073248106	0.1971146	1	0	5.348611552	-62.82922041	4.034296978	1	0	0	1	0	1.11	3	0	1	0	0	-10.1635979	0	0	0	0	0	0	0	0	0	0	0	0	32	1	11766.49034	24529
4.976733742	-1.926632063	3.022742444	-1.000213929	-0.084055101	-0.250819211	2.015879953	1.87074261	-853.385611	3.487681497	3.492401157	-0.168661369	-0.180720482	0	0	4.462180221	-141.3265081	-14.96570302	1	0	0	0	0	2.55	3	0	1	0	0	-6.793597898	0	0	0	0	0	0	0	0	0	0	0	0	31	1	38376.83073	24572
5.411646052	-1.926632063	-2.977257556	-0.500213929	0.218601577	-0.031068629	2.318536631	2.090493192	-740.385611	3.866312031	3.85024868	0.209969164	0.177127042	1	0	-0.090389441	-171.3475957	18.03429698	1	0	0	0	0	4	3	0	1	0	0	-6.623597898	1	1	0	0	0	0	0	0	0	0	0	0	34	2	24365.18482	24575
5.308267697	3.473367937	17.42274244	0.299786071	0.155679968	0.119339076	2.255615022	2.240900897	348.614389	3.722000364	3.714264503	0.065657497	0.041142864	1	0	-1.013218988	178.9866648	38.03429698	0	0	0	0	0	2.97	5	0	0	0	1	-3.583597898	1	1	0	0	0	0	0	0	0	0	0	0	29	1	9455.838793	24599
5.278114659	4.273367937	15.22274244	2.199786071	-0.050964148	-0.125226642	2.048970906	1.996335179	-1682.885611	3.603774528	3.533125086	-0.052568338	-0.139996553	0	0	8.904997871	-37.23184237	-5.965703022	1	0	0	1	0	1.04	4	0	0	1	0	22.7364021	0	0	0	0	0	0	0	0	0	0	0	0	36	2	14187.56526	24605
5.627621114	3.273367937	29.72274244	0.999786071	0.413074519	-0.301756712	2.513009573	1.819805109	1235.114389	3.881346654	3.607080435	0.225003788	-0.066041204	0	1	-5.013398793	-206.0884382	3.034296978	0	1	0	0	0	4.99	4	0	0	1	0	-0.073597898	1	1	0	0	0	0	0	0	0	0	0	0	42	2	7773.293805	24616
5.533389489	8.173367937	75.92274244	7.199786071	-0.041501924	-0.046470042	2.05843313	2.075091779	-283.885611	3.62931565	3.551823013	-0.027027216	-0.121298626	0	1	-5.096739345	-16.77308311	15.03429698	1	0	0	0	0	2.69	3	0	1	0	0	-4.283597898	0	0	0	0	0	0	0	0	0	0	0	0	36	2	24918.65989	24617
5.036952602	0.773367937	7.222742444	-0.000213929	-0.114028835	0.094110279	1.985906219	2.2156721	-1346.385611	3.568009455	3.660906696	-0.088333411	-0.012214943	1	1	-0.598265989	-39.99035116	-22.96570302	1	0	1	0	0	2.72	4	0	0	1	0	2.446402102	2	0	1	0	0	0	0	0	0	0	0	0	36	1	35112.59627	24630
5.393627546	-1.526632063	-2.077257556	-0.100213929	0.157372748	0.035693884	2.257307802	2.157255705	-862.385611	3.869442561	3.747393344	0.213099695	0.074271705	0	0	-0.102970246	-76.14538516	39.03429698	1	0	0	0	0	1.18	3	0	1	0	0	-4.093597898	0	0	0	0	0	0	0	0	0	0	0	0	31	2	9551.169478	24642
5.476463552	-0.026632063	8.422742444	-0.500213929	-0.099304381	0.176123155	2.000630673	2.297684976	74.11438896	3.64391481	3.851369497	-0.012428056	0.178247858	1	0	-3.530723031	17.20531828	32.03429698	0	0	0	0	0	1.2	1	0	0	0	0	-2.903597898	1	1	0	0	0	0	0	0	0	0	0	0	30	2	4992.127323	24644
5.693732139	0.773367937	20.32274244	-0.700213929	-0.191024168	0.482309755	1.908910886	2.603871576	-503.385611	3.545087021	3.926950236	-0.111255845	0.253828597	0	0	-8.214379636	-167.6874206	15.03429698	1	0	0	0	0	4.21	4	0	0	1	0	-0.903597898	1	1	0	0	0	0	0	0	0	0	0	0	35	1	20628.70136	24647
5.602118821	1.973367937	25.02274244	0.899786071	-0.055408852	0.131097411	2.044526202	2.252659232	-758.885611	3.528514571	3.740419902	-0.127828296	0.067298264	1	0	-3.117399988	-88.20207861	-12.96570302	1	0	0	1	0	1.38	3	0	1	0	0	2.976402102	0	0	0	0	0	0	0	0	0	0	0	0	37	1	16440.15393	24649
5.068904202	-0.326632063	11.12274244	-0.100213929	0.688140592	0.08843704	2.788075646	2.209998861	831.614389	4.140482773	3.75971403	0.484139906	0.086592391	0	0	1.860416758	-118.0562276	-19.96570302	0	0	0	1	0	0.72	2	1	0	0	0	-8.613597898	0	0	0	0	0	0	0	0	0	0	0	0	42	1	9397.241925	24655
5.351858133	-2.126632063	-3.277257556	-0.200213929	-0.405693101	-0.482834798	1.694241953	1.638727023	-457.385611	3.392318712	3.376500314	-0.264024155	-0.296621325	0	0	1.738799898	-75.59484069	-1.965703022	1	0	0	1	0	1.86	3	0	1	0	0	7.206402102	2	0	1	0	0	0	0	0	0	0	0	0	42	1	9284.985445	24660
5.356586275	0.273367937	4.122742444	-0.100213929	0.004450692	-0.104090963	2.104385746	2.017470857	-831.385611	3.633323911	3.562097938	-0.023018956	-0.111023701	0	0	-0.754277915	6.626877738	4.034296978	1	0	0	0	0	2.264084045	3	0	1	0	0	13.6664021	2	0	1	0	0	0	0	0	0	0	0	0	34	2	17734.51229	24668
5.187385806	-0.426632063	0.922742444	-0.000213929	-0.410144252	-0.492109873	1.689790802	1.629451948	1216.114389	3.288459694	3.385859363	-0.367883172	-0.287262276	0	0	4.449061259	276.5422524	-3.965703022	0	0	0	0	0	5	5	0	0	0	1	13.4464021	0	0	0	0	0	0	0	0	0	0	0	0	30	2	43120.48079	24669
5.579729826	-2.726632063	2.522742444	-0.700213929	0.00846652	-0.096566753	2.108401574	2.024995068	-1045.385611	3.57653151	3.575530516	-0.079811356	-0.097591123	0	1	2.399154914	-45.23765232	26.03429698	1	0	0	1	0	1.54	4	0	0	1	0	-2.253597898	0	0	0	0	0	0	0	0	0	0	0	0	39	1	7027.101299	24671
5.204006687	-1.026632063	12.02274244	-0.800213929	0.165203375	0.141818464	2.265138428	2.263380285	238.114389	3.91040183	3.87353688	0.254058963	0.200415242	0	0	-9.463545462	-129.4855466	28.03429698	1	1	0	0	0	0.33	1	0	0	0	0	4.976402102	0	0	0	0	0	0	0	0	0	0	0	0	34	1	1777.722131	24680
5.153291594	-1.826632063	-2.177257556	-0.400213929	0.288988804	-0.468861803	2.388923858	1.652700018	85.61438896	3.824098144	3.380602446	0.167755277	-0.292519193	0	0	8.681485652	276.0017405	15.03429698	0	0	0	0	0	5	4	0	0	1	0	0.606402102	2	0	1	0	0	0	0	0	0	0	0	0	32	2	26363.78407	24687
5.384495063	-2.026632063	6.222742444	-0.300213929	0.263255426	0.424890391	2.36319048	2.546452212	-825.885611	3.76637071	3.976184092	0.110027843	0.303062453	0	1	-3.163560204	-39.8036707	14.03429698	0	0	0	1	0	2.48	4	0	0	1	0	7.536402102	0	0	0	0	0	0	0	0	0	0	0	0	38	1	4786.128009	24703
5.231108617	-1.226632063	1.722742444	0.099786071	-0.081068078	-0.240106164	2.018866976	1.881455657	-521.385611	3.692817904	3.42378976	0.036475037	-0.249331879	1	0	-4.784443976	50.52635205	39.03429698	0	0	0	1	0	1.93	3	0	1	0	0	-2.523597898	0	0	0	0	0	0	0	0	0	0	0	0	35	2	4232.613048	24705
5.552959585	-0.426632063	4.422742444	-0.400213929	-0.073889547	0.061755866	2.026045507	2.183317687	72.11438896	3.491616604	3.515922556	-0.164726263	-0.157199082	1	0	2.636603817	-59.1830373	-21.96570302	1	0	0	0	0	3.9	4	0	0	1	0	-2.323597898	1	1	0	0	0	0	0	0	0	0	0	0	33	1	32759.9523	24720
5.429345629	-1.826632063	-2.177257556	-0.900213929	-0.160593778	0.252225881	1.939341276	2.373787702	-733.385611	3.581308314	3.690400355	-0.075034552	0.017278716	0	0	1.372320999	-106.3948502	2.034296978	1	0	1	0	0	0.83	3	0	1	0	0	1.336402102	2	0	1	0	0	0	0	0	0	0	0	0	34	2	24915.89751	24733
5.043425117	-0.026632063	3.222742444	-0.600213929	0.347521688	0.408958827	2.447456742	2.530520648	-89.38561104	3.774559329	3.963225738	0.118216463	0.2901041	1	0	0.493402941	-152.3200485	34.03429698	1	0	0	0	0	0.84	3	0	1	0	0	-2.773597898	0	0	0	0	0	0	0	0	0	0	0	0	30	2	7461.583052	24748
5.411646052	0.873367937	13.72274244	0.299786071	-0.11994797	8.32E-05	1.979987084	2.121645056	-595.385611	3.529401895	3.642346496	-0.126940972	-0.030775142	0	0	-0.359923929	-86.49793164	-7.965703022	1	0	0	0	0	2.23	4	0	0	1	0	-0.473597898	0	0	0	0	0	0	0	0	0	0	0	0	29	1	36629.7429	24756
5.627621114	0.073367937	5.422742444	0.599786071	-0.133748465	0.234223681	1.966186589	2.355785502	1330.614389	3.460845098	3.888897625	-0.195497768	0.215775987	1	0	-2.707895514	262.0418772	-13.96570302	0	1	0	0	0	1.54	3	0	1	0	0	-1.593597898	1	1	0	0	0	0	0	0	0	0	0	0	42	2	15424.65637	24762
5.442417711	0.273367937	8.522742444	-0.400213929	0.463204966	0.519357034	2.56314002	2.640918855	-522.385611	3.673161918	3.765206579	0.016819052	0.09208494	0	0	5.007285059	140.027398	23.03429698	1	0	0	0	0	3.71	2	1	0	0	0	4.926402102	1	1	0	0	0	0	0	0	0	0	0	0	38	1	20760.57939	24784
4.955827058	-1.826632063	-3.477257556	-0.400213929	-0.320324672	-0.240487932	1.779610382	1.881073889	-96.88561104	3.40387826	3.398130909	-0.252464607	-0.27499073	1	1	4.83933521	366.3025412	-16.96570302	0	1	0	0	0	0.97	3	0	1	0	0	3.266402102	2	0	1	0	0	0	0	0	0	0	0	0	38	2	16354.92635	24789
5.159055299	-1.526632063	6.422742444	-0.900213929	0.092487714	0.543401441	2.192422767	2.664963261	-467.885611	3.69593295	3.88806207	0.039590084	0.214940432	1	0	-0.539827096	305.4264697	22.03429698	0	1	0	0	0	3.28	1	0	0	0	0	-5.023597898	1	1	0	0	0	0	0	0	0	0	0	0	34	1	1369.538478	24791
5.549076085	5.273367937	6.622742444	-0.000213929	0.003383339	-0.00642339	2.103318393	2.115138431	-1262.385611	3.56859042	3.573641313	-0.087752447	-0.099480326	1	0	6.301731706	-78.66647603	34.03429698	1	0	0	0	0	1.56	3	0	1	0	0	-6.363597898	1	1	0	0	0	0	0	0	0	0	0	0	35	1	8398.682732	24795
5.236441963	0.073367937	9.722742444	-0.400213929	-0.125397698	-0.441788694	1.974537356	1.679773127	862.614389	3.448862316	3.702784682	-0.207480551	0.029663044	0	0	4.081338998	-144.9970362	-6.965703022	1	0	0	0	0	3.8	5	0	0	0	1	3.296402102	0	0	0	0	0	0	0	0	0	0	0	0	31	2	33818.2711	24805
5.509388337	2.873367937	20.72274244	0.199786071	0.07853365	0.359168589	2.178468704	2.48073041	-708.385611	3.694188923	3.830218923	0.037846056	0.157097284	1	0	-5.142066558	-94.49314882	-8.965703022	0	0	0	0	0	3.65	4	0	0	1	0	-4.123597898	2	0	1	0	0	0	0	0	0	0	0	0	32	1	40727.85574	24809
5.135798437	0.073367937	13.22274244	-0.400213929	-0.621158084	-0.290582585	1.47877697	1.830979236	1456.614389	3.318477461	3.394960795	-0.337865406	-0.278160844	1	0	-6.938644566	-97.02965417	-3.965703022	0	0	0	1	0	0.57	2	1	0	0	0	-0.693597898	2	0	1	0	0	0	0	0	0	0	0	0	36	1	10434.96365	24818
5.170483995	-1.026632063	4.122742444	-0.500213929	-0.562559588	-0.200299003	1.537375466	1.921262818	149.614389	3.353575077	3.555106139	-0.302767789	-0.1180155	0	0	5.933772922	-102.4580135	1.034296978	0	0	0	0	0	3.25	3	0	1	0	0	0.196402102	3	0	0	1	0	0	0	0	0	0	0	0	35	2	49347.09407	24824
5.327876169	-0.426632063	19.32274244	0.499786071	-0.098331566	-0.168609642	2.001603488	1.952952178	221.114389	3.485360225	3.610316993	-0.170982642	-0.062804646	0	0	-0.620205237	-93.46765169	-9.965703022	0	0	0	1	0	3.06	3	0	1	0	0	1.316402102	0	0	0	0	0	0	0	0	0	0	0	0	36	1	8122.045883	24826
5.66296048	4.273367937	50.22274244	3.699786071	-0.109638076	0.005368889	1.990296978	2.12693071	-1382.885611	3.503003247	3.56579573	-0.153339619	-0.107325908	1	0	1.294713837	-7.122586526	15.03429698	0	0	0	1	0	5	2	1	0	0	0	1.026402102	1	1	0	0	0	0	0	0	0	0	0	0	36	2	7097.483781	24839
5.272999559	2.073367937	8.822742444	-0.500213929	0.570428388	-1.018355177	2.670363442	1.103206644	1416.614389	3.972870297	3.590695156	0.316527431	-0.082426483	0	0	-0.596985113	-204.253077	-9.965703022	0	0	0	0	0	2.34	3	0	1	0	0	-3.823597898	3	0	0	1	0	0	0	0	0	0	0	0	31	1	47195.48381	24841
5.529429088	7.273367937	21.92274244	0.599786071	-0.000200166	-0.410743098	2.099734888	1.710818723	-658.385611	3.523416597	3.436780634	-0.132926269	-0.236341004	0	1	10.20106382	224.5166469	16.03429698	1	0	0	0	0	3.87	4	0	0	1	0	-5.563597898	0	0	0	0	0	0	0	0	0	0	0	0	35	2	20815.96973	24844
5.33753808	-0.326632063	26.92274244	-0.200213929	0.235798925	0.087657672	2.335733979	2.209219493	-826.385611	3.704237338	3.596681206	0.047894471	-0.076440433	0	0	7.268271653	-34.09411771	5.034296978	1	0	0	0	0	5	5	0	0	0	1	-7.803597898	1	1	0	0	0	0	0	0	0	0	0	0	37	1	36406.52822	24867
5.164785974	-1.226632063	9.522742444	-1.000213929	-0.108954468	-0.392749423	1.990980586	1.728812397	-747.385611	3.493748124	3.376153316	-0.162594743	-0.296968323	0	0	-6.926505371	170.9932659	12.03429698	0	1	0	0	0	0.99	2	1	0	0	0	5.446402102	1	1	0	0	0	0	0	0	0	0	0	0	34	1	9445.657905	24876
5.262690189	-0.626632063	0.022742444	-0.700213929	-0.212946772	-0.200062682	1.886988282	1.921499139	-1199.885611	3.503773166	3.553324394	-0.152569701	-0.119797244	0	1	0.033118122	-74.72464496	-4.965703022	1	0	1	0	0	1.45	4	0	0	1	0	-3.263597898	2	0	1	0	0	0	0	0	0	0	0	0	35	1	21039.97739	24878
5.332718793	-2.826632063	-10.47725756	-0.900213929	0.00329214	0.361346587	2.103227193	2.482908408	374.114389	3.811190053	3.965316671	0.154847186	0.292195032	1	0	6.185963617	-118.4440967	-13.96570302	1	1	0	0	0	1.46	2	1	0	0	0	2.826402102	0	0	0	0	0	0	0	0	0	0	0	0	41	1	13187.09566	24881
5.135798437	1.473367937	26.82274244	0.599786071	0.112151	-0.38095227	2.212086054	1.740609551	-353.885611	3.482607386	3.397655848	-0.17373548	-0.275465791	1	1	5.053492568	91.35360141	27.03429698	0	0	0	1	0	2.264084045	3	0	1	0	0	6.016402102	1	1	0	0	0	0	0	0	0	0	0	0	31	2	5150.008545	24889
5.33753808	-1.326632063	6.822742444	0.099786071	0.147623537	0.394263839	2.24755859	2.51582566	564.114389	3.926653075	3.977053393	0.270310209	0.303931755	1	0	-8.86769162	-21.25947754	22.03429698	1	0	0	0	0	4.32	4	0	0	1	0	-4.893597898	0	0	0	0	0	0	0	0	0	0	0	0	33	2	21995.37878	24902
5.318119994	-1.826632063	23.12274244	0.299786071	-0.00997555	-0.203622076	2.089959503	1.917939745	509.114389	3.788494871	3.50164331	0.132152005	-0.171478329	0	1	0.094134286	-65.30425424	-5.965703022	1	0	0	1	0	5	5	0	0	0	1	0.626402102	0	0	0	0	0	0	0	0	0	0	0	0	33	2	11187.5021	24903
5.384495063	0.973367937	7.822742444	-0.300213929	-0.17031429	-0.322507494	1.929620764	1.799054327	-450.385611	3.663839345	3.616732915	0.007496478	-0.056388724	0	0	1.583673511	230.515751	5.034296978	1	1	0	0	0	5	3	0	1	0	0	-5.323597898	0	0	0	0	0	0	0	0	0	0	0	0	38	2	12113.1566	24906
5.497168225	-0.926632063	1.422742444	0.099786071	0.461482424	-0.257474934	2.561417478	1.864086887	-969.385611	3.768547872	3.472387557	0.112205005	-0.200734082	0	0	-5.223540125	-25.5142031	-11.96570302	1	0	0	0	0	5	5	0	0	0	1	-5.103597898	0	0	0	0	0	0	0	0	0	0	0	0	30	2	31613.62772	24908
5.488937726	-1.926632063	-2.477257556	-0.600213929	0.752793963	0.200419483	2.852729017	2.321981304	105.614389	4.20804699	4.02520882	0.551704124	0.352087181	1	0	-3.055222144	-129.8152017	-11.96570302	1	0	0	0	0	5	5	0	0	0	1	-1.643597898	1	1	0	0	0	0	0	0	0	0	0	0	39	1	35170.70611	24912
5.666426688	2.773367937	15.42274244	0.199786071	0.106425378	-0.063149506	2.206360431	2.058412315	-1190.385611	3.777272364	3.710249498	0.120929497	0.03712786	0	1	-0.97523229	-72.51719064	37.03429698	1	0	0	0	0	5	4	0	0	1	0	1.206402102	0	0	0	0	0	0	0	0	0	0	0	0	40	1	8593.238401	24917
5.398162702	-1.526632063	-3.977257556	-0.700213929	0.508824079	-0.081065924	2.608759133	2.040495897	-589.385611	3.991283898	3.653697835	0.334941031	-0.019423803	1	0	-3.402198033	-80.56058371	-25.96570302	1	1	0	0	0	2.23	2	1	0	0	0	2.746402102	0	0	0	0	0	0	0	0	0	0	0	0	43	1	1082.944503	24922
5.170483995	-0.726632063	3.422742444	-0.700213929	0.53441083	0.375002696	2.634345884	2.496564517	1477.114389	4.172613851	3.822250322	0.516270984	0.149128684	1	1	-5.87439021	164.3511333	1.034296978	0	1	0	0	0	2.32	5	0	0	0	1	11.1664021	1	1	0	0	0	0	0	0	0	0	0	0	39	1	7954.671251	24953
4.844187086	0.073367937	-2.377257556	0.299786071	0.129032774	-0.102050961	2.228967828	2.01951086	-7.385611038	3.639440793	3.596275274	-0.016902074	-0.076846365	0	0	8.182120696	29.60724935	-3.965703022	1	0	0	0	0	5	5	0	0	0	1	-0.903597898	0	0	0	0	0	0	0	0	0	0	0	0	30	1	46501.35705	24955
5.159055299	-1.326632063	9.722742444	-1.100213929	0.662892425	0.435769444	2.762827478	2.557331264	695.114389	3.999307916	3.936878353	0.342965049	0.263756715	0	0	-6.021565594	21.94311321	29.03429698	0	1	0	0	0	3.86	1	0	0	0	0	-1.103597898	0	0	0	0	0	0	0	0	0	0	0	0	38	2	1426.468506	24956
5.351858133	0.173367937	1.022742444	-0.500213929	0.324526621	0.26025142	2.424461675	2.381813241	804.614389	3.924546836	3.917814015	0.268203969	0.244692377	1	0	-7.364916411	-124.6105972	-15.96570302	0	1	0	0	0	1.11	2	1	0	0	0	-5.893597898	2	0	1	0	0	0	0	0	0	0	0	0	43	1	17099.14012	24984
4.941642423	0.373367937	0.222742444	-0.200213929	0.22225628	0.389857989	2.322191334	2.51141981	58.11438896	3.946186548	4.001976119	0.289843682	0.328854481	1	0	-3.468252706	54.62583325	-15.96570302	1	0	1	0	0	5	5	0	0	0	1	-8.143597898	0	0	0	0	0	0	0	0	0	0	0	0	38	1	3452.578313	24987
5.521460918	0.373367937	6.422742444	-0.600213929	0.01725071	-0.151878226	2.117185764	1.969683594	466.114389	3.771871668	3.527916593	0.115528802	-0.145205046	0	0	12.43945918	-122.3510334	8.034296978	1	0	0	0	0	5	5	0	0	0	1	-3.083597898	0	0	0	0	0	0	0	0	0	0	0	0	33	1	32082.00932	24991
5.236441963	-0.426632063	6.322742444	0.499786071	-0.176870451	0.068589952	1.923064602	2.190151773	-622.885611	3.571754554	3.828800634	-0.084588312	0.155678995	1	0	-0.989401517	164.7659063	-17.96570302	1	0	0	0	0	2.69	4	0	0	1	0	-6.423597898	0	0	0	0	0	0	0	0	0	0	0	0	42	2	33293.2195	24995
5.327876169	33.87336794	51.02274244	0.799786071	-0.16846691	0.306856434	1.931468144	2.428418255	494.114389	3.545800407	3.798790331	-0.110542459	0.125668692	0	0	3.678267952	2.286418297	-10.96570302	0	0	0	0	0	5	5	0	0	0	1	-0.953597898	0	0	0	0	0	0	0	0	0	0	0	0	42	2	35218.24897	24997
5.433722004	6.173367937	14.22274244	0.399786071	-0.061938928	0.109360247	2.037996126	2.230922068	-898.885611	3.550303752	3.604542972	-0.106039114	-0.068578667	0	0	0.950649029	-117.7284288	-3.965703022	0	0	0	0	0	5	5	0	0	0	1	2.116402102	1	1	0	0	0	0	0	0	0	0	0	0	31	1	64345.63366	24999
5.384495063	-0.026632063	4.322742444	-0.600213929	-0.148790916	0.128000455	1.951144137	2.249562276	-197.385611	3.488753509	3.725305367	-0.167589357	0.052183728	1	0	9.136182966	-3.776830907	-20.96570302	1	0	0	0	0	2.78	2	1	0	0	0	4.386402102	1	1	0	0	0	0	0	0	0	0	0	0	41	1	2911.245794	25000
5.525452939	0.773367937	13.32274244	-0.100213929	0.225369519	0.061888276	2.325304572	2.183450097	-574.385611	3.764838123	3.712577423	0.108495256	0.039455784	0	0	0.74458845	-131.815528	17.03429698	1	0	0	0	0	2.8	3	0	1	0	0	-7.973597898	0	0	0	0	0	0	0	0	0	0	0	0	37	2	25375.6633	25007
5.690359454	1.173367937	27.02274244	-0.600213929	0.264218303	-0.104490257	2.364153357	2.017071564	95.61438896	3.878204489	3.582599918	0.221861622	-0.09052172	0	0	-4.650985998	-98.12520295	-12.96570302	0	0	0	1	0	1.86	2	1	0	0	0	27.1764021	0	0	0	0	0	0	0	0	0	0	0	0	38	1	8141.67315	25014
5.272999559	2.273367937	14.82274244	-0.800213929	-0.130457786	-0.290308376	1.969477268	1.831253445	-522.385611	3.489643874	3.366586523	-0.166698992	-0.306535115	0	0	7.445896027	-33.36150634	31.03429698	1	0	0	0	0	4	4	0	0	1	0	-4.413597898	0	0	0	0	0	0	0	0	0	0	0	0	39	2	20623.74086	25039
5.733341277	-0.026632063	15.42274244	3.899786071	0.124281296	-0.033255032	2.22421635	2.088306788	969.114389	3.649209022	3.554190741	-0.007133844	-0.118930898	0	0	2.307736103	69.29889682	3.034296978	1	0	0	1	0	1.29	2	1	0	0	0	-0.373597898	0	0	0	0	0	0	0	0	0	0	0	0	36	2	16046.27364	25042
5.187385806	-1.326632063	5.422742444	-0.300213929	-0.066313013	-0.35047034	2.033622041	1.771091481	-190.385611	3.606040884	3.585299773	-0.050301983	-0.087821866	1	0	-0.1376669	10.5174234	12.03429698	1	0	0	1	0	1.84	2	1	0	0	0	9.776402102	1	1	0	0	0	0	0	0	0	0	0	0	43	1	11617.72901	25052
5.288267031	-0.726632063	4.022742444	-0.700213929	-0.101721029	-0.050782538	1.998214025	2.070779283	-1169.385611	3.498108997	3.596170875	-0.158233869	-0.076950764	1	0	8.709351131	118.9441729	23.03429698	1	1	0	0	0	1.19	1	0	0	0	0	-4.003597898	2	0	1	0	0	0	0	0	0	0	0	0	34	1	1953.007515	25068
5.438079309	-2.326632063	24.52274244	-0.200213929	-0.041433633	0.057188687	2.058501421	2.178750508	-482.885611	3.595971555	3.746198888	-0.060371311	0.07307725	0	0	2.225985817	215.8514662	16.03429698	1	0	0	1	0	0.96	2	1	0	0	0	-0.943597898	1	1	0	0	0	0	0	0	0	0	0	0	41	1	4437.507487	25074
5.204006687	-0.526632063	-2.377257556	-0.400213929	-0.22081907	0.208744087	1.879115984	2.330305908	-819.385611	3.47624032	3.82322808	-0.180102546	0.150106441	1	0	-4.382986918	-169.2415519	7.034296978	0	1	0	0	0	5	5	0	0	0	1	2.516402102	2	0	1	0	0	0	0	0	0	0	0	0	39	1	7216.718331	25084
5.484796933	-0.926632063	-7.777257556	-0.700213929	0.307872708	0.186309437	2.407807762	2.307871258	302.614389	3.861861641	3.806416611	0.205518774	0.133294973	0	0	-0.893080532	-129.4959707	-24.96570302	1	1	0	0	0	1.33	4	0	0	1	0	-1.003597898	0	0	0	0	0	0	0	0	0	0	0	0	38	2	2178.357981	25085
5.433722004	-0.226632063	19.52274244	-0.600213929	-0.085361019	-0.007099575	2.014574035	2.114462246	-919.885611	3.525333273	3.71965612	-0.131009594	0.046534481	1	0	1.654019253	-73.99251931	33.03429698	0	0	0	1	0	2.28	2	1	0	0	0	3.806402102	0	0	0	0	0	0	0	0	0	0	0	0	39	1	4872.624189	25088
5.365976015	1.873367937	4.722742444	-0.400213929	-0.053880946	0.33300685	2.046054108	2.454568671	-1183.385611	3.658359619	3.902050934	0.002016753	0.228929296	1	0	-3.857016836	-97.6409964	18.03429698	0	1	0	0	0	0.83	1	0	0	0	0	7.786402102	0	0	0	0	0	0	0	0	0	0	0	0	40	1	1118.174337	25099
5.631211782	0.573367937	10.42274244	-0.300213929	0.254077025	-0.023837642	2.354012079	2.097724179	-368.885611	3.901254293	3.645504687	0.244911426	-0.027616951	0	1	-2.013030638	-122.7899848	38.03429698	1	0	1	0	0	5	3	0	1	0	0	-5.393597898	0	0	0	0	0	0	0	0	0	0	0	0	35	1	8252.929512	25102
5.075173815	-2.126632063	-12.67725756	-0.500213929	-0.38150033	-0.015740938	1.718434723	2.105820883	43.11438896	3.376790433	3.491290607	-0.279552433	-0.181831032	0	1	-5.882109396	-215.0776076	-9.965703022	0	0	0	1	0	0.77	3	0	1	0	0	-7.673597898	3	0	0	1	0	0	0	0	0	0	0	0	33	2	7937.98179	25105
5.442417711	-2.726632063	-9.477257556	-1.000213929	0.306378144	0.139241471	2.406313198	2.260803292	395.114389	3.87103995	4.041759243	0.214697084	0.368637605	0	0	1.122237986	-91.66036211	-17.96570302	1	1	0	0	0	2.4	1	0	0	0	0	-1.513597898	0	0	0	0	0	0	0	0	0	0	0	0	43	1	2298.118525	25114
5.049856007	-0.026632063	3.822742444	-0.800213929	0.10736971	0.213573631	2.207304764	2.335135452	-998.885611	3.661624693	3.82335663	0.005281827	0.150234992	0	0	-2.697544729	-106.0249307	-15.96570302	1	1	0	0	0	3.28	3	0	1	0	0	-9.033597898	0	0	0	0	0	0	0	0	0	0	0	0	40	1	15348.0624	25151
5.402677382	-1.926632063	-6.577257556	-1.000213929	0.419126536	0.299612257	2.51906159	2.421174078	152.114389	3.974473273	3.879769901	0.318130407	0.206648263	0	0	4.744340783	-57.27458169	27.03429698	1	0	0	0	0	5	3	0	1	0	0	-4.813597898	0	0	0	0	0	0	0	0	0	0	0	0	39	2	20798.87869	25192
5.420534999	-0.626632063	1.322742444	1.299786071	-0.110792205	-0.192006921	1.989142849	1.9295549	-810.385611	3.451674498	3.60040903	-0.204668368	-0.072712609	0	1	5.392219097	26.40637486	39.03429698	1	0	0	0	0	0.88	3	0	1	0	0	-8.993597898	0	0	0	0	0	0	0	0	0	0	0	0	32	2	10706.23865	25197
5.303304908	-0.526632063	5.122742444	-0.500213929	0.100210218	0.126617097	2.200145272	2.248178918	891.614389	3.591426129	3.648419249	-0.064916737	-0.02470239	1	1	9.439440791	249.6068744	4.034296978	0	0	0	0	0	1.22	4	0	0	1	0	-10.1735979	0	0	0	0	0	0	0	0	0	0	0	0	30	2	12420.8368	25212
5.484796933	0.973367937	-0.077257556	-0.700213929	-0.071136106	0.334551154	2.028798948	2.456112975	-1213.385611	3.554512384	3.903614231	-0.101830482	0.230492593	0	0	-1.990640593	-7.130716083	32.03429698	0	0	0	0	0	1.12	2	1	0	0	0	1.896402102	0	0	0	0	0	0	0	0	0	0	0	0	33	2	17621.79575	25234
5.488937726	-1.026632063	-4.277257556	-0.500213929	-0.405307358	-0.284453277	1.694627696	1.837108543	834.614389	3.46371994	3.59548241	-0.192622926	-0.077639228	0	0	8.019461234	150.8687127	2.034296978	1	0	0	0	0	5	4	0	0	1	0	9.746402102	0	0	0	0	0	0	0	0	0	0	0	0	39	1	49516.98102	25244
5.429345629	2.873367937	14.52274244	1.399786071	0.182939839	0.066217601	2.282874893	2.187779422	-1307.885611	3.798118138	3.794415794	0.141775272	0.121294156	0	0	-3.268656693	-22.23690588	9.034296978	1	0	0	0	0	4.59	4	0	0	1	0	0.746402102	0	0	0	0	0	0	0	0	0	0	0	0	29	1	35761.06386	25246
5.093750201	-2.426632063	-7.177257556	-0.700213929	0.058141421	0.161186028	2.158076475	2.282747849	-1099.385611	4.043921915	3.716209561	0.387579049	0.043087922	1	0	-3.54939435	-107.897265	-25.96570302	1	1	0	0	0	0.64	2	1	0	0	0	-5.253597898	0	0	0	0	0	0	0	0	0	0	0	0	41	2	13258.67865	25263
4.976733742	1.273367937	10.02274244	0.599786071	-0.037835013	-0.752078382	2.062100041	1.369483439	1200.114389	3.567066967	3.492167451	-0.0892759	-0.180954187	1	0	-8.021488472	-98.2310276	-22.96570302	0	0	0	1	0	5	3	0	1	0	0	-6.073597898	0	0	0	0	0	0	0	0	0	0	0	0	30	1	10061.95059	25265
5.480638923	3.873367937	25.92274244	-0.600213929	-0.002613371	0.442977588	2.097321683	2.564539409	180.614389	3.681468773	3.964953821	0.025125907	0.291832182	0	0	-0.438479327	-117.4037046	10.03429698	1	0	0	0	0	5	4	0	0	1	0	4.946402102	1	1	0	0	0	0	0	0	0	0	0	0	33	1	32860.54524	25269
5.111987788	1.773367937	11.42274244	0.399786071	-1.411204095	-0.29481513	0.688730958	1.826746691	961.614389	3.177285355	3.417568432	-0.479057512	-0.255553206	1	0	-8.21651994	235.1078435	-20.96570302	0	0	0	1	0	2.15	4	0	0	1	0	-0.913597898	2	0	1	0	0	0	0	0	0	0	0	0	42	1	18142.9037	25273
5.509388337	-1.026632063	-5.277257556	0.199786071	-0.1134023	-0.216027392	1.986532754	1.905534429	-288.385611	3.450116274	3.448464826	-0.206226593	-0.224656813	1	1	2.404154206	-38.67212397	-22.96570302	1	0	0	1	0	4.26	4	0	0	1	0	5.186402102	0	0	0	0	0	0	0	0	0	0	0	0	42	1	2394.799439	25286
5.361292166	-0.226632063	2.722742444	0.099786071	0.020718881	0.035085109	2.120653935	2.15664693	-1064.885611	3.69484566	3.716742047	0.038502794	0.043620408	1	0	0.42790439	-113.191269	10.03429698	0	1	0	0	0	0.16	1	0	0	0	0	-1.963597898	0	0	0	0	0	0	0	0	0	0	0	0	41	1	7110.543333	25305
4.997212274	-0.226632063	-6.377257556	-0.300213929	-0.128287828	-0.002773926	1.971647226	2.118787895	-776.885611	3.502987707	3.597553369	-0.15335516	-0.075568269	1	0	-2.687399007	-132.406366	-24.96570302	1	1	0	0	0	1.637684887	2	1	0	0	0	-7.543597898	0	0	0	0	0	0	0	0	0	0	0	0	40	1	14419.37418	25317
5.111987788	4.373367937	15.42274244	-0.500213929	-0.156258106	-0.234566723	1.943676948	1.886995098	-303.385611	3.478378286	3.511367896	-0.177964581	-0.161753743	0	0	0.191320276	88.36551128	-25.96570302	0	0	0	0	0	2.661612426	4	0	0	1	0	2.246402102	2	0	1	0	0	0	0	0	0	0	0	0	34	2	28011.70231	25339
5.332718793	1.573367937	50.92274244	0.399786071	-0.225377493	-0.384626804	1.874557561	1.736935017	-639.385611	3.458054085	3.422238505	-0.198288782	-0.250883133	1	0	2.143197566	-29.09400779	-20.96570302	1	0	0	0	0	1.28	3	0	1	0	0	-10.2135979	2	0	1	0	0	0	0	0	0	0	0	0	33	2	34316.86471	25356
5.351858133	-1.526632063	4.922742444	-0.600213929	-0.24089251	-0.292127086	1.859042544	1.829434735	-391.885611	3.489087859	3.497250856	-0.167255007	-0.175870782	1	0	0.520446169	-31.52347263	-18.96570302	1	0	0	1	0	1.08	3	0	1	0	0	2.116402102	0	0	0	0	0	0	0	0	0	0	0	0	41	1	12163.82296	25357
5.552959585	2.373367937	7.822742444	0.899786071	-0.166098211	-0.05383395	1.933836843	2.067727871	25.61438896	3.528173677	3.869346719	-0.12816919	0.19622508	1	0	-1.376093802	-126.9434075	10.03429698	1	0	0	0	0	4	4	0	0	1	0	0.136402102	0	0	0	0	0	0	0	0	0	0	0	0	31	2	36986.57781	25365
5.247024072	-0.026632063	8.922742444	-0.000213929	0.086850721	0.023166582	2.186785775	2.144728403	332.114389	3.690874238	3.710927112	0.034531372	0.037805473	0	0	-3.712553876	-98.51773815	13.03429698	0	1	0	0	0	4.89	3	0	1	0	0	-2.763597898	0	0	0	0	0	0	0	0	0	0	0	0	42	1	6180.690527	25371
5.187385806	-0.626632063	9.322742444	-0.000213929	-0.247016384	-0.148077358	1.85291867	1.973484463	-1281.885611	3.460763446	3.552606419	-0.195579421	-0.12051522	0	1	0.440460095	-79.22001915	6.034296978	1	0	0	1	0	0.15	4	0	0	1	0	-1.603597898	0	0	0	0	0	0	0	0	0	0	0	0	33	2	11861.5457	25384
5.605802066	1.273367937	30.22274244	-0.700213929	-0.416282378	-0.120720942	1.683652676	2.000840879	-279.385611	3.379860085	3.670358962	-0.276482782	-0.002762677	1	0	18.10408049	225.0568446	39.03429698	1	0	0	0	0	4.37	3	0	1	0	0	-0.353597898	1	1	0	0	0	0	0	0	0	0	0	0	33	1	8346.28453	25386
5.327876169	-1.626632063	-5.577257556	-0.600213929	-0.009959521	0.082810377	2.089975533	2.204372198	-500.385611	3.654808254	3.590885205	-0.001534613	-0.082236433	1	0	10.740628	49.59367573	-17.96570302	1	0	0	0	0	1.28	4	0	0	1	0	-6.503597898	1	1	0	0	0	0	0	0	0	0	0	0	39	2	36046.00621	25390
5.267858159	-0.726632063	-1.477257556	-0.700213929	-0.413883517	-0.470329154	1.686051537	1.651232666	-448.885611	3.383703551	3.383858231	-0.272639315	-0.289263408	0	0	-0.947098708	-27.84357427	-8.965703022	1	0	0	0	0	2.47	4	0	0	1	0	-1.733597898	2	0	1	0	0	0	0	0	0	0	0	0	31	2	37165.6859	25392
5.556828062	-0.626632063	-2.877257556	-0.000213929	-0.091814661	0.011094553	2.008120393	2.132656374	725.114389	3.555200128	3.557253152	-0.101142739	-0.115868486	1	0	10.34852312	269.9771422	-14.96570302	1	0	0	0	0	5	5	0	0	0	1	10.2864021	1	1	0	0	0	0	0	0	0	0	0	0	41	1	3097.235977	25412
5.38907173	4.673367937	6.922742444	0.599786071	-0.489442368	-0.449296467	1.610492686	1.672265354	524.614389	3.379262131	3.474799237	-0.277080736	-0.198322401	0	1	-0.007916809	-15.4657714	-17.96570302	0	0	0	0	0	2.55	3	0	1	0	0	0.796402102	2	0	1	0	0	0	0	0	0	0	0	0	34	2	22429.78403	25415
5.231108617	2.273367937	9.022742444	-0.000213929	-0.385075028	-0.315001855	1.714860026	1.806559965	1522.114389	3.25001005	3.485967072	-0.406332817	-0.187154567	1	0	16.09903327	-105.8318982	-3.965703022	0	0	0	0	0	2.79	5	0	0	0	1	3.566402102	0	0	0	0	0	0	0	0	0	0	0	0	37	1	52345.38114	25416
5.141663557	3.773367937	19.52274244	0.299786071	0.204929023	-0.541152304	2.304864077	1.580409517	1379.614389	3.541620304	3.409773711	-0.114722563	-0.263347928	1	0	-0.393667581	-151.4317358	-8.965703022	0	0	0	0	0	3.25	3	0	1	0	0	-4.373597898	1	1	0	0	0	0	0	0	0	0	0	0	32	2	46652.05752	25419
5.272999559	-1.526632063	-6.177257556	-0.300213929	0.040066071	-0.084728599	2.140001125	2.036833222	-100.385611	3.802625748	3.572610603	0.146282881	-0.100511035	0	0	-3.720719958	361.5479802	-20.96570302	0	1	0	0	0	1.33	1	0	0	0	0	-6.693597898	1	1	0	0	0	0	0	0	0	0	0	0	37	2	12339.15115	25439
5.568344504	-0.626632063	-2.277257556	0.199786071	-0.203126835	-0.265804768	1.896808219	1.855757053	-620.385611	3.45194991	3.474079337	-0.204392957	-0.199042301	0	0	4.798895801	-33.94329734	-2.965703022	1	0	0	1	0	1.44	3	0	1	0	0	15.2264021	3	0	0	1	0	0	0	0	0	0	0	0	42	2	10462.7243	25444
5.187385806	-0.226632063	8.322742444	1.099786071	0.001422643	0.361844519	2.101357696	2.48340634	403.114389	3.735350352	3.951034573	0.079007486	0.277912934	1	0	-11.77937094	-78.39939567	-9.965703022	0	0	0	0	0	3.91	4	0	0	1	0	16.1664021	1	1	0	0	0	0	0	0	0	0	0	0	37	2	39530.84749	25445
5.393627546	-0.826632063	6.022742444	0.399786071	0.198465634	0.10606307	2.298400688	2.227624891	-869.885611	3.718638571	3.600429944	0.062295704	-0.072691695	0	0	-0.595400199	165.8852467	28.03429698	0	0	0	0	0	1.369367909	1	0	0	0	0	-4.183597898	1	1	0	0	0	0	0	0	0	0	0	0	30	2	13648.85057	25446
5.424950017	-1.726632063	-6.777257556	-0.600213929	0.256526126	0.014588546	2.35646118	2.136150367	885.114389	3.751404114	3.500348031	0.095061247	-0.172773608	1	0	-4.813087939	151.6593293	-13.96570302	1	0	0	0	0	4.35	5	0	0	0	1	-1.543597898	0	0	0	0	0	0	0	0	0	0	0	0	29	1	3497.12613	25447
5.525452939	0.873367937	5.622742444	-0.000213929	-0.054048111	-0.288759822	2.045886943	1.832801999	-632.885611	3.47119694	3.780560997	-0.185145926	0.107439359	1	0	6.598197687	-17.6315623	19.03429698	1	0	0	0	0	3.22	3	0	1	0	0	0.986402102	1	1	0	0	0	0	0	0	0	0	0	0	30	2	17980.06689	25452
5.384495063	-3.026632063	-12.97725756	-0.900213929	0.224955783	0.106809399	2.324890836	2.22837122	4.614388962	3.727202179	3.69609454	0.070859312	0.022972901	1	0	12.63545496	143.8532548	7.034296978	0	1	0	0	0	0.83	4	0	0	1	0	-7.393597898	1	1	0	0	0	0	0	0	0	0	0	0	40	1	7527.173329	25458
5.420534999	0.173367937	20.72274244	-0.700213929	0.292145759	0.557968045	2.392080812	2.679529866	66.61438896	3.82337728	3.959972382	0.167034413	0.286850744	0	1	-4.404327601	-100.8159359	22.03429698	0	1	0	0	0	2.76	5	0	0	0	1	3.646402102	0	0	0	0	0	0	0	0	0	0	0	0	34	1	1768.126183	25464
5.38907173	2.173367937	0.122742444	-0.500213929	-0.041885915	-0.006606431	2.058049139	2.11495539	-649.885611	3.666584624	3.678155502	0.010241757	0.005033863	1	0	-5.369607132	-73.31287537	-25.96570302	1	0	0	0	1	3.27	4	0	0	1	0	-9.743597898	0	0	0	0	0	0	0	0	0	0	0	0	39	2	35191.99997	25473
5.463831805	2.273367937	3.922742444	-1.000213929	0.586220203	0.177370606	2.686155257	2.298932427	-1.385611038	3.915848309	3.536298156	0.259505443	-0.136823483	1	0	10.46840452	-99.71163231	32.03429698	0	1	0	0	0	0.83	1	0	0	0	0	-5.603597898	0	0	0	0	0	0	0	0	0	0	0	0	34	1	1535.176263	25482
5.141663557	-1.526632063	-4.777257556	-0.600213929	-0.1751443	-0.34452248	1.924790754	1.777039341	-1156.385611	3.556908483	3.568165391	-0.099434383	-0.104956248	1	0	-0.703089285	-51.34002336	-21.96570302	1	0	0	1	0	2.18	4	0	0	1	0	-5.613597898	0	0	0	0	0	0	0	0	0	0	0	0	41	2	12587.72096	25493
5.283203729	2.873367937	16.32274244	1.299786071	-0.31381319	0.294947765	1.786121864	2.416509586	356.114389	3.537560516	4.004819581	-0.118782351	0.331697943	1	0	-5.505227058	-162.2443262	-8.965703022	0	0	1	0	0	4.95	5	0	0	0	1	-4.053597898	1	1	0	0	0	0	0	0	0	0	0	0	37	2	39960.49072	25499
5.236441963	-0.926632063	9.122742444	-0.600213929	0.026511424	0.150698417	2.126446478	2.272260238	-215.885611	3.609611933	3.596462132	-0.046730933	-0.076659506	0	1	3.715006867	-79.70388077	39.03429698	1	0	0	0	0	1.29	1	0	0	0	0	-3.603597898	0	0	0	0	0	0	0	0	0	0	0	0	32	2	11179.0316	25507
5.187385806	-0.726632063	-10.37725756	-0.700213929	0.416361107	0.491749325	2.51629616	2.613311146	142.114389	3.920840951	4.098377977	0.264498085	0.425256339	0	0	-10.95924286	-77.8826806	-12.96570302	1	1	0	0	0	2.05	2	1	0	0	0	4.866402102	0	0	0	0	0	0	0	0	0	0	0	0	40	1	14186.62712	25509
5.327876169	-1.826632063	-5.677257556	-0.800213929	0.320715804	0.331000575	2.420650858	2.452562396	-115.385611	3.827906252	3.836048075	0.171563386	0.162926436	1	0	6.046062094	-88.3798401	18.03429698	1	0	0	0	0	2.64	3	0	1	0	0	2.416402102	1	1	0	0	0	0	0	0	0	0	0	0	33	1	17980.06689	25533
5.416100402	-2.526632063	-9.677257556	-0.900213929	0.251325468	0.262939088	2.351260522	2.384500909	266.614389	3.689832928	3.807202203	0.033490062	0.134080564	0	0	-3.042731008	290.558077	-13.96570302	1	1	0	0	0	0.8	3	0	1	0	0	-4.473597898	0	0	0	0	0	0	0	0	0	0	0	0	42	2	2823.788177	25551
5.087596335	2.573367937	31.72274244	0.399786071	-0.173637071	-0.218366961	1.926297983	1.903194859	-276.385611	3.475710972	3.485240886	-0.180631895	-0.187880752	1	0	-4.269727614	-15.40428639	3.034296978	0	0	0	0	0	0.14	3	0	1	0	0	-3.613597898	2	0	1	0	0	0	0	0	0	0	0	0	34	2	58433.51364	25553
4.804021045	3.573367937	3.822742444	-0.800213929	-0.073588312	0.09137439	2.026346742	2.212936211	-1474.885611	3.642166992	3.770184806	-0.014175875	0.097063167	1	0	2.026388137	-40.4932053	11.03429698	1	0	0	0	0	2.08	4	0	0	1	0	-4.813597898	0	0	0	0	0	0	0	0	0	0	0	0	32	2	42985.69385	25575
4.844187086	1.473367937	3.622742444	-0.300213929	-0.673764421	0.154556972	1.426170633	2.276118793	707.114389	3.5470956	3.715754844	-0.109247267	0.042633206	0	1	0.240872502	-9.443947924	-17.96570302	0	0	0	0	0	2.15	4	0	0	1	0	-2.423597898	0	0	0	0	0	0	0	0	0	0	0	0	35	2	33707.23586	25576
5.332718793	10.17336794	377.9227424	0.899786071	-0.186721176	-0.294471636	1.913213878	1.827090185	272.614389	3.481339158	3.520345585	-0.175003709	-0.152776054	0	0	3.13864411	-49.70249308	-4.965703022	1	0	0	1	0	1.76	2	1	0	0	0	10.2464021	0	0	0	0	0	0	0	0	0	0	0	0	41	1	10410.65022	25578
5.446737372	1.573367937	-3.177257556	0.099786071	-0.447601966	0.020115298	1.652333088	2.141677119	1234.114389	3.286613965	3.455728406	-0.369728902	-0.217393233	0	0	5.659479464	-125.7853103	-19.96570302	1	0	0	0	0	3.83	3	0	1	0	0	-0.483597898	0	0	0	0	0	0	0	0	0	0	0	0	32	2	4066.266012	25586
5.135798437	0.973367937	37.72274244	-0.100213929	0.067645721	0.192239099	2.167580775	2.31380092	-886.885611	3.639576872	3.69876581	-0.016765994	0.025644171	0	0	5.237078897	-55.77423427	32.03429698	0	0	0	1	0	1.49	2	1	0	0	0	-5.993597898	0	0	0	0	0	0	0	0	0	0	0	0	41	1	4066.841047	25607
4.787491743	-0.026632063	4.422742444	-0.900213929	0.637313411	-0.1080634	2.737248465	2.013498421	278.614389	4.002934597	3.44508916	0.34659173	-0.228032479	1	0	-12.01038446	525.5186971	-24.96570302	0	0	0	0	0	1.82	3	0	1	0	0	-9.313597898	0	0	0	0	0	0	0	0	0	0	0	0	38	1	34673.95086	25608
5.429345629	4.073367937	31.62274244	1.099786071	-0.009583252	-0.156055917	2.090351801	1.965505904	-207.385611	3.527198658	3.580185699	-0.129144208	-0.09293594	1	0	9.127799208	16.36975667	0.034296978	1	0	0	0	0	5	4	0	0	1	0	-1.623597898	0	0	0	0	0	0	0	0	0	0	0	0	34	2	57219.78316	25616
5.433722004	-1.926632063	-0.677257556	-0.300213929	-0.096424623	-0.038925068	2.003510431	2.082636752	-329.385611	3.470085294	3.866773499	-0.186257572	0.19365186	1	0	12.26917835	27.19282772	8.034296978	1	0	0	0	0	2.81	2	1	0	0	0	-5.923597898	3	0	0	1	0	0	0	0	0	0	0	0	34	2	42368.05636	25650
5.568344504	-0.426632063	-0.777257556	-0.700213929	-0.173893085	-0.071759762	1.926041969	2.049802059	-905.385611	3.666617894	3.531468033	0.010275028	-0.141653606	1	0	4.342644986	362.300259	23.03429698	0	0	0	0	0	1	4	0	0	1	0	-3.673597898	2	0	1	0	0	0	0	0	0	0	0	0	34	2	11884.86136	25657
5.484796933	2.373367937	43.72274244	0.799786071	-1.05031699	-0.549262527	1.049618064	1.572299294	528.114389	3.395295821	3.637205588	-0.261047045	-0.03591605	0	0	9.891563394	109.5009631	-2.965703022	0	0	0	1	0	5	5	0	0	0	1	5.576402102	0	0	0	0	0	0	0	0	0	0	0	0	42	1	8464.156752	25660
5.192956851	-0.726632063	5.122742444	-0.600213929	0.140848495	0.46345357	2.240783548	2.585015391	1521.114389	3.840143276	4.18636144	0.183800409	0.513239802	0	0	-4.456735185	30.63087209	12.03429698	0	0	0	1	0	5	5	0	0	0	1	2.556402102	0	0	0	0	0	0	0	0	0	0	0	0	33	1	20797.11644	25667
4.753590191	0.473367937	-3.377257556	0.299786071	-0.300493623	-0.363834945	1.799441431	1.757726876	1739.114389	3.364413264	3.265376891	-0.291929602	-0.407744747	0	0	3.794882224	59.58267012	-14.96570302	0	0	0	0	0	2.15	2	1	0	0	0	-6.163597898	2	0	1	0	0	0	0	0	0	0	0	0	34	2	22289.94284	25668
5.402677382	0.173367937	-7.377257556	-1.100213929	0.3805004	0.411176287	2.480435454	2.532738108	-842.385611	3.870235441	3.834809484	0.213892575	0.161687846	0	0	-7.341792353	-26.35572228	29.03429698	1	0	0	0	0	1.61	5	0	0	0	1	-0.013597898	0	0	0	0	0	0	0	0	0	0	0	0	40	2	16990.20309	25674
5.605802066	9.873367937	58.12274244	3.699786071	-0.283347679	-0.17119029	1.816587375	1.950371531	-706.385611	3.488547302	3.54618949	-0.167795564	-0.126932148	1	0	-7.328432369	-47.56935067	10.03429698	1	0	0	1	0	2.661612426	4	0	0	1	0	9.646402102	0	0	0	0	0	0	0	0	0	0	0	0	42	1	17408.16754	25688
5.429345629	5.173367937	15.42274244	0.299786071	0.220801394	-0.031139388	2.320736447	2.090422433	-65.38561104	3.651151805	3.610471543	-0.005191062	-0.062650096	0	0	3.011004865	-143.9101163	-14.96570302	1	0	0	0	0	1.82	3	0	1	0	0	-3.253597898	0	0	0	0	0	0	0	0	0	0	0	0	32	2	46631.58554	25698
5.023880521	-0.026632063	-3.377257556	-0.500213929	0.267745864	0.134817546	2.367680918	2.256379367	-310.385611	3.799282388	4.010284828	0.142939522	0.33716319	1	0	13.19286263	-101.512226	-23.96570302	1	0	0	0	0	5	5	0	0	0	1	0.256402102	2	0	1	0	0	0	0	0	0	0	0	0	37	2	38276.95349	25708
5.164785974	0.473367937	9.222742444	-0.500213929	-0.449036316	0.196303805	1.650898737	2.317865626	509.114389	3.17262966	3.847691819	-0.483713207	0.17457018	1	0	-7.358231022	-266.5845041	-0.965703022	1	0	0	1	0	1.21	3	0	1	0	0	-4.093597898	0	0	0	0	0	0	0	0	0	0	0	0	36	1	11446.91532	25745
5.030437921	2.273367937	3.822742444	-0.500213929	-0.248171451	-0.369256297	1.851763603	1.752305524	1237.114389	3.560949213	3.411933056	-0.095393653	-0.261188583	0	1	-4.849732328	-166.7646809	-23.96570302	0	0	0	1	0	4.24	4	0	0	1	0	-10.2635979	0	0	0	0	0	0	0	0	0	0	0	0	41	2	10032.36909	25756
5.446737372	1.773367937	26.92274244	-0.200213929	0.29315972	0.107352439	2.393094774	2.22891426	-699.885611	3.970374916	3.738034213	0.314032049	0.064912574	0	1	-5.263910452	-42.73340752	38.03429698	1	0	0	0	0	1.637684887	2	1	0	0	0	0.756402102	1	1	0	0	0	0	0	0	0	0	0	0	42	1	14787.20699	25768
5.707110265	-0.426632063	12.62274244	0.099786071	0.243646059	0.321486337	2.343581113	2.443048158	-705.385611	3.697642308	3.806123276	0.041299442	0.133001638	0	0	-0.799879289	4.263282355	39.03429698	0	0	0	0	0	1.72	3	0	1	0	0	-7.203597898	0	0	0	0	0	0	0	0	0	0	0	0	32	2	5194.509265	25769
5.517452896	1.373367937	13.12274244	0.799786071	0.253521661	-0.014364407	2.353456715	2.107197414	-120.385611	3.743561156	3.679157815	0.08721829	0.006036177	1	0	0.190753879	-85.47787636	19.03429698	1	0	0	0	0	1.24	3	0	1	0	0	1.866402102	0	0	0	0	0	0	0	0	0	0	0	0	34	2	14193.07076	25773
5.379897354	0.773367937	13.12274244	-0.500213929	0.062817254	-7.98E-05	2.162752308	2.121482041	-667.885611	3.553954065	3.640117023	-0.102388802	-0.033004616	0	1	3.723321263	450.1097314	39.03429698	1	0	0	1	0	4	2	1	0	0	0	2.936402102	0	0	0	0	0	0	0	0	0	0	0	0	33	2	6988.365343	25797
5.247024072	-1.126632063	-2.977257556	-0.200213929	0.057785519	-0.16847384	2.157720573	1.953087981	591.114389	3.648685851	3.812215815	-0.007657015	0.139094176	0	1	-2.934404227	489.2187326	-7.965703022	1	1	0	0	0	4.79	5	0	0	0	1	-1.253597898	0	0	0	0	0	0	0	0	0	0	0	0	42	2	14379.51512	25827
5.683579767	1.673367937	8.822742444	-0.700213929	0.074332084	-0.245477452	2.174267138	1.876084368	-806.885611	3.724906376	3.51803252	0.06856351	-0.155089119	0	1	6.915996074	-25.16387632	35.03429698	1	0	0	0	0	1.82	5	0	0	0	1	-4.883597898	0	0	0	0	0	0	0	0	0	0	0	0	29	1	8494.810351	25828
5.105945474	0.473367937	-3.377257556	0.199786071	0.482240479	0.228959112	2.582175533	2.350520933	1640.614389	3.751875638	3.802776007	0.095532772	0.129654368	0	0	-15.60967029	-172.8020271	-24.96570302	0	1	0	0	0	0.41	3	0	1	0	0	-9.603597898	1	1	0	0	0	0	0	0	0	0	0	0	40	1	11455.47306	25842
5.411646052	1.373367937	6.222742444	-0.300213929	-0.02980875	0.067188526	2.070126304	2.188750347	-170.385611	3.724543936	3.617854394	0.06820107	-0.055267245	0	1	3.452852126	-19.70088231	1.034296978	0	0	0	0	0	2.47	4	0	0	1	0	1.916402102	1	1	0	0	0	0	0	0	0	0	0	0	39	2	19737.47505	25844
5.257495372	0.573367937	-2.077257556	-0.200213929	-1.083153458	0.442311049	1.016781596	2.56387287	1926.114389	3.309546178	4.086518377	-0.346796689	0.413396738	0	1	-10.33930187	-306.6607372	-25.96570302	1	0	0	0	0	0.32	4	0	0	1	0	-9.383597898	2	0	1	0	0	0	0	0	0	0	0	0	40	2	23806.23582	25848
5.459585514	2.473367937	12.72274244	0.199786071	-0.031555971	-0.13977479	2.068379083	1.981787031	-124.385611	3.695764092	3.820190738	0.039421225	0.147069099	1	0	-6.360235924	-38.85964953	22.03429698	1	0	0	0	0	4	5	0	0	0	1	0.206402102	0	0	0	0	0	0	0	0	0	0	0	0	37	2	22734.73148	25850
5.187385806	1.673367937	2.222742444	-0.600213929	-0.150605481	0.342415607	1.949329573	2.463977428	1068.614389	3.611617141	3.685897289	-0.044725725	0.012775651	1	0	-0.153477963	489.765133	-20.96570302	0	0	0	0	0	3.19	3	0	1	0	0	-1.583597898	0	0	0	0	0	0	0	0	0	0	0	0	30	2	28756.22988	25859
4.941642423	-1.026632063	13.42274244	-0.700213929	-0.071144769	-0.144975658	2.028790285	1.976586163	-877.885611	3.659031443	3.565808908	0.002688576	-0.10731273	0	1	-6.90477565	-82.87880597	-7.965703022	1	0	0	0	0	2.45	5	0	0	0	1	5.236402102	2	0	1	0	0	0	0	0	0	0	0	0	37	1	38376.83073	25869
5.669880923	-1.926632063	-5.377257556	-0.400213929	0.035531248	0.238870999	2.135466302	2.36043282	-730.885611	3.569025745	3.85714805	-0.087317121	0.184026411	0	0	2.042955144	-144.2619	23.03429698	1	0	0	0	0	1.35	2	1	0	0	0	11.8364021	2	0	1	0	0	0	0	0	0	0	0	0	37	2	13458.05432	25875
5.252273428	2.073367937	6.422742444	-0.200213929	-0.030394086	0.083589313	2.069540968	2.205151134	-722.885611	3.64703469	3.714562535	-0.009308177	0.041440896	1	0	-1.243295031	-54.23827848	18.03429698	1	0	0	0	0	1.28	3	0	1	0	0	-0.013597898	0	0	0	0	0	0	0	0	0	0	0	0	31	2	12930.76183	25909
5.455321115	0.073367937	15.92274244	0.299786071	-0.405118601	-0.266022484	1.694816453	1.855539337	-593.885611	3.350752423	3.403625204	-0.305590443	-0.269496434	0	0	4.903909805	410.3303901	17.03429698	0	0	0	1	0	3.17	2	1	0	0	0	10.7664021	1	1	0	0	0	0	0	0	0	0	0	0	41	1	4524.643211	25910
5.225746674	1.173367937	-5.977257556	-0.500213929	-0.24510427	-0.507812932	1.854830784	1.613748889	-71.38561104	3.667723753	3.434276451	0.011380887	-0.238845188	0	1	-10.01014034	-72.36261769	-19.96570302	0	0	1	0	0	2.58	2	1	0	0	0	0.096402102	0	0	0	0	0	0	0	0	0	0	0	0	41	2	31015.54248	25950
5.472270674	3.673367937	13.62274244	0.299786071	-0.260191411	-0.016729937	1.839743643	2.104831884	-468.385611	3.501275014	3.863791703	-0.155067852	0.190670065	1	0	-3.83620811	37.39315038	14.03429698	1	0	0	0	0	1.29	5	0	0	0	1	-4.273597898	2	0	1	0	0	0	0	0	0	0	0	0	30	2	10188.21395	25960
5.214935758	1.373367937	32.42274244	-0.400213929	-0.227897993	0.044138381	1.87203706	2.165700202	1142.614389	3.613134504	3.881115011	-0.043208362	0.207993372	0	0	12.24339102	-28.32167903	28.03429698	0	0	0	0	0	1.27	4	0	0	1	0	1.666402102	1	1	0	0	0	0	0	0	0	0	0	0	31	1	7449.397364	25984
5.153291594	-0.526632063	2.222742444	-0.400213929	-0.294254313	-0.214935169	1.80568074	1.906626652	682.614389	3.440123858	3.494682905	-0.216219008	-0.178438734	0	0	7.438596714	37.15865293	-24.96570302	0	0	0	1	0	0.88	4	0	0	1	0	-4.563597898	0	0	0	0	0	0	0	0	0	0	0	0	33	2	11678.6315	26004
5.220355825	0.473367937	-2.377257556	-0.300213929	0.128387615	-0.208840086	2.228322668	1.912721734	-486.885611	3.678813724	3.48691855	0.022470858	-0.186203088	0	0	2.289427478	-127.3475425	-21.96570302	1	1	0	0	0	1.72	3	0	1	0	0	-11.3335979	1	1	0	0	0	0	0	0	0	0	0	0	40	2	13035.98902	26007
5.433722004	0.173367937	19.82274244	0.099786071	0.301637298	0.042328234	2.401572352	2.163890055	-855.885611	3.906634182	3.760915954	0.250291316	0.087794316	0	0	4.013177425	-108.0220073	39.03429698	1	0	0	0	0	2.69	5	0	0	0	1	2.636402102	1	1	0	0	0	0	0	0	0	0	0	0	32	2	10797.82881	26032
5.521460918	0.873367937	9.522742444	0.799786071	0.022517067	-0.086195659	2.122452121	2.035366162	145.114389	3.730620727	3.637290601	0.074277861	-0.035831038	0	0	11.76293869	222.1767306	25.03429698	1	0	0	1	0	1.02	2	1	0	0	0	19.1364021	1	1	0	0	0	0	0	0	0	0	0	0	41	2	6739.415129	26033
5.583496309	1.673367937	18.22274244	0.099786071	0.124697851	0.112272008	2.224632905	2.233833829	773.114389	3.772167633	3.596664775	0.115824766	-0.076456864	1	0	7.287412647	-171.8980784	0.034296978	0	0	0	0	0	5	3	0	1	0	0	16.2464021	3	0	0	1	0	0	0	0	0	0	0	0	33	1	47246.95951	26041
5.252273428	0.673367937	8.822742444	-0.600213929	0.062938127	-0.11208717	2.162873181	2.009474651	-167.885611	3.765639372	3.686679195	0.109296505	0.013557556	0	0	3.782641087	-98.11583385	16.03429698	1	1	0	0	0	3.07	4	0	0	1	0	-2.563597898	0	0	0	0	0	0	0	0	0	0	0	0	31	1	3384.64127	26055
5.170483995	-0.326632063	1.022742444	-0.400213929	-0.117680252	-0.11798907	1.982254802	2.003572751	-313.885611	3.51818619	3.561537818	-0.138156677	-0.111583821	1	1	-4.599138531	-103.5318834	-14.96570302	1	0	0	1	0	1.07	4	0	0	1	0	13.5764021	2	0	1	0	0	0	0	0	0	0	0	0	41	1	15639.64349	26061
5.272999559	3.173367937	8.422742444	-0.700213929	-0.161644116	-0.15005738	1.938290938	1.971504441	-1589.385611	3.522984865	3.548496517	-0.133358001	-0.124625122	1	0	2.92819903	-24.01261285	8.034296978	1	0	0	0	0	1.68	3	0	1	0	0	11.8564021	1	1	0	0	0	0	0	0	0	0	0	0	35	2	35154.076	26066
5.590986981	-1.126632063	-1.577257556	-0.600213929	-0.22152793	-0.437914132	1.878407123	1.683647689	1260.614389	3.297361678	3.447348872	-0.358981189	-0.225772767	0	0	14.14175758	18.91042149	-5.965703022	0	0	0	1	0	1.54	4	0	0	1	0	23.5564021	0	0	0	0	0	0	0	0	0	0	0	0	39	1	9885.251888	26067
5.036952602	0.473367937	15.42274244	-0.400213929	0.094015389	0.139283723	2.193950443	2.260845544	-503.385611	3.785890734	3.789462957	0.129547868	0.116341318	0	0	-1.139089292	21.80500261	14.03429698	0	0	0	0	0	1.5	3	0	1	0	0	-1.853597898	1	1	0	0	0	0	0	0	0	0	0	0	31	2	26844.47307	26092
5.323009979	6.473367937	57.52274244	2.799786071	0.211903267	-0.12416082	2.311838321	1.997401001	-939.885611	3.844489473	3.613742029	0.188146606	-0.059379609	0	1	0.321856019	46.8471532	19.03429698	0	0	1	0	0	2.8	3	0	1	0	0	-3.233597898	1	1	0	0	0	0	0	0	0	0	0	0	36	2	13291.3379	26105
5.198497031	1.973367937	1.722742444	-0.300213929	-0.113154078	0.102408758	1.986780976	2.223970579	-88.88561104	3.614693205	3.791413732	-0.041649661	0.118292094	0	1	6.630819123	-8.284034823	22.03429698	1	0	0	0	0	2	3	0	1	0	0	-2.913597898	0	0	0	0	0	0	0	0	0	0	0	0	33	1	26521.44305	26130
5.805134969	-0.526632063	9.322742444	-0.100213929	0.071693775	0.294319832	2.171628829	2.415881653	479.614389	3.665476224	3.7012809	0.009133357	0.028159262	0	0	7.424784499	12.6371164	-4.965703022	0	1	0	0	0	2.12	1	0	0	0	0	1.776402102	1	1	0	0	0	0	0	0	0	0	0	0	40	2	6906.413288	26144
4.955827058	-0.826632063	0.022742444	-0.800213929	-0.139418247	0.214274814	1.960516807	2.335836635	556.114389	3.527038483	3.742296902	-0.129304383	0.069175263	1	0	3.827746867	-78.46945606	-20.96570302	1	0	0	0	0	1.64	5	0	0	0	1	-10.0235979	2	0	1	0	0	0	0	0	0	0	0	0	29	1	35651.59183	26154
5.416100402	1.773367937	9.722742444	-0.600213929	-0.043034226	-0.106852154	2.056900828	2.014709667	-948.385611	3.622235883	3.682474598	-0.034106983	0.009352959	0	0	3.336871187	-37.64300122	3.034296978	0	0	0	0	0	3.45	4	0	0	1	0	-1.343597898	0	0	0	0	0	0	0	0	0	0	0	0	40	2	41812.45624	26191
5.049856007	0.573367937	8.922742444	0.799786071	0.06199326	0.1133682	2.161928314	2.234930021	-264.385611	3.671245866	4.063928467	0.014903	0.390806828	0	0	-6.939252228	-186.4679397	22.03429698	0	0	0	0	1	3.2	5	0	0	0	1	-8.883597898	0	0	0	0	0	0	0	0	0	0	0	0	43	1	15716.58776	26198
5.583496309	2.473367937	10.22274244	1.899786071	-0.224509475	0.013782949	1.875425579	2.13534477	192.114389	3.508006758	3.744306102	-0.148336109	0.071184464	0	1	-8.853506531	196.314762	5.034296978	0	0	1	0	0	1.82	1	0	0	0	0	-2.243597898	0	0	0	0	0	0	0	0	0	0	0	0	36	1	37292.0164	26199
5.318119994	-2.326632063	-8.877257556	-0.700213929	0.121126665	0.058292518	2.221061719	2.179854338	267.614389	3.895464947	3.750617936	0.23912208	0.077496297	1	0	-5.866897358	-31.36975695	-16.96570302	1	1	0	0	0	0.69	3	0	1	0	0	13.6064021	0	0	0	0	0	0	0	0	0	0	0	0	42	2	1435.057749	26209
5.379897354	-0.526632063	-0.177257556	-0.300213929	-0.155708297	-0.311439554	1.944226757	1.810122267	4.614388962	3.399891289	3.488936037	-0.256451578	-0.184185602	1	0	-3.730467311	-113.803187	-15.96570302	1	0	0	1	0	0.59	4	0	0	1	0	6.826402102	0	0	0	0	0	0	0	0	0	0	0	0	37	1	18649.58729	26212
5.648974238	-1.026632063	-1.277257556	-0.700213929	-0.023026541	-0.050884827	2.076908513	2.070676994	-954.885611	3.681157711	3.609420155	0.024814844	-0.063701484	0	0	-1.920858843	-74.39237517	24.03429698	1	1	0	0	0	0.58	1	0	0	0	0	2.506402102	0	0	0	0	0	0	0	0	0	0	0	0	40	1	1451.440245	26227
5.036952602	-1.126632063	11.92274244	-0.000213929	0.114606211	-0.016013465	2.214541265	2.105548356	567.614389	3.661809463	3.545724752	0.005466597	-0.127396886	0	0	-11.67368056	138.5600737	-19.96570302	0	1	0	0	0	1.98	1	0	0	0	0	-1.643597898	0	0	0	0	0	0	0	0	0	0	0	0	38	2	14287.39346	26229
4.9698133	0.973367937	1.722742444	-0.600213929	0.151501103	0.12493837	2.251436157	2.246500191	54.61438896	3.68491886	3.817192948	0.028575994	0.144071309	1	0	4.513062448	-100.4250292	36.03429698	0	0	0	0	0	1.05	2	1	0	0	0	-4.853597898	0	0	0	0	0	0	0	0	0	0	0	0	34	2	4772.182948	26231
5.147494477	0.273367937	11.02274244	-0.800213929	0.037444006	0.272344675	2.13737906	2.393906496	851.614389	3.60035688	3.583702058	-0.055985987	-0.089419581	0	1	2.14749082	136.3665019	16.03429698	0	1	0	0	0	2.02	4	0	0	1	0	0.056402102	1	1	0	0	0	0	0	0	0	0	0	0	34	1	1768.126183	26239
5.375278408	-1.126632063	3.822742444	-0.500213929	0.038455204	0.056146855	2.138390258	2.177708676	114.614389	3.543970155	3.643703217	-0.112372712	-0.029418421	0	1	0.952440475	-149.8287136	38.03429698	0	0	0	0	0	4.3	2	1	0	0	0	4.376402102	1	1	0	0	0	0	0	0	0	0	0	0	35	2	8777.184856	26240
5.398162702	-0.826632063	-1.277257556	-0.500213929	0.722771898	0.544636989	2.822706952	2.66619881	321.614389	4.136101509	4.048775613	0.479758643	0.375653975	0	0	-9.843279559	4.107091171	26.03429698	1	1	0	0	0	1.03	1	0	0	0	0	13.6264021	1	1	0	0	0	0	0	0	0	0	0	0	38	2	2006.866075	26255
5.38907173	1.873367937	33.32274244	1.199786071	0.391745304	0.12180017	2.491680358	2.243361991	205.114389	3.616642103	3.888757014	-0.039700764	0.215635375	1	0	1.407181187	26.73272126	14.03429698	0	0	0	0	0	5	4	0	0	1	0	2.916402102	1	1	0	0	0	0	0	0	0	0	0	0	32	1	24792.99237	26271
5.416100402	0.473367937	16.62274244	-0.400213929	0.332311936	-0.028405399	2.43224699	2.093156422	-143.385611	3.912512525	3.603347528	0.256169658	-0.069774111	0	0	5.447251067	50.61499111	26.03429698	1	1	0	0	0	4	2	1	0	0	0	7.656402102	0	0	0	0	0	0	0	0	0	0	0	0	38	2	2006.866075	26275
5.342334252	3.473367937	18.72274244	0.099786071	0.188927097	-0.32797385	2.28886215	1.793587971	-222.385611	3.885226284	3.559625125	0.228883418	-0.113496514	1	0	-4.136488239	-116.7428775	-5.965703022	0	0	0	0	1	1.24	4	0	0	1	0	-2.883597898	1	1	0	0	0	0	0	0	0	0	0	0	34	1	22244.35973	26285
5.123963979	1.273367937	19.42274244	-0.300213929	-0.136809953	-0.09148458	1.963125101	2.030077241	-918.885611	3.625016498	3.53851201	-0.031326368	-0.134609628	1	1	0.653168514	-95.7251296	1.034296978	1	0	0	0	0	3.93	4	0	0	1	0	-3.713597898	1	1	0	0	0	0	0	0	0	0	0	0	33	1	46484.83221	26290
5.043425117	-1.526632063	-4.877257556	-0.000213929	0.122662457	-0.279648985	2.222597511	1.841912836	569.114389	3.84542886	3.501269528	0.189085993	-0.171852111	1	1	1.263776425	-104.7858943	-14.96570302	1	0	0	0	0	5	5	0	0	0	1	-2.533597898	0	0	0	0	0	0	0	0	0	0	0	0	39	2	3452.043972	26310
5.545177444	-1.426632063	-3.677257556	-0.800213929	-0.118409236	0.103091305	1.981525818	2.224653126	-248.885611	3.726024188	3.555236794	0.069681322	-0.117884844	0	0	4.076650194	-16.9791874	21.03429698	1	0	0	1	0	0.68	4	0	0	1	0	7.896402102	1	1	0	0	0	0	0	0	0	0	0	0	43	2	4194.748522	26313
5.455321115	4.473367937	44.72274244	2.299786071	-0.220049258	-0.014472045	1.879885796	2.107089776	263.114389	3.483745153	3.782417778	-0.172597714	0.109296139	1	0	-0.209234935	168.9826881	15.03429698	0	1	0	0	0	4.13	1	0	0	0	0	-2.493597898	1	1	0	0	0	0	0	0	0	0	0	0	42	1	899.8239847	26314
5.170483995	0.073367937	6.722742444	-0.300213929	-0.200888858	-0.102932196	1.899046196	2.018629624	380.114389	3.69567569	3.636676653	0.039332824	-0.036444986	0	1	9.784475933	176.9768078	24.03429698	1	0	0	0	0	2.48	3	0	1	0	0	-5.083597898	0	0	0	0	0	0	0	0	0	0	0	0	31	1	24076.65127	26316
5.525452939	-1.126632063	40.62274244	0.399786071	-0.365362961	-0.149345726	1.734572093	1.972216095	-279.385611	3.420585244	3.553054933	-0.235757623	-0.120066706	0	0	-6.437838955	95.99468742	21.03429698	0	0	0	1	0	0.81	1	0	0	0	0	-7.493597898	1	1	0	0	0	0	0	0	0	0	0	0	32	1	5263.465657	26341
5.323009979	1.373367937	-2.277257556	-0.300213929	-0.025478152	-0.197810334	2.074456902	1.923751487	-1259.385611	3.561738595	3.505855323	-0.094604271	-0.167266315	0	0	2.562610502	149.1388937	-14.96570302	0	0	0	1	0	1.36	2	1	0	0	0	7.116402102	0	0	0	0	0	0	0	0	0	0	0	0	37	2	8644.236803	26368
5.087596335	-2.926632063	-5.777257556	-1.000213929	0.177680435	-0.064866554	2.277615489	2.056695267	-1027.385611	3.720021067	3.572159241	0.063678201	-0.100962398	0	0	-6.602213883	45.22466088	-9.965703022	1	0	0	0	0	0.56	1	0	0	0	0	5.256402102	0	0	0	0	0	0	0	0	0	0	0	0	32	1	40709.98343	26375
5.493061443	1.673367937	9.222742444	-0.000213929	-0.067886587	-0.050341031	2.032048466	2.071220789	987.114389	3.62645416	3.708586632	-0.029888706	0.035464994	0	0	-6.782916479	-83.21361851	-11.96570302	0	1	0	0	0	1.19	3	0	1	0	0	-1.633597898	0	0	0	0	0	0	0	0	0	0	0	0	42	2	15424.65637	26397
5.416100402	3.173367937	9.722742444	-0.100213929	-0.303378285	-0.055983566	1.796556769	2.065578255	-224.885611	3.433265562	3.611964464	-0.223077305	-0.061157174	0	0	-12.93670391	-155.181249	-14.96570302	1	0	0	0	0	5	5	0	0	0	1	-4.483597898	2	0	1	0	0	0	0	0	0	0	0	0	32	1	41697.89487	26401
5.231108617	-0.426632063	15.22274244	-0.600213929	-0.167402307	-0.175724675	1.932532747	1.945837146	994.114389	3.641262285	3.684336381	-0.015080582	0.011214742	0	1	4.165052224	341.9171478	28.03429698	0	0	0	0	0	2.48	3	0	1	0	0	-7.753597898	1	1	0	0	0	0	0	0	0	0	0	0	31	1	22386.11909	26409
5.231108617	3.173367937	4.822742444	-0.000213929	0.197859765	-0.122801414	2.297794818	1.998760407	151.614389	3.884871635	3.720237861	0.228528768	0.047116222	1	0	-0.63160041	-99.41938854	2.034296978	1	0	0	0	1	1.24	4	0	0	1	0	-6.233597898	1	1	0	0	0	0	0	0	0	0	0	0	34	1	24830.70877	26412
5.252273428	1.573367937	15.62274244	-0.000213929	-0.122861879	-0.552732512	1.977073175	1.568829309	196.114389	3.599896084	3.403120249	-0.056446782	-0.270001389	0	0	-4.955496475	-167.5241131	36.03429698	0	0	0	0	0	2.68	3	0	1	0	0	-6.183597898	1	1	0	0	0	0	0	0	0	0	0	0	29	2	7429.207768	26434
5.356586275	0.673367937	11.02274244	0.099786071	-0.00977775	-0.072220902	2.090157303	2.049340918	1343.114389	3.465432888	3.350668977	-0.190909979	-0.322452662	1	0	15.79952261	49.21717673	-12.96570302	0	0	0	0	0	3.34	3	0	1	0	0	3.136402102	0	0	0	0	0	0	0	0	0	0	0	0	34	2	42859.13107	26481
5.220355825	1.273367937	9.822742444	0.299786071	-0.178688635	-0.371293469	1.921246419	1.750268351	1991.114389	3.312857589	3.498456843	-0.343485278	-0.174664796	0	0	0.840961846	-69.21683446	-8.965703022	0	0	0	1	0	5	5	0	0	0	1	15.9664021	0	0	0	0	0	0	0	0	0	0	0	0	42	1	6588.069859	26482
5.361292166	1.973367937	10.92274244	0.399786071	0.022687602	0.066883253	2.122622656	2.188445074	-580.385611	3.709046189	3.705574051	0.052703322	0.032452413	0	0	-9.343242692	-119.1669516	15.03429698	1	0	1	0	0	1.84	1	0	0	0	0	-1.673597898	0	0	0	0	0	0	0	0	0	0	0	0	36	2	13759.15487	26489
5.332718793	-1.526632063	3.822742444	-0.700213929	-0.446454692	-0.181464178	1.653480362	1.940097643	-1028.885611	3.352867614	3.499868536	-0.303475253	-0.173253102	0	0	16.35725739	-10.98190217	-9.965703022	1	0	0	1	0	1.09	3	0	1	0	0	1.516402102	0	0	0	0	0	0	0	0	0	0	0	0	33	1	16434.31172	26493
5.049856007	0.473367937	0.122742444	-0.400213929	-0.313913141	-0.351271088	1.786021913	1.770290733	384.114389	3.493208561	3.337011295	-0.163134306	-0.336110344	0	1	-1.758429853	-38.04791806	-24.96570302	1	0	0	0	0	3.28	3	0	1	0	0	-3.463597898	2	0	1	0	0	0	0	0	0	0	0	0	29	1	35651.59183	26525
5.123963979	-0.526632063	-0.177257556	-0.300213929	-0.571304458	-0.356276244	1.528630596	1.765285577	3462.114389	3.114722538	3.27232774	-0.541620328	-0.400793899	0	0	-3.0101248	-250.6213877	-25.96570302	0	0	0	0	0	0.27	3	0	1	0	0	-9.773597898	2	0	1	0	0	0	0	0	0	0	0	0	34	2	22429.78403	26579
5.278114659	-0.226632063	3.622742444	0.099786071	-0.448385061	-0.658946511	1.651549993	1.46261531	2903.114389	3.635754095	3.563371053	-0.020588771	-0.109750585	1	0	-15.61239185	21.88236312	-20.96570302	0	0	0	0	1	3.27	3	0	1	0	0	5.006402102	2	0	1	0	0	0	0	0	0	0	0	0	39	2	34215.08264	26580
5.313205979	5.573367937	34.42274244	-0.400213929	0.001574486	-0.149950017	2.10150954	1.971611804	886.114389	3.633730634	3.607849415	-0.022612233	-0.065272224	0	1	2.522494587	284.2976368	4.034296978	0	0	0	0	0	4.08	4	0	0	1	0	-0.873597898	0	0	0	0	0	0	0	0	0	0	0	0	31	2	38988.1328	26584
5.313205979	-3.326632063	-11.37725756	-0.900213929	-0.059403943	-0.069321472	2.040531111	2.052240349	-615.385611	3.66607799	3.593802051	0.009735123	-0.079319588	0	1	-4.497703853	-102.9663747	16.03429698	0	0	0	0	0	3.56	3	0	1	0	0	-4.273597898	2	0	1	0	0	0	0	0	0	0	0	0	32	1	23734.47201	26616
5.521460918	-3.326632063	-13.77725756	-1.100213929	-0.235699042	-0.013682599	1.864236012	2.107879222	-72.88561104	3.497908405	3.490103689	-0.158434462	-0.18301795	0	0	11.14590338	110.2569214	-19.96570302	1	0	0	0	0	0.4	5	0	0	0	1	-2.563597898	0	0	0	0	0	0	0	0	0	0	0	0	32	2	4066.266012	26622
5.298317367	4.573367937	17.22274244	1.199786071	-0.756389411	0.112404519	1.343545643	2.233966339	2942.614389	3.696277187	3.654432083	0.039934321	-0.018689556	1	0	15.35676133	12.94211871	-15.96570302	0	0	0	1	0	0.9	3	0	1	0	0	-1.103597898	0	0	0	0	0	0	0	0	0	0	0	0	42	1	13176.13972	26640
5.365976015	-1.926632063	-5.377257556	-0.800213929	-0.05428304	-0.135264985	2.045652014	1.986296836	817.614389	3.759296481	3.497134238	0.102953614	-0.175987401	0	0	5.777994658	384.5766958	-15.96570302	1	1	0	0	0	0.06	1	0	0	0	0	9.016402102	0	0	0	0	0	0	0	0	0	0	0	0	38	1	15056.76264	26645
5.451038454	2.673367937	49.32274244	-0.700213929	0.312989913	-0.281612123	2.412924966	1.839949698	-542.385611	3.766243453	3.512913346	0.109900586	-0.160208292	1	0	10.06401838	168.6411479	14.03429698	0	0	0	0	0	4.59	4	0	0	1	0	17.1264021	0	0	0	0	0	0	0	0	0	0	0	0	39	2	22293.88703	26662
5.402677382	9.473367937	15.62274244	1.899786071	-0.233422629	0.211540237	1.866512425	2.333102058	560.114389	3.384099862	3.609852011	-0.272243004	-0.063269628	1	0	-9.831058176	283.6844596	-6.965703022	0	0	0	0	0	2.27	3	0	1	0	0	-0.523597898	2	0	1	0	0	0	0	0	0	0	0	0	32	2	46652.05752	26684
5.209486153	3.773367937	23.92274244	1.799786071	-0.477132965	0.221296344	1.622802089	2.342858165	649.114389	3.438739082	3.688291415	-0.217603784	0.015169777	1	0	-1.229242749	-39.23474599	-19.96570302	0	0	0	0	0	2.69	4	0	0	1	0	-11.2735979	1	1	0	0	0	0	0	0	0	0	0	0	42	2	32020.98971	26687
5.356586275	-2.426632063	-8.977257556	-0.600213929	-0.326625789	-0.351988951	1.773309265	1.76957287	472.114389	3.423277027	3.249608163	-0.233065839	-0.423513476	0	1	-0.183648797	-48.61455096	5.034296978	0	0	0	0	0	2.661612426	4	0	0	1	0	-9.693597898	3	0	0	1	0	0	0	0	0	0	0	0	31	2	14387.5432	26702
5.087596335	1.873367937	47.92274244	0.599786071	-0.138405335	-0.038481819	1.961529719	2.083080002	1057.114389	3.406838313	3.663964233	-0.249504553	-0.009157406	1	0	-7.208320503	-121.4304647	22.03429698	1	0	0	0	0	1	1	0	0	0	0	-3.803597898	2	0	1	0	0	0	0	0	0	0	0	0	34	2	15006.09447	26721
5.416100402	-0.426632063	10.82274244	0.399786071	0.169448425	-0.057130691	2.269383479	2.06443113	-711.385611	3.831247004	3.608494545	0.174904138	-0.064627093	0	0	-1.202798511	-94.91115734	1.034296978	1	0	0	0	0	4.8	4	0	0	1	0	4.886402102	0	0	0	0	0	0	0	0	0	0	0	0	34	2	57219.78316	26733
5.327876169	-1.326632063	6.622742444	-1.100213929	0.341263359	0.029342452	2.441198413	2.150904273	-200.385611	3.808028912	3.768199819	0.151686045	0.09507818	0	1	8.202296776	204.5796298	-8.965703022	1	1	0	0	0	1.33	4	0	0	1	0	-6.783597898	0	0	0	0	0	0	0	0	0	0	0	0	38	2	21827.50593	26752
4.844187086	2.373367937	5.522742444	-0.600213929	0.017730955	-0.037738508	2.117666009	2.083823313	64.11438896	3.542368219	3.469524806	-0.113974648	-0.203596833	1	0	-2.51143873	-71.61380282	-21.96570302	1	0	0	1	0	0.64	4	0	0	1	0	17.9864021	0	0	0	0	0	0	0	0	0	0	0	0	39	2	13886.26084	26756
5.247024072	1.773367937	19.62274244	1.399786071	-0.14744098	-0.061181637	1.952494074	2.060380184	-743.385611	3.590625411	3.601348204	-0.065717456	-0.071773434	0	0	-3.217733326	-146.7442783	-1.965703022	1	0	0	0	0	5	5	0	0	0	1	-3.693597898	0	0	0	0	0	0	0	0	0	0	0	0	30	1	47629.80808	26757
5.214935758	4.973367937	9.622742444	0.799786071	0.233206935	-0.236934998	2.333141988	1.884626823	2042.114389	3.642482641	3.526085037	-0.013860225	-0.147036601	1	0	-9.573525974	-249.1439926	-20.96570302	0	0	0	0	0	2.15	4	0	0	1	0	-3.403597898	2	0	1	0	0	0	0	0	0	0	0	0	35	2	33707.23586	26771
5.003946306	3.973367937	21.82274244	0.499786071	0.178663698	-0.096985191	2.278598752	2.02457663	1832.114389	3.543852343	3.393986556	-0.112490524	-0.279135083	1	0	8.614438835	-281.9268965	-9.965703022	0	0	0	0	0	2.81	3	0	1	0	0	-0.623597898	0	0	0	0	0	0	0	0	0	0	0	0	34	2	44680.60056	26778
5.18178355	2.273367937	25.72274244	-0.600213929	0.159034842	-0.16465969	2.258969895	1.956902131	-229.385611	3.656064897	3.54404165	-0.00027797	-0.129079989	0	0	-2.732520975	191.044555	7.034296978	1	0	0	0	0	1.76	4	0	0	1	0	-1.693597898	0	0	0	0	0	0	0	0	0	0	0	0	31	1	43486.41251	26784
5.375278408	0.673367937	5.722742444	-0.300213929	0.059188115	0.192070274	2.159123169	2.313632095	-839.885611	3.640443782	3.752684949	-0.015899084	0.079563311	0	0	0.86660031	-48.45074401	38.03429698	0	0	0	0	0	2.23	4	0	0	1	0	-4.043597898	0	0	0	0	0	0	0	0	0	0	0	0	29	1	9455.838793	26785
5.231108617	-1.326632063	0.622742444	-0.900213929	-0.062521284	0.046354419	2.03741377	2.16791624	-305.385611	3.517450597	3.701819206	-0.138892269	0.028697568	0	0	0.037864174	-92.67709802	1.034296978	1	0	0	1	0	0.58	3	0	1	0	0	17.4064021	1	1	0	0	0	0	0	0	0	0	0	0	35	1	10581.47115	26796
5.549076085	-0.826632063	4.122742444	-0.500213929	-0.023983956	-0.179203459	2.075951098	1.942358362	-251.885611	3.563327206	3.537601946	-0.093015661	-0.135519693	0	0	8.427547082	-101.9214693	34.03429698	1	0	0	0	0	1.2	2	1	0	0	0	3.576402102	1	1	0	0	0	0	0	0	0	0	0	0	33	1	7889.005983	26799
5.267858159	-1.526632063	-0.977257556	-0.700213929	0.002168111	0.01724325	2.102103165	2.138805071	-778.885611	3.634357667	3.520031289	-0.0219852	-0.15309035	0	0	9.622174081	-59.23730814	0.034296978	1	0	0	0	0	4.47	4	0	0	1	0	8.336402102	0	0	0	0	0	0	0	0	0	0	0	0	32	2	64097.34616	26801
5.272999559	2.373367937	15.92274244	-0.500213929	0.19117401	-0.044210061	2.291109064	2.07735176	-412.885611	3.746689749	3.655185032	0.090346882	-0.017936606	0	0	-1.789861696	-121.6687519	34.03429698	0	0	0	0	1	1.2	1	0	0	0	0	1.596402102	0	0	0	0	0	0	0	0	0	0	0	0	34	2	4580.890819	26815
5.598421959	11.17336794	31.02274244	4.699786071	-0.169996992	0.015583324	1.929938062	2.137145145	-1271.385611	3.47100235	3.686086498	-0.185340517	0.012964859	0	0	-1.995080971	-84.77562086	15.03429698	1	0	0	1	0	0.63	2	1	0	0	0	15.8864021	0	0	0	0	0	0	0	0	0	0	0	0	36	2	6715.978883	26842
5.411646052	3.073367937	20.52274244	-0.100213929	-0.323059126	0.065510701	1.776875928	2.187072522	-643.385611	3.404819714	3.713891439	-0.251523153	0.0407698	1	0	-0.628834541	192.7773624	1.034296978	0	0	0	1	0	5	4	0	0	1	0	-0.173597898	1	1	0	0	0	0	0	0	0	0	0	0	35	1	9524.127206	26854
5.159055299	4.173367937	20.02274244	0.399786071	-0.216303788	0.259375873	1.883631266	2.380937694	174.114389	3.721755096	3.74660907	0.065412229	0.073487431	1	0	-0.899799108	-149.1172441	-4.965703022	0	1	0	0	0	2.34	4	0	0	1	0	-7.923597898	0	0	0	0	0	0	0	0	0	0	0	0	31	1	11501.59067	26858
5.135798437	-0.926632063	5.322742444	-0.100213929	0.055979785	0.10797251	2.155914839	2.229534331	-249.385611	3.744779628	3.788942475	0.088436762	0.115820836	1	0	3.676929266	-112.5429524	26.03429698	0	0	0	0	0	4.56	3	0	1	0	0	-3.003597898	1	1	0	0	0	0	0	0	0	0	0	0	39	2	16073.40212	26862
5.587248658	1.173367937	6.122742444	0.999786071	-0.108542472	-0.239006542	1.991392582	1.882555279	839.614389	3.572751852	3.603398296	-0.083591015	-0.069723343	1	1	-5.696328531	-28.65616091	7.034296978	0	0	0	1	0	4.34	3	0	1	0	0	-1.063597898	0	0	0	0	0	0	0	0	0	0	0	0	37	2	24610.50709	26863
5.501258211	-1.126632063	-1.077257556	3.299786071	-0.132649603	0.08622745	1.967285451	2.207789271	362.614389	3.699753167	3.744624441	0.0434103	0.071502803	1	0	0.985419198	222.8319093	-4.965703022	1	1	0	0	0	0.88	4	0	0	1	0	8.616402102	2	0	1	0	0	0	0	0	0	0	0	0	42	2	6685.784382	26864
5.056245805	-0.926632063	-0.677257556	-0.800213929	0.081173337	0.410808277	2.181108391	2.532370098	-1477.885611	3.696852864	3.860080495	0.040509998	0.186958856	1	0	-1.035270523	-80.26453684	15.03429698	1	1	0	0	0	0.83	1	0	0	0	0	6.606402102	0	0	0	0	0	0	0	0	0	0	0	0	40	1	1320.787618	26871
5.438079309	-3.326632063	-10.17725756	-0.900213929	-0.105232158	0.062468746	1.994702896	2.184030567	-1103.385611	3.542341955	3.643033656	-0.114000911	-0.030087983	1	0	1.134305703	-62.37124917	26.03429698	0	0	0	0	0	1.2	3	0	1	0	0	-2.233597898	1	1	0	0	0	0	0	0	0	0	0	0	33	1	6939.360075	26883
5.141663557	0.973367937	15.22274244	-0.500213929	-0.006560012	-0.139202246	2.093375042	1.982359575	-670.385611	3.689499914	3.574627415	0.033157047	-0.098494223	0	1	2.617498806	-4.836861787	35.03429698	0	0	0	0	0	1.82	5	0	0	0	1	3.646402102	1	1	0	0	0	0	0	0	0	0	0	0	29	1	9455.838793	26889
5.241747015	0.173367937	6.722742444	0.299786071	0.00391772	-0.158770234	2.103852774	1.962791587	-714.885611	3.640933946	3.59566485	-0.015408921	-0.077456788	0	1	0.241637384	164.9019661	27.03429698	0	0	0	0	0	5	5	0	0	0	1	0.846402102	0	0	0	0	0	0	0	0	0	0	0	0	29	2	13489.26348	26908
5.493061443	1.173367937	1.622742444	-0.400213929	0.244600546	0.513271276	2.3445356	2.634833097	-345.885611	3.724595483	4.07176705	0.068252617	0.398645412	1	0	-4.787641045	-144.8616651	17.03429698	1	1	0	0	0	2.264084045	3	0	1	0	0	-5.553597898	0	0	0	0	0	0	0	0	0	0	0	0	40	1	1812.515846	26912
5.463831805	4.373367937	6.422742444	-0.800213929	-0.294672048	-0.083952983	1.805263005	2.037608838	-243.385611	3.962676515	3.523021483	0.306333649	-0.150100155	1	0	-1.462231491	-60.07978806	2.034296978	0	1	0	0	0	2.79	1	0	0	0	0	5.426402102	2	0	1	0	0	0	0	0	0	0	0	0	42	1	6784.739659	26915
5.38907173	8.373367937	-8.477257556	6.999786071	-0.007883921	0.379664299	2.092051133	2.50122612	-511.885611	3.680868789	3.788037637	0.024525922	0.114915998	1	1	-5.566291754	-17.25746563	-4.965703022	0	1	0	0	0	0.53	2	1	0	0	0	-1.523597898	0	0	0	0	0	0	0	0	0	0	0	0	40	2	7369.369587	26955
5.365976015	-1.026632063	-5.077257556	0.299786071	0.068938845	0.474544931	2.168873899	2.596106752	-426.385611	3.662794692	4.15942032	0.006451826	0.486298682	1	0	-3.549041267	-17.18412254	-4.965703022	1	1	0	0	0	2.09	1	0	0	0	0	-7.013597898	0	0	0	0	0	0	0	0	0	0	0	0	40	1	7935.01288	26972
5.204006687	0.473367937	0.922742444	-0.300213929	-0.060721381	-0.086870741	2.039213673	2.03469108	169.614389	3.523519404	3.647628812	-0.132823462	-0.025492826	1	0	-0.325196864	-83.37628666	-11.96570302	1	0	0	0	0	3.25	4	0	0	1	0	5.706402102	0	0	0	0	0	0	0	0	0	0	0	0	32	2	46631.58554	26984
5.056245805	-2.126632063	-2.177257556	0.199786071	-0.149406477	-0.53967874	1.950528577	1.581883081	-233.385611	3.486770618	3.221347564	-0.169572249	-0.451774074	0	0	7.268006131	168.1598343	-15.96570302	1	0	0	1	0	0.46	3	0	1	0	0	-0.603597898	0	0	0	0	0	0	0	0	0	0	0	0	30	1	16440.15393	26995
5.416100402	-1.226632063	-3.077257556	-0.400213929	0.071831071	-0.251901326	2.171766125	1.869660495	997.114389	3.542218246	3.882369154	-0.11412462	0.209247515	1	0	10.17677871	-214.2678564	-17.96570302	1	0	0	0	0	0.8	5	0	0	0	1	-0.503597898	2	0	1	0	0	0	0	0	0	0	0	0	40	2	24383.94308	26997
5.030437921	-0.926632063	-2.777257556	-0.400213929	0.369517	0.439126923	2.469452054	2.560688744	-335.885611	3.915620828	3.794537116	0.259277962	0.121415478	1	0	-3.46200269	-151.2450913	-11.96570302	0	1	0	0	0	2.36	3	0	1	0	0	-5.763597898	1	1	0	0	0	0	0	0	0	0	0	0	42	2	15424.65637	27018
5.459585514	1.273367937	10.42274244	0.299786071	-0.060727131	0.130655638	2.039207923	2.252217459	-254.885611	3.752141895	3.684261969	0.095799029	0.011140331	0	0	2.069648741	-32.23261954	28.03429698	0	0	0	0	0	1.34	5	0	0	0	1	4.736402102	1	1	0	0	0	0	0	0	0	0	0	0	42	1	24905.78215	27024
5.093750201	2.073367937	10.42274244	-0.400213929	-0.010133372	0.368284081	2.089801682	2.489845902	-248.385611	3.51943692	3.960223262	-0.136905946	0.287101623	1	0	2.884146226	18.72109795	11.03429698	1	0	0	0	0	4.59	4	0	0	1	0	15.1864021	0	0	0	0	0	0	0	0	0	0	0	0	39	2	35300.06077	27066
5.549076085	0.873367937	10.32274244	0.299786071	-0.146126418	-0.132202113	1.953808636	1.989359708	-592.885611	3.565834199	3.592836212	-0.090508667	-0.080285427	0	0	0.84498828	73.91282717	15.03429698	0	0	0	0	0	2.39	4	0	0	1	0	9.466402102	1	1	0	0	0	0	0	0	0	0	0	0	33	2	19885.67604	27072
5.093750201	1.773367937	10.92274244	-0.200213929	-0.344897278	-0.137586659	1.755037776	1.983975162	-562.885611	3.408775739	3.540467085	-0.247567128	-0.132654554	1	0	15.46195208	132.9799962	-12.96570302	0	0	0	0	0	1.88	3	0	1	0	0	10.2364021	0	0	0	0	0	0	0	0	0	0	0	0	34	2	42859.13107	27078
5.262690189	-1.126632063	5.522742444	-0.600213929	0.023661064	-0.00888851	2.123596118	2.112673311	182.114389	3.488404042	3.478810054	-0.167938825	-0.194311585	0	0	-1.69501508	-222.9585067	-2.965703022	1	0	0	0	0	0.44	2	1	0	0	0	-6.683597898	2	0	1	0	0	0	0	0	0	0	0	0	39	2	21636.48845	27079
5.398162702	-1.926632063	8.122742444	-0.600213929	-0.268193771	-0.013895732	1.831741283	2.107666089	-329.885611	3.513922431	3.718456601	-0.142420436	0.045334962	0	1	0.962568261	-20.80684524	4.034296978	1	0	0	1	0	1.79	4	0	0	1	0	-2.293597898	2	0	1	0	0	0	0	0	0	0	0	0	33	2	10557.42359	27091
5.351858133	0.173367937	1.722742444	-0.200213929	0.154109389	0.573042057	2.254044443	2.694603878	683.614389	3.76094435	3.9681988	0.104601484	0.295077162	0	0	-8.110462462	-123.1199485	32.03429698	0	1	0	0	0	1.29	3	0	1	0	0	-3.693597898	0	0	0	0	0	0	0	0	0	0	0	0	38	2	1381.452673	27092
5.370638028	-0.326632063	-5.877257556	-0.600213929	0.072475492	0.240957956	2.172410545	2.362519777	-21.38561104	3.788616001	3.877976892	0.132273134	0.204855253	1	1	-16.36163727	-114.2344027	-4.965703022	0	1	0	0	0	1.52	5	0	0	0	1	-1.563597898	2	0	1	0	0	0	0	0	0	0	0	0	43	1	8650.652418	27104
5.308267697	3.073367937	20.52274244	-0.400213929	-0.523196878	0.107172568	1.576738176	2.228734389	550.614389	3.356199774	3.696432729	-0.300143093	0.02331109	0	1	-7.920000613	-260.4771423	20.03429698	1	0	0	0	0	4	4	0	0	1	0	-4.073597898	0	0	0	0	0	0	0	0	0	0	0	0	35	2	20181.77129	27108
5.062595033	-0.226632063	-6.077257556	-0.200213929	-0.030501656	-0.114803246	2.069433398	2.006758575	726.114389	3.555408501	3.655507791	-0.100934365	-0.017613847	0	1	-8.115123809	-152.4919149	-17.96570302	1	0	0	1	0	1.31	3	0	1	0	0	11.2664021	1	1	0	0	0	0	0	0	0	0	0	0	33	1	12620.35078	27119
5.568344504	9.573367937	6.022742444	-0.200213929	-0.161970079	-0.125403247	1.937964975	1.996158574	-249.385611	3.608011364	3.602997201	-0.048331502	-0.070124438	0	1	-0.59692807	-20.7584652	26.03429698	1	0	0	0	0	4.95	4	0	0	1	0	-0.833597898	1	1	0	0	0	0	0	0	0	0	0	0	30	2	21378.75166	27129
5.010635294	5.373367937	3.122742444	-0.100213929	0.272112368	-0.023421184	2.372047422	2.098140637	-605.385611	3.780020046	3.584174438	0.123677179	-0.088947201	1	0	-6.959964303	-8.991595529	0.034296978	1	0	0	1	0	1.44	4	0	0	1	0	-2.873597898	3	0	0	1	0	0	0	0	0	0	0	0	41	1	9988.813267	27154
5.283203729	-0.426632063	24.92274244	-0.800213929	-0.010872963	0.406080234	2.08906209	2.527642055	818.114389	3.613078228	3.916246036	-0.043264639	0.243124397	0	0	0.735919069	-201.2285462	16.03429698	0	0	0	0	0	3.14	5	0	0	0	1	-0.773597898	1	1	0	0	0	0	0	0	0	0	0	0	38	1	22665.25107	27156
5.411646052	-1.726632063	-0.577257556	-1.100213929	-0.008362746	0.115083472	2.091572307	2.236645293	-583.385611	3.749743894	3.88447834	0.093401028	0.211356701	1	0	-0.364234127	-72.22456666	39.03429698	1	0	0	0	0	0.93	3	0	1	0	0	3.696402102	1	1	0	0	0	0	0	0	0	0	0	0	37	2	9587.718908	27165
5.198497031	0.173367937	15.12274244	-0.200213929	0.134714251	0.32637576	2.234649305	2.447937581	-89.88561104	3.661218389	3.775494364	0.004875522	0.102372726	0	0	-9.752119066	-156.9967054	35.03429698	0	0	0	0	0	1.92	5	0	0	0	1	1.546402102	0	0	0	0	0	0	0	0	0	0	0	0	32	2	11697.14763	27166
5.342334252	1.573367937	18.02274244	-0.200213929	0.17269788	0.036784562	2.272632934	2.158346383	-962.885611	3.747711734	3.656847938	0.091368868	-0.016273701	0	0	2.912910878	-33.41021617	38.03429698	1	0	0	0	0	4.13	4	0	0	1	0	-1.413597898	1	1	0	0	0	0	0	0	0	0	0	0	31	1	10923.60727	27170
5.187385806	3.373367937	20.82274244	0.599786071	-0.076286231	0.220982518	2.023648823	2.342544339	-487.885611	3.544394367	3.819836676	-0.1119485	0.146715038	0	0	-3.890669705	150.8848147	29.03429698	1	0	0	0	0	1.07	3	0	1	0	0	10.3264021	1	1	0	0	0	0	0	0	0	0	0	0	33	2	13487.4923	27179
5.267858159	0.273367937	82.72274244	3.699786071	0.04412811	-0.359528252	2.144063164	1.762033569	101.614389	3.629305856	3.645032304	-0.027037011	-0.028089335	0	0	-14.28765666	-79.46193247	-14.96570302	0	0	0	0	1	1.47	2	1	0	0	0	-3.083597898	0	0	0	0	0	0	0	0	0	0	0	0	42	2	35543.00049	27187
5.204006687	-1.026632063	-4.977257556	-0.000213929	0.205782786	-0.188871853	2.305717839	1.932689968	-1252.385611	3.661521243	3.766739997	0.005178377	0.093618358	1	0	1.269874111	-81.49403191	-18.96570302	1	0	1	0	0	2.58	4	0	0	1	0	-1.983597898	0	0	0	0	0	0	0	0	0	0	0	0	41	2	31901.10576	27216
5.111987788	0.173367937	5.922742444	-0.300213929	-0.120784358	0.196013218	1.979150696	2.317575039	-45.88561104	3.594489281	3.631562853	-0.061853585	-0.041558786	0	0	-1.222935559	213.7211294	18.03429698	1	0	0	1	0	0.62	4	0	0	1	0	12.8264021	1	1	0	0	0	0	0	0	0	0	0	0	43	2	5717.925383	27220
4.990432587	-1.226632063	-4.577257556	-0.900213929	0.099094583	0.360997334	2.199029637	2.482559154	6.114388962	3.698639042	3.897436413	0.042296175	0.224314774	0	1	6.011535063	131.2859935	37.03429698	0	0	0	0	0	5	5	0	0	0	1	-0.483597898	1	1	0	0	0	0	0	0	0	0	0	0	39	2	9031.300811	27221
5.442417711	-1.126632063	5.422742444	-0.100213929	0.299638024	0.083913612	2.399573078	2.205475433	178.114389	3.832704561	3.518733643	0.176361695	-0.154387996	0	0	0.434486052	4.180401042	-0.965703022	0	0	0	0	0	3.83	4	0	0	1	0	-1.523597898	2	0	1	0	0	0	0	0	0	0	0	0	29	1	43120.48079	27222
5.099866428	4.673367937	63.52274244	2.999786071	-0.168464655	-0.203185382	1.931470398	1.918376439	-546.385611	3.567113435	3.557605006	-0.089229431	-0.115516633	1	0	10.38448672	232.692082	19.03429698	0	0	0	0	0	4	3	0	1	0	0	0.076402102	0	0	0	0	0	0	0	0	0	0	0	0	36	2	28382.78756	27227
5.420534999	4.973367937	8.322742444	0.799786071	-0.052167821	-0.486435476	2.047767232	1.635126345	1085.114389	3.491458823	3.292009153	-0.164884044	-0.381112486	0	0	7.618368948	317.3901434	-19.96570302	0	0	0	0	0	5	3	0	1	0	0	4.676402102	2	0	1	0	0	0	0	0	0	0	0	0	32	1	37929.03051	27228
5.214935758	-2.126632063	9.922742444	-0.800213929	0.286954101	0.15667464	2.386889155	2.278236461	-767.385611	3.790345554	3.741633645	0.134002687	0.068512006	0	1	-1.180567409	137.1911439	30.03429698	0	1	0	0	0	1.09	1	0	0	0	0	0.316402102	2	0	1	0	0	0	0	0	0	0	0	0	38	2	1426.468506	27235
5.252273428	0.373367937	7.322742444	-0.500213929	0.175477757	-0.045783729	2.275412811	2.075778092	-1283.885611	3.781717543	3.572339126	0.125374677	-0.100782512	0	1	-2.299991249	-52.93318695	36.03429698	0	1	0	0	0	2.661612426	4	0	0	1	0	-2.093597898	1	1	0	0	0	0	0	0	0	0	0	0	38	2	1468.156235	27245
5.726847748	0.773367937	3.322742444	-0.500213929	0.033002552	-0.25504419	2.132937605	1.866517631	627.614389	3.500874303	3.544813223	-0.155468564	-0.128308415	0	0	3.970538475	51.10141706	0.034296978	0	1	0	0	0	4.24	2	1	0	0	0	-5.933597898	1	1	0	0	0	0	0	0	0	0	0	0	43	2	6321.662452	27251
5.505331536	-2.826632063	-8.377257556	-1.000213929	0.037112235	-0.011666049	2.137047289	2.109895772	40.11438896	3.616803091	3.952557935	-0.039539775	0.279436296	1	0	-8.91251288	37.14078979	-16.96570302	1	1	0	0	0	1.02	1	0	0	0	0	-0.333597898	0	0	0	0	0	0	0	0	0	0	0	0	38	1	4507.93863	27256
5.187385806	0.673367937	17.72274244	1.999786071	-0.329944076	-0.174027458	1.769990978	1.947534362	-979.385611	3.704379975	3.662617086	0.048037108	-0.010504553	0	0	6.358843573	-85.66327197	-0.965703022	1	0	0	1	0	0.08	3	0	1	0	0	0.966402102	0	0	0	0	0	0	0	0	0	0	0	0	30	1	10430.61565	27261
5.298317367	2.573367937	31.22274244	-0.200213929	0.090203379	-0.093686973	2.190138433	2.027874848	-22.38561104	3.777481339	3.903684955	0.121138473	0.230563317	0	0	-9.999922891	-201.3626922	8.034296978	0	0	0	0	0	5	5	0	0	0	1	-6.853597898	1	1	0	0	0	0	0	0	0	0	0	0	39	1	35004.69821	27270
5.564520407	0.973367937	18.92274244	0.999786071	-0.230258959	0.01336885	1.869676095	2.134930671	-1210.385611	3.506941218	3.707460908	-0.149401648	0.034339269	1	0	5.638623313	222.5546912	7.034296978	1	0	0	0	0	4	4	0	0	1	0	4.936402102	3	0	0	1	0	0	0	0	0	0	0	0	32	2	42985.69385	27272
5.192956851	-0.526632063	19.02274244	-0.700213929	-0.135519552	0.614680644	1.964415502	2.736242465	915.114389	3.474548808	3.965404416	-0.181794059	0.292282777	1	0	0.532301602	288.212243	2.034296978	0	1	0	0	0	3.28	4	0	0	1	0	-1.093597898	1	1	0	0	0	0	0	0	0	0	0	0	34	1	10409.10543	27285
5.272999559	-3.026632063	-11.37725756	-1.000213929	0.049908632	-0.129419523	2.149843686	1.992142298	-789.385611	3.690400616	3.603968082	0.03405775	-0.069153556	0	0	7.984817306	-91.95592258	20.03429698	1	0	0	0	0	0.96	4	0	0	1	0	13.1364021	1	1	0	0	0	0	0	0	0	0	0	0	34	2	14193.07076	27294
5.298317367	1.173367937	3.422742444	0.199786071	0.338327926	0.260600496	2.438262979	2.382162317	-422.385611	3.855686803	3.736411661	0.199343937	0.063290023	0	1	0.019123281	91.7965403	38.03429698	1	0	0	0	0	2.264084045	3	0	1	0	0	-2.063597898	0	0	0	0	0	0	0	0	0	0	0	0	31	1	10630.73369	27295
5.517452896	3.373367937	4.822742444	-0.100213929	0.17570294	0.533500342	2.275637994	2.655062163	-226.885611	3.866595208	4.033486526	0.210252342	0.360364887	1	0	-4.236049296	-90.20676985	2.034296978	1	0	0	0	0	4.59	4	0	0	1	0	1.026402102	0	0	0	0	0	0	0	0	0	0	0	0	33	1	24015.44207	27301
5.393627546	-0.826632063	4.922742444	-0.500213929	-0.16728359	0.011898659	1.932651464	2.13346048	731.114389	3.622875347	3.766034194	-0.033467519	0.092912555	1	0	13.05002625	-152.1282761	-14.96570302	1	0	0	0	0	0.77	4	0	0	1	0	10.6164021	0	0	0	0	0	0	0	0	0	0	0	0	34	2	26549.47704	27303
5.313205979	3.373367937	5.422742444	-0.100213929	0.569112461	0.396873478	2.669047515	2.518435299	2464.614389	3.762559864	4.032950347	0.106216997	0.359828709	0	0	-10.70032221	-255.7272563	-3.965703022	0	1	0	0	0	2	4	0	0	1	0	-4.853597898	0	0	0	0	0	0	0	0	0	0	0	0	40	1	8296.872143	27313
5.736572297	3.573367937	11.32274244	0.399786071	-0.213859746	0.169490059	1.886075308	2.29105188	-943.885611	3.506854335	3.813501308	-0.149488532	0.140379669	1	1	1.948575616	9.37894953	1.034296978	0	0	0	1	0	2.69	5	0	0	0	1	2.976402102	0	0	0	0	0	0	0	0	0	0	0	0	42	2	9537.778929	27317
5.398162702	0.573367937	11.02274244	0.099786071	-0.336321022	-0.297158774	1.763614032	1.824403047	969.614389	3.509620578	3.467121128	-0.146722289	-0.206000511	0	0	-14.44397932	-298.1965478	1.034296978	0	0	0	1	0	4.66	2	1	0	0	0	-0.013597898	2	0	1	0	0	0	0	0	0	0	0	0	42	2	9659.854549	27320
5.59471138	1.473367937	4.422742444	-0.200213929	-0.201711021	0.196295003	1.898224033	2.317856824	797.114389	3.734259365	4.083730987	0.077916499	0.410609348	0	1	-3.708158759	57.96010651	22.03429698	1	0	0	0	0	3.71	4	0	0	1	0	-2.213597898	0	0	0	0	0	0	0	0	0	0	0	0	30	2	22006.55382	27323
5.303304908	3.773367937	24.52274244	0.499786071	-0.130387017	-0.172049156	1.969548036	1.949512665	-524.385611	3.526891987	3.533839684	-0.12945088	-0.139281954	1	0	-1.210288568	-90.14390176	7.034296978	1	0	0	0	0	5	3	0	1	0	0	0.086402102	0	0	0	0	0	0	0	0	0	0	0	0	32	2	42985.69385	27339
5.347107531	-0.226632063	1.822742444	-0.700213929	0.199744167	-0.767967729	2.299679221	1.353594092	1087.614389	3.549917274	3.506693198	-0.106425593	-0.16642844	1	0	-2.247566986	-113.8882879	-19.96570302	0	1	0	0	0	3.41	2	1	0	0	0	0.156402102	1	1	0	0	0	0	0	0	0	0	0	0	38	2	14287.39346	27341
5.017279837	-0.926632063	-3.877257556	-0.600213929	-0.132059512	-0.153076196	1.967875542	1.968485625	-302.885611	3.506635593	3.515196684	-0.149707273	-0.157924955	1	0	-2.75516974	-69.57843914	-9.965703022	1	0	0	0	0	0.87	2	1	0	0	0	4.516402102	0	0	0	0	0	0	0	0	0	0	0	0	31	2	24865.86779	27343
5.384495063	0.473367937	7.222742444	-0.300213929	0.028830993	-0.071067165	2.128766047	2.050494656	-178.885611	3.715024458	3.70496897	0.058681591	0.031847332	0	0	-1.689035689	-177.4357053	-17.96570302	1	0	0	0	0	2.56	5	0	0	0	1	2.506402102	2	0	1	0	0	0	0	0	0	0	0	0	29	1	34642.76321	27345
5.288267031	-2.826632063	-10.37725756	-0.700213929	-0.09552549	0.386578588	2.004409564	2.508140409	376.114389	3.610905412	3.982381885	-0.045437455	0.309260246	1	0	6.509287662	-42.11250955	-4.965703022	1	1	0	0	0	1.09	2	1	0	0	0	-5.043597898	0	0	0	0	0	0	0	0	0	0	0	0	42	1	6539.377937	27358
5.241747015	0.773367937	13.52274244	1.699786071	-0.063800075	0.25004605	2.036134978	2.371607871	-1018.385611	3.536558905	3.769563337	-0.119783962	0.096441698	0	1	2.461292957	186.8914723	39.03429698	0	0	0	0	0	2.89	3	0	1	0	0	-4.363597898	0	0	0	0	0	0	0	0	0	0	0	0	35	1	8467.09442	27377
4.905274778	-0.326632063	-1.377257556	-0.600213929	-0.139010354	-0.136772114	1.9609247	1.984789706	-1482.385611	3.572790501	3.56820546	-0.083552366	-0.104916178	0	0	1.886459856	-93.82142389	0.034296978	1	0	0	0	0	0.86	3	0	1	0	0	-9.153597898	2	0	1	0	0	0	0	0	0	0	0	0	35	2	22179.7028	27407
5.493061443	-0.526632063	-3.477257556	-0.900213929	-0.019372096	0.092016495	2.080562957	2.213578316	-605.385611	3.732087898	3.73321358	0.075745032	0.060091941	1	0	-3.425813537	-77.09536761	39.03429698	1	0	0	0	0	1.74	4	0	0	1	0	-6.033597898	1	1	0	0	0	0	0	0	0	0	0	0	29	1	8973.387681	27411
4.976733742	7.073367937	22.42274244	2.499786071	-0.251346291	-0.031541412	1.848588763	2.090020409	-252.885611	3.505901032	3.634045653	-0.150441835	-0.039075985	1	0	3.948209381	-54.04950563	-4.965703022	1	1	0	0	0	3.98	4	0	0	1	0	2.406402102	0	0	0	0	0	0	0	0	0	0	0	0	36	2	10425.15758	27421
5.220355825	-1.626632063	24.12274244	2.099786071	0.288432808	0.203374166	2.388367862	2.324935986	-1168.385611	3.705228137	3.746317038	0.048885271	0.073195399	1	0	0.564955708	114.0499853	26.03429698	1	0	0	1	0	3.71	5	0	0	0	1	13.6464021	2	0	1	0	0	0	0	0	0	0	0	0	36	1	6872.218168	27429
5.416100402	4.173367937	17.32274244	0.499786071	-0.202946338	-0.086266936	1.896988716	2.035294885	396.614389	3.53872519	3.747996572	-0.117617677	0.074874934	0	1	8.734500097	-9.337567808	7.034296978	0	0	0	0	0	4.98	3	0	1	0	0	-1.273597898	2	0	1	0	0	0	0	0	0	0	0	0	34	2	41627.92729	27433
5.768320996	-1.126632063	-7.777257556	-0.500213929	-0.046205108	0.239788484	2.053729946	2.361350305	334.614389	3.608543618	3.713204723	-0.047799249	0.040083085	1	0	-6.189056094	-133.7456877	-18.96570302	1	1	0	0	0	1.81	2	1	0	0	0	8.446402102	0	0	0	0	0	0	0	0	0	0	0	0	43	2	1544.30096	27464
5.545177444	-1.826632063	-7.677257556	-0.100213929	-0.126701819	-0.248840246	1.973233235	1.872721575	67.61438896	3.541818749	3.582550547	-0.114524117	-0.090571092	0	1	-2.28858441	-209.9815067	-17.96570302	1	0	0	1	0	0.66	3	0	1	0	0	17.4264021	0	0	0	0	0	0	0	0	0	0	0	0	33	1	12620.35078	27467
5.351858133	-1.526632063	-0.977257556	-0.900213929	-0.158813786	0.1299999	1.941121267	2.251561721	966.114389	3.710171603	3.673166002	0.053828737	4.44E-05	0	0	1.458858143	-162.1858981	1.034296978	0	0	0	0	0	1.97	4	0	0	1	0	3.856402102	1	1	0	0	0	0	0	0	0	0	0	0	29	1	51417.33116	27471
5.135798437	1.073367937	10.32274244	0.399786071	0.412579159	0.152346128	2.512514213	2.273907949	1220.114389	3.702302414	3.637053655	0.045959547	-0.036067984	0	0	0.666644864	-67.55593845	30.03429698	0	0	0	0	0	2.56	4	0	0	1	0	-2.753597898	1	1	0	0	0	0	0	0	0	0	0	0	32	2	19289.64126	27490
5.484796933	-1.826632063	-6.177257556	-0.800213929	-0.018541421	-0.077290611	2.081393632	2.04427121	-532.885611	3.482221047	3.616835788	-0.174121819	-0.05628585	1	0	-7.577468142	84.0817097	-23.96570302	1	1	0	0	0	0.74	3	0	1	0	0	0.576402102	0	0	0	0	0	0	0	0	0	0	0	0	34	1	18038.08541	27506
5.252273428	2.173367937	10.22274244	-0.600213929	-0.395114708	-0.250320991	1.704820346	1.87124083	-120.885611	3.330173558	3.475359262	-0.326169308	-0.197762376	0	1	-1.677637743	7.415339279	-2.965703022	1	0	0	1	0	3.9	3	0	1	0	0	-9.693597898	2	0	1	0	0	0	0	0	0	0	0	0	32	1	12393.15189	27508
5.023880521	2.473367937	15.52274244	0.599786071	0.686616401	-0.146392775	2.786551455	1.975169046	-437.385611	3.900641595	3.671201958	0.244298728	-0.00191968	0	0	-9.891595503	-199.9518548	-14.96570302	0	0	0	1	0	0.56	2	1	0	0	0	-6.123597898	2	0	1	0	0	0	0	0	0	0	0	0	35	2	8198.928173	27532
4.990432587	-1.226632063	2.522742444	-0.700213929	0.403858349	-0.201843902	2.503793402	1.919717919	185.114389	3.89439701	3.601154078	0.238054143	-0.071967561	0	1	12.69616718	125.3744757	31.03429698	1	1	0	0	0	0.75	1	0	0	0	0	15.7664021	0	0	0	0	0	0	0	0	0	0	0	0	38	2	2064.190237	27552
5.043425117	0.273367937	11.82274244	0.899786071	-0.04349126	0.013764522	2.056443794	2.135326343	238.614389	3.709152043	3.868050383	0.052809176	0.194928744	0	0	5.536935784	125.5383997	-8.965703022	0	0	0	0	0	4.24	4	0	0	1	0	0.506402102	0	0	0	0	0	0	0	0	0	0	0	0	30	2	31627.5066	27554
5.204006687	-0.426632063	-1.477257556	-0.400213929	-0.182029048	0.102947596	1.917906006	2.224509417	-519.385611	3.482682079	3.655151747	-0.173660788	-0.017969892	1	0	9.102146817	169.2887115	21.03429698	1	0	0	0	0	3.6	3	0	1	0	0	0.276402102	1	1	0	0	0	0	0	0	0	0	0	0	37	2	22042.07429	27559
5.590986981	1.373367937	22.92274244	-0.500213929	0.020946776	0.297197301	2.12088183	2.418759122	-335.385611	3.668931726	3.798961327	0.012588859	0.125839688	0	0	5.223722544	-12.03144865	39.03429698	1	0	0	0	0	3.71	3	0	1	0	0	-8.843597898	1	1	0	0	0	0	0	0	0	0	0	0	31	1	10923.60727	27574
5.484796933	-3.326632063	25.22274244	-0.200213929	0.186042944	0.293566572	2.285977998	2.415128393	-400.885611	3.667694914	3.837888868	0.011352047	0.164767229	1	0	0.360746004	-24.9273758	23.03429698	0	0	0	0	0	3.04	3	0	1	0	0	-5.693597898	1	1	0	0	0	0	0	0	0	0	0	0	39	2	24220.3439	27597
5.278114659	0.673367937	7.322742444	0.199786071	-0.077037823	0.104072532	2.022897231	2.225634353	1204.114389	3.6335821	3.709841779	-0.022760766	0.03672014	0	1	-9.807116775	-98.20451238	8.034296978	0	0	0	0	0	2.92	4	0	0	1	0	-0.593597898	0	0	0	0	0	0	0	0	0	0	0	0	37	2	38395.2545	27598
5.043425117	-2.526632063	24.72274244	1.199786071	0.140886784	0.417189972	2.240821837	2.538751793	-842.885611	3.726877842	3.923266431	0.070534975	0.250144792	1	0	0.37642365	3.366289881	-3.965703022	1	0	0	1	0	2.56	4	0	0	1	0	-2.863597898	1	1	0	0	0	0	0	0	0	0	0	0	42	2	10462.7243	27604
5.081404365	1.473367937	7.922742444	1.299786071	0.04187847	-0.070508087	2.141813524	2.051053734	1244.614389	3.858315075	3.764874413	0.201972208	0.091752774	1	0	-20.48348567	-253.185507	-24.96570302	0	0	0	0	0	0.33	4	0	0	1	0	-4.913597898	0	0	0	0	0	0	0	0	0	0	0	0	36	1	34590.36179	27606
5.043425117	0.373367937	0.522742444	-0.400213929	-0.76621202	-0.272847355	1.333723034	1.848714466	83.11438896	3.238929836	3.546841097	-0.41741303	-0.126280541	1	0	-9.827333334	-155.1155499	-24.96570302	0	1	0	0	0	1.11	4	0	0	1	0	-5.153597898	0	0	0	0	0	0	0	0	0	0	0	0	31	1	15941.95372	27607
5.529429088	-0.626632063	7.822742444	-0.300213929	-0.148913191	0.346727722	1.951021862	2.468289543	169.114389	3.618410057	4.003904245	-0.037932809	0.330782606	1	0	9.269930351	-36.25086167	13.03429698	1	0	0	0	0	2.4	3	0	1	0	0	3.526402102	1	1	0	0	0	0	0	0	0	0	0	0	34	2	39490.85173	27620
5.075173815	0.873367937	5.522742444	0.499786071	0.045291485	0.037135257	2.145226539	2.158697078	137.614389	3.664965262	3.734174686	0.008622396	0.061053047	1	0	-8.837276142	-93.68204811	4.034296978	0	0	0	0	0	5	5	0	0	0	1	-0.383597898	0	0	0	0	0	0	0	0	0	0	0	0	36	1	36075.83016	27634
5.598421959	-1.226632063	8.022742444	-0.800213929	0.22363369	0.530203628	2.323568743	2.651765449	-359.885611	3.74504719	3.857859649	0.088704323	0.18473801	0	0	-4.207166591	-15.45466425	10.03429698	1	0	0	0	0	5	3	0	1	0	0	0.676402102	1	1	0	0	0	0	0	0	0	0	0	0	39	1	34174.67959	27635
5.407171771	0.873367937	-0.377257556	0.299786071	-0.212773535	-0.261555624	1.887161519	1.860006197	934.114389	3.521508541	3.279973363	-0.134834326	-0.393148276	0	0	-3.291127461	-95.01862727	-17.96570302	1	0	0	0	0	4.48	5	0	0	0	1	2.556402102	0	0	0	0	0	0	0	0	0	0	0	0	37	2	3529.184098	27639
5.379897354	-1.426632063	4.322742444	-0.000213929	0.273229268	-0.064191052	2.373164322	2.057370769	-487.885611	3.791871678	3.794644198	0.135528812	0.12152256	1	0	3.802827915	-141.0299061	10.03429698	1	0	0	0	0	1.93	3	0	1	0	0	5.016402102	0	0	0	0	0	0	0	0	0	0	0	0	34	2	40640.86109	27641
5.442417711	3.273367937	10.92274244	-0.100213929	-0.128325067	0.133165704	1.971609987	2.254727525	-810.385611	3.628143612	3.80015996	-0.028199255	0.127038321	0	0	-7.865300448	-122.0994057	-11.96570302	1	0	0	0	0	4.34	5	0	0	0	1	-5.683597898	0	0	0	0	0	0	0	0	0	0	0	0	35	1	35152.40752	27648
5.241747015	9.273367937	32.82274244	3.599786071	0.250035477	-0.68651321	2.349970531	1.435048611	748.114389	3.780886492	3.664158486	0.124543625	-0.008963153	1	1	-2.414889199	-240.5280048	-0.965703022	0	0	0	0	0	3.98	4	0	0	1	0	2.546402102	2	0	1	0	0	0	0	0	0	0	0	0	36	2	63567.66883	27660
5.241747015	3.373367937	8.422742444	0.999786071	0.648389801	-0.351730121	2.748324855	1.7698317	1854.614389	3.939577071	3.388033055	0.283234205	-0.285088584	0	1	11.25920452	59.19298965	-10.96570302	0	0	0	0	0	3.65	3	0	1	0	0	-0.813597898	0	0	0	0	0	0	0	0	0	0	0	0	42	2	35218.24897	27676
5.187385806	1.673367937	12.22274244	-0.300213929	0.020372407	0.438557704	2.120307461	2.560119525	1608.614389	3.484936493	3.889097037	-0.171406374	0.215975398	1	1	3.908443305	-124.5502606	-6.965703022	0	0	0	0	0	5	4	0	0	1	0	0.506402102	1	1	0	0	0	0	0	0	0	0	0	0	29	1	37712.98349	27712
5.087596335	-0.726632063	-0.277257556	-0.700213929	0.152849411	0.2356712	2.252784464	2.357233021	666.114389	3.644203651	3.678699667	-0.012139216	0.005578028	0	1	-10.87370944	50.1863532	-18.96570302	1	0	0	0	0	5	5	0	0	0	1	-2.403597898	1	1	0	0	0	0	0	0	0	0	0	0	31	1	3997.228968	27716
5.38907173	-0.126632063	17.42274244	-1.000213929	0.335628117	0.414531155	2.435563171	2.536092976	-40.38561104	3.71426357	3.787851191	0.057920703	0.114729553	0	0	-2.256571969	-161.1896363	14.03429698	0	1	0	0	0	4.8	4	0	0	1	0	0.926402102	0	0	0	0	0	0	0	0	0	0	0	0	38	2	2125.704547	27722
5.135798437	-1.226632063	13.52274244	-1.100213929	0.211117311	-0.108222366	2.311052365	2.013339455	-815.385611	3.719911581	3.55419138	0.063568715	-0.118930259	1	0	4.856368577	-87.93851799	39.03429698	1	0	0	0	0	1.13	3	0	1	0	0	-5.993597898	0	0	0	0	0	0	0	0	0	0	0	0	39	2	9835.795246	27730
5.176149733	0.273367937	4.422742444	-0.600213929	0.058713071	-0.148027578	2.158648125	1.973534243	-219.385611	3.709881368	3.52023295	0.053538502	-0.152888688	0	1	-2.311568554	185.2622065	36.03429698	0	1	0	0	0	1.89	1	0	0	0	0	-3.853597898	1	1	0	0	0	0	0	0	0	0	0	0	34	1	1228.503355	27734
5.472270674	-0.826632063	15.32274244	-0.600213929	-0.285446943	0.19311259	1.814488111	2.314674411	-32.38561104	3.380967237	3.698839702	-0.27537563	0.025718064	0	0	6.336613499	-21.88037627	19.03429698	1	0	0	0	0	1.68	4	0	0	1	0	-2.733597898	0	0	0	0	0	0	0	0	0	0	0	0	34	2	24365.18482	27749
5.375278408	0.373367937	10.12274244	-0.300213929	0.209053079	0.207795289	2.308988133	2.32935711	374.614389	3.784928793	3.800537678	0.128585926	0.127416039	0	0	6.056907444	-139.2905618	5.034296978	0	0	0	0	0	5	3	0	1	0	0	-3.803597898	1	1	0	0	0	0	0	0	0	0	0	0	34	2	40449.98705	27754
5.062595033	4.873367937	24.92274244	1.799786071	-0.458443816	-0.251526906	1.641491237	1.870034915	307.614389	3.443087808	3.433626684	-0.213255058	-0.239494954	0	0	9.854478936	6.582927758	-19.96570302	1	0	0	1	0	1.2	2	1	0	0	0	-10.6635979	2	0	1	0	0	0	0	0	0	0	0	0	36	2	3706.11702	27756
5.023880521	-0.926632063	-1.177257556	-1.000213929	-0.029519351	-0.139698596	2.070415703	1.981863225	-958.885611	3.545840833	3.526643507	-0.110502033	-0.146478132	0	0	1.709128339	-22.10923167	-25.96570302	1	1	0	0	0	1.51	4	0	0	1	0	-8.143597898	0	0	0	0	0	0	0	0	0	0	0	0	31	1	19250.01771	27771
5.323009979	-0.226632063	-4.277257556	-0.500213929	0.12220794	-0.395618279	2.222142993	1.725943542	-64.38561104	3.798420177	3.665775034	0.14207731	-0.007346605	0	1	-7.126339317	-183.1251318	-7.965703022	1	0	0	0	0	2.67	4	0	0	1	0	-8.783597898	0	0	0	0	0	0	0	0	0	0	0	0	31	1	45839.8747	27779
4.9698133	-1.126632063	-0.277257556	-0.700213929	0.328506625	0.133848484	2.428441679	2.255410305	-883.385611	3.957883784	3.926640124	0.301540917	0.253518486	0	0	-6.397586328	-150.6477187	26.03429698	1	1	0	0	0	1.24	2	1	0	0	0	2.786402102	0	0	0	0	0	0	0	0	0	0	0	0	43	1	1471.303601	27784
5.318119994	1.173367937	23.52274244	-0.000213929	0.197061487	-0.288903896	2.29699654	1.832657925	295.614389	3.598838132	3.455268725	-0.057504734	-0.217852914	0	1	-3.919733173	-166.2519494	0.034296978	1	0	0	0	0	2.661612426	4	0	0	1	0	6.756402102	0	0	0	0	0	0	0	0	0	0	0	0	38	1	52396.89887	27803
5.693732139	0.073367937	19.42274244	-0.300213929	0.206379	0.185190587	2.306314054	2.306752408	-1190.385611	3.772099333	3.714628512	0.115756467	0.041506874	0	0	-4.261223226	-97.53787154	25.03429698	1	1	0	0	0	1.34	2	1	0	0	0	-0.833597898	0	0	0	0	0	0	0	0	0	0	0	0	34	1	2146.199485	27810
5.117993812	0.373367937	11.92274244	-0.000213929	0.21646476	-0.103462663	2.316399813	2.018099158	1560.614389	3.510022109	3.734884513	-0.146320757	0.061762875	0	0	1.867584898	-168.2282161	0.034296978	0	0	0	1	0	2.12	3	0	1	0	0	-0.293597898	2	0	1	0	0	0	0	0	0	0	0	0	37	2	11105.85906	27840
5.509388337	0.673367937	7.122742444	-0.800213929	-0.075342265	-0.077177948	2.024592788	2.044383873	90.61438896	3.479315744	3.797065818	-0.177027123	0.123944179	1	0	-1.47425178	-86.42937898	-20.96570302	1	0	0	0	0	4.74	5	0	0	0	1	-4.303597898	0	0	0	0	0	0	0	0	0	0	0	0	33	1	3020.509528	27841
4.905274778	1.573367937	15.42274244	-0.300213929	0.02267505	-0.031349853	2.122610104	2.090211968	2463.614389	4.017108722	3.876663419	0.360765855	0.20354178	1	0	4.380230788	151.6747612	-17.96570302	0	0	0	0	0	1.27	4	0	0	1	0	-5.593597898	0	0	0	0	0	0	0	0	0	0	0	0	40	2	16049.76844	27855
5.361292166	0.873367937	7.522742444	-0.100213929	0.211884683	0.269084475	2.311819737	2.390646295	-877.885611	3.774404387	3.828744672	0.118061521	0.155623034	1	0	-1.56994776	-41.96896763	17.03429698	1	1	0	0	0	1.11	1	0	0	0	0	-2.203597898	0	0	0	0	0	0	0	0	0	0	0	0	43	2	1771.689263	27862
5.099866428	-0.526632063	8.022742444	-0.500213929	-0.100205376	0.401438605	1.999729678	2.523000426	648.614389	3.553856402	3.95939	-0.102486465	0.286268361	0	0	17.5098754	-105.5886401	-10.96570302	1	0	0	0	0	2.94	5	0	0	0	1	6.626402102	0	0	0	0	0	0	0	0	0	0	0	0	39	2	3452.043972	27884
5.442417711	-0.726632063	-5.877257556	-0.300213929	0.030968149	0.113836729	2.130903203	2.23539855	-312.885611	3.705999543	3.844324562	0.049656677	0.171202924	1	0	11.04391776	-55.46395481	-11.96570302	1	0	0	0	0	5	5	0	0	0	1	-0.833597898	0	0	0	0	0	0	0	0	0	0	0	0	33	2	36285.15208	27914
5.313205979	4.473367937	16.92274244	0.399786071	-0.731967415	-0.287913704	1.367967639	1.833648116	1095.114389	3.270381833	3.428651216	-0.385961034	-0.244470423	1	1	-6.854958365	225.1888367	3.034296978	0	0	0	0	0	2.12	3	0	1	0	0	0.296402102	0	0	0	0	0	0	0	0	0	0	0	0	38	1	20219.57476	27921
5.081404365	-0.926632063	-2.677257556	-0.300213929	-0.350694236	-0.202110752	1.749240818	1.919451069	-211.385611	3.384615091	3.440317821	-0.271727775	-0.232803818	1	0	4.407117494	-42.70196595	-21.96570302	1	0	0	1	0	0.39	2	1	0	0	0	-6.323597898	0	0	0	0	0	0	0	0	0	0	0	0	41	1	12621.59575	27925
5.501258211	-1.826632063	4.122742444	0.399786071	-0.338734105	-0.092745092	1.761200949	2.028816729	-394.385611	3.478974346	3.93758174	-0.177368521	0.264460101	1	0	-4.620955559	-10.90777	-4.965703022	0	0	0	1	0	4.45	4	0	0	1	0	-1.853597898	2	0	1	0	0	0	0	0	0	0	0	0	30	1	9388.34581	27932
5.252273428	4.473367937	4.722742444	0.399786071	0.328692833	-0.169894288	2.428627887	1.951667533	-594.885611	3.81374875	3.605531048	0.157405884	-0.067590591	0	0	-2.515747813	80.35725242	6.034296978	1	0	0	0	0	5	5	0	0	0	1	-4.263597898	1	1	0	0	0	0	0	0	0	0	0	0	39	1	34174.67959	27933
5.342334252	0.373367937	4.522742444	-0.300213929	0.253568975	-0.308732462	2.353504029	1.812829359	-395.885611	3.926025266	3.766327975	0.269682399	0.093206337	0	1	4.946086623	83.11762317	26.03429698	1	0	0	0	0	5	5	0	0	0	1	-6.433597898	1	1	0	0	0	0	0	0	0	0	0	0	31	1	24739.95591	27960
5.159055299	4.273367937	26.42274244	4.699786071	-0.189814316	-0.08501679	1.910120738	2.036545031	292.114389	3.571785595	3.334432274	-0.084557271	-0.338689364	0	0	3.325013446	64.37995268	-3.965703022	1	0	0	1	0	1.43	5	0	0	0	1	4.536402102	0	0	0	0	0	0	0	0	0	0	0	0	36	2	14369.15427	27971
5.451038454	-0.926632063	6.822742444	-0.000213929	-0.037516649	-0.026593556	2.062418405	2.094968265	-1202.385611	3.623213005	3.662752651	-0.033129861	-0.010368987	1	0	-4.477679196	-24.51544135	1.034296978	0	0	0	1	0	5	5	0	0	0	1	0.866402102	0	0	0	0	0	0	0	0	0	0	0	0	41	2	9360.744672	27979
5.402677382	0.973367937	4.122742444	-0.500213929	-0.05696391	-0.096020436	2.042971143	2.025541385	-1013.885611	3.550396105	3.523863434	-0.105946762	-0.149258205	0	0	4.418013716	-91.31609199	-25.96570302	1	0	0	0	0	0.06	2	1	0	0	0	6.896402102	2	0	1	0	0	0	0	0	0	0	0	0	29	1	28446.45687	27988
5.298317367	1.073367937	4.322742444	-0.600213929	0.344068943	-0.100088552	2.444003997	2.021473269	200.114389	3.992906534	3.69555232	0.336563668	0.022430681	1	0	-4.727183992	160.258493	2.034296978	0	1	0	0	0	2.27	3	0	1	0	0	-3.073597898	2	0	1	0	0	0	0	0	0	0	0	0	34	1	11799.53672	28009
5.433722004	-1.026632063	-1.377257556	-0.400213929	-0.089356178	0.023924451	2.010578875	2.145486271	-1749.885611	3.547136693	3.659473133	-0.109206173	-0.013648505	0	0	0.487725851	-58.26510496	21.03429698	1	0	1	0	0	1.369367909	1	0	0	0	0	5.456402102	0	0	0	0	0	0	0	0	0	0	0	0	41	2	10566.20262	28010
5.278114659	-2.826632063	-1.277257556	-0.800213929	0.068465073	-0.424344824	2.168400127	1.697216997	-469.385611	3.698846911	3.43667853	0.042504044	-0.236443108	0	0	2.209304838	-86.58397155	-15.96570302	1	0	0	1	0	1.38	4	0	0	1	0	5.826402102	0	0	0	0	0	0	0	0	0	0	0	0	41	1	15839.81789	28015
5.293304825	16.47336794	29.42274244	3.599786071	-0.09739056	-0.233424676	2.002544494	1.888137145	-634.885611	3.583739321	3.497410798	-0.072603545	-0.175710841	0	1	0.108369463	157.4339766	17.03429698	1	0	1	0	0	3.4	3	0	1	0	0	4.896402102	0	0	0	0	0	0	0	0	0	0	0	0	36	2	22918.16085	28027
5.442417711	-0.126632063	-0.777257556	-0.800213929	-0.216253303	-0.250067748	1.883681751	1.871494073	-47.38561104	3.631141328	3.421475387	-0.025201538	-0.251646252	0	0	3.808733086	-112.1924716	23.03429698	1	1	0	0	0	1.98	4	0	0	1	0	-4.203597898	0	0	0	0	0	0	0	0	0	0	0	0	34	1	2144.088584	28028
5.587248658	0.973367937	9.322742444	-0.700213929	-0.29930758	-0.257169428	1.800627473	1.864392393	-355.885611	3.470140293	3.533945939	-0.186202574	-0.139175699	1	0	-3.986854364	63.73393459	9.034296978	1	0	0	0	0	5	4	0	0	1	0	-4.243597898	3	0	0	1	0	0	0	0	0	0	0	0	32	1	38619.89467	28033
5.424950017	-1.126632063	-8.477257556	-0.400213929	0.070467364	0.463264348	2.170402418	2.584826168	-480.385611	3.831233165	4.047133461	0.174890299	0.374011822	1	0	-6.243039161	-23.1175595	-0.965703022	1	0	0	0	0	3.09	4	0	0	1	0	-8.113597898	0	0	0	0	0	0	0	0	0	0	0	0	29	2	42074.3443	28068
5.298317367	-0.826632063	5.522742444	-0.600213929	-0.055804601	-0.040452697	2.044130453	2.081109124	-98.38561104	3.467797019	3.69370607	-0.188545847	0.020584431	1	0	9.00318503	-1.541578955	-2.965703022	1	0	0	0	0	0.51	4	0	0	1	0	4.496402102	0	0	0	0	0	0	0	0	0	0	0	0	30	2	18921.89069	28070
5.267858159	-2.126632063	11.02274244	-0.800213929	-0.208381802	-0.188771603	1.891553252	1.932790218	-191.885611	3.540685433	3.423113596	-0.115657434	-0.250008042	0	1	-14.97765583	-2.404007429	-16.96570302	1	0	0	1	0	1.34	3	0	1	0	0	0.556402102	0	0	0	0	0	0	0	0	0	0	0	0	35	1	12807.42717	28073
5.393627546	-0.426632063	0.022742444	-0.600213929	-0.002970915	-0.101897298	2.096964139	2.019664523	905.114389	3.641168931	3.330431728	-0.015173936	-0.342689911	0	1	0.355016533	132.7553116	-1.965703022	0	0	0	0	0	4.4	4	0	0	1	0	-1.833597898	0	0	0	0	0	0	0	0	0	0	0	0	43	2	41900.30595	28077
5.598421959	3.273367937	34.62274244	-0.500213929	-0.44628267	-0.376452809	1.653652384	1.745109012	-504.385611	3.446187772	3.503675746	-0.210155094	-0.169445893	0	0	-1.70287646	-30.41743284	-7.965703022	1	0	0	0	0	2.65	2	1	0	0	0	-5.223597898	2	0	1	0	0	0	0	0	0	0	0	0	39	2	35327.38695	28126
5.65248918	-0.726632063	31.52274244	1.799786071	-0.44310257	0.03759371	1.656832484	2.159155531	-390.885611	3.404787916	3.702146704	-0.25155495	0.029025065	0	0	9.824423448	100.200759	20.03429698	1	0	0	0	0	2.264084045	3	0	1	0	0	-2.863597898	1	1	0	0	0	0	0	0	0	0	0	0	33	2	20241.18361	28127
5.572154032	-0.926632063	-0.077257556	0.099786071	-0.17780516	0.234968958	1.922129894	2.356530779	-385.385611	3.379828335	3.758119834	-0.276514531	0.084998196	0	0	3.074959985	1604.20073	28.03429698	0	0	0	0	0	3.87	4	0	0	1	0	5.166402102	0	0	0	0	0	0	0	0	0	0	0	0	39	2	16073.40212	28154
5.283203729	0.573367937	10.82274244	-0.600213929	-0.424491718	-0.176052149	1.675443335	1.945509672	102.614389	3.470235	3.606290071	-0.186107866	-0.066831568	1	1	-1.482553749	-9.4972697	-13.96570302	1	1	0	0	0	1.45	3	0	1	0	0	-6.083597898	0	0	0	0	0	0	0	0	0	0	0	0	38	2	21188.87528	28161
5.123963979	-1.326632063	-7.577257556	-0.700213929	-0.338413927	-0.700974651	1.761521126	1.42058717	617.114389	3.233759003	3.3425269	-0.422583863	-0.330594739	1	0	-8.564573025	-197.9273624	-23.96570302	0	0	0	0	0	1.64	4	0	0	1	0	5.656402102	3	0	0	1	0	0	0	0	0	0	0	0	29	1	34289.24185	28173
5.375278408	0.373367937	17.62274244	-0.700213929	0.114915167	0.196562847	2.214850221	2.318124668	-360.885611	3.74851525	3.789691241	0.092172384	0.116569602	0	0	-0.276908819	154.0784849	23.03429698	1	0	0	0	0	5	5	0	0	0	1	-2.023597898	1	1	0	0	0	0	0	0	0	0	0	0	34	1	20236.03453	28177
5.365976015	-1.226632063	5.022742444	-0.500213929	-0.185463721	0.125578912	1.914471333	2.247140732	-292.885611	3.469749884	3.686409727	-0.186592982	0.013288089	1	0	8.639095656	75.82570807	35.03429698	0	0	0	0	0	2.31	3	0	1	0	0	3.776402102	1	1	0	0	0	0	0	0	0	0	0	0	33	1	7987.200054	28181
5.370638028	1.473367937	51.82274244	1.299786071	-0.027700429	-0.011225854	2.072234625	2.110335966	-1196.385611	3.55506476	3.703158912	-0.101278106	0.030037274	0	1	-0.841202046	-75.59723124	29.03429698	0	0	0	1	0	1.92	1	0	0	0	0	-3.983597898	0	0	0	0	0	0	0	0	0	0	0	0	42	2	4020.871347	28207
5.347107531	-0.126632063	13.82274244	-0.400213929	0.164690411	0.109461872	2.264625465	2.231023693	-67.88561104	3.81217914	3.648464029	0.155836273	-0.024657609	1	0	0.14714904	47.8287494	24.03429698	0	1	0	0	0	1.09	2	1	0	0	0	-3.203597898	1	1	0	0	0	0	0	0	0	0	0	0	40	1	971.3717129	28210
5.407171771	2.373367937	17.32274244	-0.800213929	-0.04861417	0.264442139	2.051320884	2.38600396	-399.385611	3.800294862	3.779625482	0.143951995	0.106503844	0	0	6.278870081	-71.60663086	26.03429698	0	0	0	0	0	5	5	0	0	0	1	2.976402102	1	1	0	0	0	0	0	0	0	0	0	0	38	1	15814.9386	28211
5.220355825	2.373367937	8.622742444	-0.400213929	-0.024366703	-0.113068685	2.075568351	2.008493136	-687.385611	3.567758665	3.496053503	-0.088584201	-0.177068135	0	0	3.346734749	133.1345358	-6.965703022	0	0	0	0	0	3.18	3	0	1	0	0	2.476402102	2	0	1	0	0	0	0	0	0	0	0	0	34	2	42859.13107	28222
5.176149733	-2.926632063	-9.377257556	-1.100213929	-0.000699715	-0.28044892	2.099235339	1.841112901	-441.885611	3.574845418	3.439775547	-0.081497449	-0.233346092	1	1	5.149788728	297.575778	0.034296978	0	0	0	1	0	1.34	3	0	1	0	0	-6.043597898	0	0	0	0	0	0	0	0	0	0	0	0	38	1	10327.99051	28225
4.955827058	-2.126632063	-1.077257556	-0.600213929	0.111128204	0.291467485	2.211063258	2.413029306	1041.114389	3.869054053	3.984062957	0.212711186	0.310941318	1	1	-16.23283301	-201.9188899	-12.96570302	0	0	0	0	0	5	5	0	0	0	1	-9.403597898	0	0	0	0	0	0	0	0	0	0	0	0	30	1	34666.46717	28230
5.062595033	0.073367937	8.522742444	1.099786071	-0.171717474	-0.414591347	1.92821758	1.706970474	95.11438896	3.534872696	3.391269262	-0.12147017	-0.281852376	0	1	-19.06802196	-12.65762415	-24.96570302	1	0	0	0	0	0.21	3	0	1	0	0	-0.403597898	2	0	1	0	0	0	0	0	0	0	0	0	42	2	27338.29651	28245
5.313205979	2.173367937	12.42274244	-0.900213929	-0.046369359	-0.090687486	2.053565695	2.030874335	329.614389	3.620653401	3.596959541	-0.035689465	-0.076162098	0	1	0.447262409	152.8112892	19.03429698	1	0	0	0	0	2.56	3	0	1	0	0	-0.663597898	0	0	0	0	0	0	0	0	0	0	0	0	29	1	21439.62768	28247
5.164785974	1.973367937	10.62274244	-0.500213929	0.58535423	-0.420882487	2.685289283	1.700679334	862.114389	3.853731041	3.496684803	0.197388175	-0.176436836	1	0	-6.240339497	170.233059	-17.96570302	0	1	0	0	0	2.69	3	0	1	0	0	2.636402102	1	1	0	0	0	0	0	0	0	0	0	0	34	1	14427.69803	28252
5.455321115	5.873367937	18.92274244	0.499786071	-0.435960668	-0.215297659	1.663974386	1.906264162	483.114389	3.322425642	3.413094698	-0.333917224	-0.26002694	1	0	-6.87744817	-33.63902143	-19.96570302	0	0	0	0	0	1.24	5	0	0	0	1	-9.853597898	0	0	0	0	0	0	0	0	0	0	0	0	43	1	15047.37398	28267
5.323009979	1.573367937	8.222742444	-0.400213929	0.122641627	-0.139924671	2.222576681	1.98163715	-117.885611	3.615842148	3.589008258	-0.040500718	-0.08411338	0	1	13.69264892	337.8418227	9.034296978	1	0	0	0	0	5	3	0	1	0	0	-1.693597898	1	1	0	0	0	0	0	0	0	0	0	0	35	1	33347.64993	28281
5.176149733	-1.126632063	-2.077257556	-0.200213929	-0.086531598	0.086082922	2.013403456	2.207644743	-613.385611	3.585705895	3.730349983	-0.070636972	0.057228344	0	1	1.511789667	53.94664603	-16.96570302	0	0	0	0	1	3.01	4	0	0	1	0	-1.733597898	2	0	1	0	0	0	0	0	0	0	0	0	39	1	32339.50642	28292
5.123963979	2.473367937	10.42274244	0.299786071	-0.138212929	-0.062397732	1.961722124	2.059164089	-829.385611	3.713757794	3.518714898	0.057414928	-0.15440674	1	0	3.80943934	-50.04975688	10.03429698	1	0	0	0	0	4.48	5	0	0	0	1	6.586402102	0	0	0	0	0	0	0	0	0	0	0	0	29	1	29141.91544	28297
5.267858159	0.173367937	7.722742444	-0.500213929	-0.428580843	-0.314229029	1.671354211	1.807332792	953.614389	3.500748373	3.756678651	-0.155594493	0.083557012	1	0	0.645613289	-262.8179009	14.03429698	0	0	0	1	0	2.39	5	0	0	0	1	3.396402102	2	0	1	0	0	0	0	0	0	0	0	0	37	2	5485.039738	28300
5.393627546	-0.226632063	-1.177257556	-0.400213929	-0.189533182	-0.093302266	1.910401872	2.028259555	-311.885611	3.516121521	3.597953616	-0.140221346	-0.075168023	0	1	-6.854461329	9.412342521	-11.96570302	1	0	0	0	0	0.93	4	0	0	1	0	3.186402102	0	0	0	0	0	0	0	0	0	0	0	0	39	2	23060.48956	28308
5.283203729	1.073367937	7.522742444	0.499786071	-0.07759898	-0.148120336	2.022336074	1.973441485	-434.385611	3.548260568	3.509611972	-0.108082299	-0.163509667	0	0	4.024102374	-73.12195856	-15.96570302	0	0	0	0	0	3.19	5	0	0	0	1	2.106402102	0	0	0	0	0	0	0	0	0	0	0	0	37	2	39530.84749	28310
5.099866428	0.473367937	-1.577257556	-0.900213929	0.307037368	-0.270609556	2.406972422	1.850952265	192.114389	3.950169073	3.473450801	0.293826206	-0.199670838	1	0	-6.359314875	-152.5892958	39.03429698	0	0	0	0	0	3.36	4	0	0	1	0	-9.253597898	1	1	0	0	0	0	0	0	0	0	0	0	29	1	8906.237173	28327
5.247024072	0.473367937	18.92274244	-0.500213929	-0.003743195	-0.020231887	2.096191859	2.101329934	-285.385611	3.737849734	3.531419971	0.081506867	-0.141701667	0	0	11.39338069	60.64287188	1.034296978	1	0	0	0	0	4.59	4	0	0	1	0	-7.983597898	0	0	0	0	0	0	0	0	0	0	0	0	37	1	52750.7906	28337
5.278114659	1.073367937	12.62274244	0.399786071	-0.057934733	-0.36816344	2.042000321	1.753398381	-519.885611	3.675898556	3.418180343	0.019555689	-0.254941296	0	0	4.174507156	-76.06363946	4.034296978	1	0	0	0	0	3.36	3	0	1	0	0	-4.323597898	0	0	0	0	0	0	0	0	0	0	0	0	37	2	38394.48697	28350
4.852030264	-3.026632063	-13.77725756	-1.100213929	-0.138629189	-0.265128464	1.961305864	1.856433357	510.614389	3.559643194	3.73957476	-0.096699673	0.066453121	0	1	3.900706543	99.11075108	-4.965703022	0	0	0	1	0	2	3	0	1	0	0	-6.463597898	2	0	1	0	0	0	0	0	0	0	0	0	30	1	9388.34581	28365
5.332718793	-1.026632063	6.022742444	-0.400213929	0.175859185	-0.05305612	2.275794239	2.068505701	96.11438896	3.756177308	3.528083761	0.099834442	-0.145037878	1	0	8.298699055	132.6622966	7.034296978	0	0	0	0	0	0.21	1	0	0	0	0	0.566402102	0	0	0	0	0	0	0	0	0	0	0	0	32	2	16904.67273	28366
5.793013608	-1.326632063	-6.477257556	0.099786071	-0.191489849	-0.267897356	1.908445205	1.853664465	190.114389	3.40282806	3.337151312	-0.253514807	-0.335970326	0	0	-1.926630691	-98.26213859	-14.96570302	1	0	0	0	0	2.23	4	0	0	1	0	3.276402102	0	0	0	0	0	0	0	0	0	0	0	0	32	2	4326.046742	28374
5.451038454	2.373367937	17.12274244	-0.300213929	-0.033486515	-0.243015995	2.066448539	1.878545826	838.614389	3.516053655	3.503386886	-0.140289212	-0.169734752	1	0	-4.994457667	150.3087975	-20.96570302	0	0	0	0	0	5	5	0	0	0	1	-4.793597898	0	0	0	0	0	0	0	0	0	0	0	0	35	1	31975.15706	28413
5.192956851	-2.226632063	16.32274244	-0.100213929	-0.035507249	-0.239670463	2.064427805	1.881891357	761.114389	3.472781326	3.706970042	-0.18356154	0.033848403	0	0	-10.01423916	-151.5744643	5.034296978	0	0	0	1	0	5	4	0	0	1	0	-1.623597898	1	1	0	0	0	0	0	0	0	0	0	0	33	2	22599.76925	28414
4.955827058	1.373367937	18.72274244	-0.500213929	-0.134981719	-0.201853676	1.964953335	1.919708144	281.114389	3.454709943	3.46688526	-0.201632923	-0.206236378	1	0	15.76291928	-95.21991541	-19.96570302	0	0	0	0	0	5	5	0	0	0	1	-4.913597898	0	0	0	0	0	0	0	0	0	0	0	0	29	1	34289.24185	28440
5.225746674	0.373367937	4.522742444	-0.500213929	-0.303681737	-0.271800187	1.796253317	1.849761634	176.114389	3.341603173	3.428209883	-0.314739694	-0.244911755	1	0	5.799773811	311.7804844	-23.96570302	0	0	0	0	1	3.83	4	0	0	1	0	0.066402102	2	0	1	0	0	0	0	0	0	0	0	0	41	2	31015.54248	28446
5.170483995	-0.226632063	13.12274244	-0.100213929	0.051539748	-0.127755525	2.151474802	1.993806296	404.614389	3.58902871	3.500043134	-0.067314156	-0.173078504	1	0	-4.858729953	-51.08159821	-2.965703022	1	0	0	1	0	5	5	0	0	0	1	-6.943597898	0	0	0	0	0	0	0	0	0	0	0	0	38	1	11474.57728	28462
5.659482216	3.673367937	6.222742444	0.499786071	0.120799896	0.234155692	2.22073495	2.355717513	-298.385611	3.789118631	3.797607226	0.132775765	0.124485587	0	0	16.30311383	-34.16578786	29.03429698	1	0	0	0	0	2.26	5	0	0	0	1	2.546402102	0	0	0	0	0	0	0	0	0	0	0	0	35	2	18609.35886	28485
5.351858133	3.473367937	14.02274244	-0.000213929	0.408687454	0.462962039	2.508622508	2.58452386	-35.88561104	3.780901615	3.842328309	0.124558749	0.169206671	1	0	4.748100764	-113.8410771	-4.965703022	1	1	0	0	0	3.6	3	0	1	0	0	2.316402102	0	0	0	0	0	0	0	0	0	0	0	0	40	1	7965.859493	28489
4.976733742	-0.926632063	8.822742444	-1.000213929	-0.045689269	-0.062897483	2.054245785	2.058664338	-1089.385611	3.582057166	3.61082886	-0.0742857	-0.062292778	0	0	5.327331121	-54.8252536	29.03429698	1	0	0	0	0	2.264084045	3	0	1	0	0	14.5664021	0	0	0	0	0	0	0	0	0	0	0	0	32	2	24455.09089	28500
5.236441963	-1.326632063	-1.477257556	-0.700213929	-0.13844559	0.295252932	1.961489464	2.416814753	-56.88561104	4.000364405	3.954241556	0.344021539	0.281119917	0	0	-9.8673326	-281.6797839	-23.96570302	0	0	0	0	0	0.43	5	0	0	0	1	-8.143597898	0	0	0	0	0	0	0	0	0	0	0	0	29	2	27842.94067	28525
5.214935758	-1.326632063	4.222742444	0.099786071	-0.122006312	-0.183733823	1.977928742	1.937827998	-432.885611	3.552981383	3.674339148	-0.103361483	0.00121751	1	0	-1.959480825	-15.89406962	-4.965703022	1	0	0	1	0	3.63	4	0	0	1	0	-3.023597898	0	0	0	0	0	0	0	0	0	0	0	0	41	2	10399.95031	28526
5.017279837	0.973367937	32.22274244	-0.800213929	0.004473201	0.023724697	2.104408255	2.145286518	-874.385611	3.638984756	3.647728556	-0.01735811	-0.025393082	0	1	0.701480945	48.72458752	25.03429698	0	0	0	1	0	2.97	1	0	0	0	0	3.756402102	0	0	0	0	0	0	0	0	0	0	0	0	42	1	7514.743712	28528
5.318119994	1.473367937	1.522742444	-0.200213929	0.060542013	0.170213007	2.160477067	2.291774828	-928.385611	3.711505285	3.665284012	0.055162419	-0.007837627	0	1	-1.762492517	195.1733762	8.034296978	0	0	0	1	0	0	1	0	0	0	0	-2.673597898	1	1	0	0	0	0	0	0	0	0	0	0	36	1	23123.8075	28538
5.111987788	0.673367937	18.72274244	-0.300213929	0.475507739	0.144992537	2.575442793	2.266554358	-213.385611	3.849246165	3.647352085	0.192903298	-0.025769554	1	0	-5.978201537	-84.61010431	8.034296978	0	0	0	0	0	4	2	1	0	0	0	-1.613597898	1	1	0	0	0	0	0	0	0	0	0	0	34	2	42084.78598	28554
5.278114659	-1.826632063	-8.077257556	-0.700213929	0.240550782	-0.062686303	2.340485836	2.058875517	-1604.385611	3.707186907	3.627393013	0.05084404	-0.045728626	1	0	2.062206105	22.97005018	3.034296978	1	0	0	1	0	5	3	0	1	0	0	-1.333597898	2	0	1	0	0	0	0	0	0	0	0	0	29	2	9437.602299	28565
5.645446898	2.973367937	35.42274244	-0.300213929	0.588649935	-0.535772161	2.688584989	1.58578966	268.614389	3.865636902	3.320521799	0.209294036	-0.35259984	0	1	-3.098357265	62.47469027	15.03429698	0	1	0	0	0	2.45	3	0	1	0	0	-0.913597898	1	1	0	0	0	0	0	0	0	0	0	0	34	1	1746.79858	28590
4.86753445	-0.126632063	-2.177257556	-0.400213929	-0.367121671	-0.507088915	1.732813383	1.614472906	441.614389	3.405963111	3.413121748	-0.250379755	-0.25999989	0	1	-10.08517941	-85.06695795	-24.96570302	0	0	0	0	0	3.8	4	0	0	1	0	-1.193597898	2	0	1	0	0	0	0	0	0	0	0	0	32	1	37030.41144	28597
5.455321115	-1.926632063	-5.777257556	-0.800213929	-0.062541543	-0.13663269	2.037393511	1.98492913	41.61438896	3.583743405	3.536467158	-0.072599461	-0.13665448	0	0	5.51326222	-99.0482301	15.03429698	0	0	0	0	0	3.84	3	0	1	0	0	0.496402102	1	1	0	0	0	0	0	0	0	0	0	0	32	2	26363.78407	28603
5.111987788	5.373367937	13.02274244	1.099786071	-0.072473556	-0.085835192	2.027461497	2.035726629	-561.385611	3.512430507	3.49571162	-0.143912359	-0.177410019	0	0	3.674028129	30.35686462	-12.96570302	0	0	0	1	0	3.4	2	1	0	0	0	-7.923597898	2	0	1	0	0	0	0	0	0	0	0	0	42	1	6588.069859	28605
5.33753808	1.373367937	6.822742444	-0.200213929	-0.103207892	-0.240371647	1.996727162	1.881190174	-305.385611	3.471721008	3.464393624	-0.184621859	-0.208728014	1	1	1.855589453	-152.1726075	6.034296978	1	0	0	1	0	2.39	5	0	0	0	1	11.6164021	2	0	1	0	0	0	0	0	0	0	0	0	37	2	11566.84344	28608
5.257495372	1.173367937	24.32274244	-0.600213929	-0.025369123	0.102969462	2.074565931	2.224531282	-490.385611	3.599881979	3.740842206	-0.056460888	0.067720567	0	0	-3.051161058	-108.4166447	35.03429698	1	0	0	0	0	1.69	2	1	0	0	0	-8.123597898	0	0	0	0	0	0	0	0	0	0	0	0	42	1	13891.5027	28610
5.690359454	3.173367937	30.62274244	-0.600213929	-0.026395382	-0.078120039	2.073539672	2.043441782	-564.885611	3.492587329	3.607980583	-0.163755537	-0.065141056	1	0	3.701544003	47.38126343	7.034296978	1	0	0	0	0	1.28	2	1	0	0	0	-6.123597898	0	0	0	0	0	0	0	0	0	0	0	0	34	2	20152.72732	28618
5.446737372	0.373367937	3.022742444	-0.100213929	0.238626681	-0.047372969	2.338561735	2.074188852	174.614389	3.819822717	3.625298445	0.16347985	-0.047823193	1	0	-0.486838115	136.1273505	-5.965703022	1	0	0	0	0	2.264084045	3	0	1	0	0	-2.403597898	1	1	0	0	0	0	0	0	0	0	0	0	29	1	51815.55297	28638
5.209486153	4.473367937	8.122742444	2.399786071	-0.790721597	-0.483073155	1.309213457	1.638488666	1474.614389	3.295812436	3.197445785	-0.36053043	-0.475675854	0	1	-3.453692414	-187.8161082	-3.965703022	0	0	1	0	0	1.06	3	0	1	0	0	-2.783597898	1	1	0	0	0	0	0	0	0	0	0	0	36	2	24988.9503	28641
5.442417711	0.073367937	20.72274244	0.599786071	-0.174687582	-0.008883971	1.925247472	2.11267785	581.614389	3.657619561	3.8249357	0.001276695	0.151814061	0	0	2.103694676	832.4364089	31.03429698	0	0	0	0	0	1.72	4	0	0	1	0	-4.263597898	1	1	0	0	0	0	0	0	0	0	0	0	33	2	14104.40776	28642
5.303304908	3.773367937	14.72274244	-0.100213929	-0.189122497	-0.175125459	1.910812556	1.946436362	853.614389	3.471794965	3.524204004	-0.184547902	-0.148917635	1	0	6.127831579	-8.390415156	-12.96570302	0	0	0	0	0	2.5	4	0	0	1	0	5.936402102	0	0	0	0	0	0	0	0	0	0	0	0	34	2	42859.13107	28648
5.075173815	4.173367937	9.022742444	1.599786071	-0.822523941	-0.721265393	1.277411112	1.400296428	2239.114389	3.383370261	3.164757474	-0.272972606	-0.508364165	0	0	0.115751166	96.21556341	1.034296978	0	0	0	1	0	2	4	0	0	1	0	3.616402102	1	1	0	0	0	0	0	0	0	0	0	0	30	1	9388.34581	28658
4.94875989	3.273367937	16.82274244	-0.200213929	0.790629395	0.039113835	2.890564449	2.160675656	-521.385611	4.213612758	3.826091529	0.557269891	0.152969891	0	1	-7.830217026	-192.8280078	-20.96570302	1	0	0	0	0	2.89	3	0	1	0	0	-8.303597898	0	0	0	0	0	0	0	0	0	0	0	0	37	1	30526.47246	28668
5.513428746	-0.526632063	0.922742444	-0.800213929	-0.213029398	-0.314592894	1.886905656	1.806968927	-872.885611	3.459291165	3.43684489	-0.197051702	-0.236276749	1	0	2.21935377	-72.43552973	-4.965703022	1	0	0	0	0	1.15	2	1	0	0	0	-3.173597898	3	0	0	1	0	0	0	0	0	0	0	0	31	2	55151.87191	28687
5.170483995	-0.426632063	0.522742444	-0.600213929	-0.198084902	-0.281880266	1.901850152	1.839681555	200.114389	3.59312506	3.495444357	-0.063217807	-0.177677282	0	0	-4.568322606	48.5298761	-16.96570302	1	0	0	0	0	0.66	4	0	0	1	0	-9.423597898	2	0	1	0	0	0	0	0	0	0	0	0	31	1	43353.29159	28704
5.356586275	-2.626632063	-6.577257556	-0.900213929	0.37585686	0.173776004	2.475791914	2.295337825	-999.385611	3.88010946	3.755912272	0.223766593	0.082790633	1	0	0.841483798	1.20401322	13.03429698	1	1	0	0	0	1.9	1	0	0	0	0	13.5064021	0	0	0	0	0	0	0	0	0	0	0	0	34	1	8733.85661	28709
4.890349128	1.973367937	10.62274244	0.399786071	-0.525667165	-0.40211054	1.574267888	1.719451281	3557.114389	3.148927408	3.52456702	-0.507415458	-0.148554619	0	0	13.53968269	-49.39904052	-25.96570302	0	0	0	0	0	2.56	3	0	1	0	0	-6.673597898	2	0	1	0	0	0	0	0	0	0	0	0	37	2	21190.00502	28718
5.153291594	4.573367937	9.122742444	-0.100213929	-0.106435893	-0.107448109	1.993499161	2.014113712	-1476.885611	3.525409907	3.546975079	-0.13093296	-0.12614656	1	0	0.631321067	8.8530897	6.034296978	1	0	0	0	0	1.637684887	2	1	0	0	0	2.776402102	0	0	0	0	0	0	0	0	0	0	0	0	38	1	17317.02421	28743
5.609471795	-0.426632063	6.922742444	0.199786071	0.121681412	-0.257047046	2.221616466	1.864514775	-727.385611	3.718333469	3.510071894	0.061990603	-0.163049744	1	0	-2.457875505	-44.66094772	10.03429698	1	0	0	1	0	4.3	4	0	0	1	0	-3.313597898	1	1	0	0	0	0	0	0	0	0	0	0	37	2	11566.84344	28744
5.38907173	2.273367937	103.9227424	1.999786071	0.073330211	-0.158238328	2.173265265	1.963323493	-685.385611	3.552330759	3.540242426	-0.104012108	-0.132879213	0	1	2.332651053	327.3920129	8.034296978	1	0	0	1	0	0.96	1	0	0	0	0	-0.683597898	3	0	0	1	0	0	0	0	0	0	0	0	42	2	9999.837293	28782
5.459585514	0.773367937	28.02274244	0.399786071	-0.625584251	-0.128569352	1.474350803	1.992992469	-109.385611	3.323806909	3.658002316	-0.332535958	-0.015119323	1	0	-6.194358725	-15.28284977	33.03429698	0	0	1	0	0	0.69	1	0	0	0	0	-0.603597898	1	1	0	0	0	0	0	0	0	0	0	0	35	1	5119.144166	28787
5.18178355	5.873367937	10.42274244	0.399786071	-0.331106827	0.048735083	1.768828227	2.170296904	371.114389	3.415014361	3.521991322	-0.241328505	-0.151130317	1	0	1.877915218	295.1220963	-22.96570302	0	0	0	0	1	4.45	5	0	0	0	1	-8.843597898	0	0	0	0	0	0	0	0	0	0	0	0	37	1	36143.8666	28803
5.267858159	-0.226632063	-1.377257556	-0.500213929	-0.285406428	-0.265490604	1.814528626	1.856071217	-1111.385611	3.473102811	3.522636937	-0.183240055	-0.150484702	0	0	0.894215836	-111.4723201	-16.96570302	1	0	0	1	0	3.22	4	0	0	1	0	2.176402102	1	1	0	0	0	0	0	0	0	0	0	0	41	1	12163.82296	28813
5.351858133	1.573367937	54.72274244	0.299786071	-0.335129929	-0.048333747	1.764805125	2.073228074	-403.885611	3.465620935	3.592383496	-0.190721931	-0.080738142	0	0	7.617951945	379.3079713	29.03429698	0	0	0	0	0	1.34	3	0	1	0	0	3.896402102	0	0	0	0	0	0	0	0	0	0	0	0	29	1	16555.7951	28815
5.135798437	0.273367937	0.822742444	-0.300213929	0.177374931	-0.24809639	2.277309985	1.873465431	847.114389	3.625450784	3.555775417	-0.030892083	-0.117346222	1	1	-13.02410798	-215.1003622	-24.96570302	0	1	0	0	0	1.78	1	0	0	0	0	-4.183597898	2	0	1	0	0	0	0	0	0	0	0	0	31	1	15247.32647	28818
5.192956851	0.173367937	26.82274244	0.199786071	0.004627101	-0.274440715	2.104562154	1.847121106	-644.385611	3.678265504	3.540997956	0.021922637	-0.132123683	0	1	4.263310208	140.9172554	8.034296978	1	0	0	1	0	5	5	0	0	0	1	-7.933597898	0	0	0	0	0	0	0	0	0	0	0	0	39	1	10165.46161	28848
5.407171771	19.07336794	71.82274244	-0.300213929	0.076314894	0.122797706	2.176249948	2.244359527	-1024.385611	3.589687769	3.686767612	-0.066655098	0.013645973	0	1	10.25260699	-45.7137398	34.03429698	1	0	0	0	0	0.87	4	0	0	1	0	-2.683597898	2	0	1	0	0	0	0	0	0	0	0	0	42	1	14614.25997	28886
5.272999559	-1.426632063	-4.277257556	-0.900213929	-0.262806534	-0.352773185	1.83712852	1.768788636	-574.885611	3.468315262	3.472779174	-0.188027604	-0.200342464	0	0	1.077713994	-97.83125254	-1.965703022	1	0	0	0	0	5	3	0	1	0	0	0.716402102	0	0	0	0	0	0	0	0	0	0	0	0	29	1	51815.55297	28906
5.446737372	-1.426632063	-0.877257556	-0.200213929	-0.140486405	-0.088696299	1.959448649	2.032865522	349.614389	3.498223337	3.610757166	-0.15811953	-0.062364473	0	0	1.50700633	127.9564631	-12.96570302	1	0	0	0	1	5	5	0	0	0	1	3.406402102	0	0	0	0	0	0	0	0	0	0	0	0	32	1	3585.569727	28912
5.267858159	-0.826632063	0.022742444	-0.500213929	0.061980141	-0.115676455	2.161915195	2.005885365	17.11438896	3.569700849	3.619147163	-0.086642018	-0.053974475	0	0	-4.069322365	-93.02925098	-22.96570302	1	0	0	1	0	0.17	4	0	0	1	0	15.0064021	0	0	0	0	0	0	0	0	0	0	0	0	37	1	3031.644178	28923
5.129898715	0.173367937	5.522742444	1.199786071	-0.352373656	-0.030964153	1.747561398	2.090597667	779.114389	3.349665535	3.71751234	-0.306677331	0.044390702	0	1	19.19129921	204.7353914	6.034296978	1	0	0	1	0	1.05	3	0	1	0	0	5.886402102	0	0	0	0	0	0	0	0	0	0	0	0	36	1	10868.10036	28927
5.620400866	-0.626632063	-2.877257556	-0.200213929	0.015243595	-0.103091349	2.115178649	2.018470472	-930.385611	3.487164965	3.58834338	-0.169177902	-0.084778259	0	1	0.966952565	-52.31271776	-15.96570302	1	0	0	0	0	1.24	3	0	1	0	0	-4.953597898	2	0	1	0	0	0	0	0	0	0	0	0	30	1	20965.68179	28934
5.164785974	0.773367937	8.322742444	-0.200213929	-0.299953739	0.662415839	1.799981314	2.78397766	208.614389	3.431101098	4.157342823	-0.225241768	0.484221185	1	0	5.667404158	507.9275664	-0.965703022	0	1	0	0	0	4.21	5	0	0	0	1	1.696402102	0	0	0	0	0	0	0	0	0	0	0	0	41	1	7372.099934	28938
5.402677382	-2.226632063	-4.977257556	-0.700213929	0.058879104	-0.013184937	2.158814158	2.108376884	-525.885611	3.726380745	3.715447715	0.070037878	0.042326077	0	0	-11.49805544	-50.29613757	1.034296978	0	0	0	1	0	3.9	3	0	1	0	0	-1.473597898	1	1	0	0	0	0	0	0	0	0	0	0	33	1	9385.009545	28954
5.347107531	-2.426632063	-8.077257556	-0.400213929	-0.302723277	-0.185200595	1.797211777	1.936361226	-872.385611	3.492494715	3.591670407	-0.163848151	-0.081451231	0	0	5.480570903	198.1663722	-0.965703022	1	0	0	1	0	0.39	3	0	1	0	0	17.6664021	0	0	0	0	0	0	0	0	0	0	0	0	42	2	10596.63845	28956
5.765191103	-0.626632063	1.022742444	-0.400213929	0.515218301	0.028514465	2.615153355	2.150076286	-225.885611	4.038345264	3.459163017	0.382002397	-0.213958622	0	0	2.929609993	-93.59248263	7.034296978	1	1	0	0	0	4.89	1	0	0	0	0	0.226402102	1	1	0	0	0	0	0	0	0	0	0	0	42	1	6992.147305	28974
4.890349128	2.273367937	-3.477257556	0.599786071	-0.086080344	-0.072908381	2.01385471	2.04865344	486.614389	3.536379454	3.529033122	-0.119963413	-0.144088516	0	0	4.82148613	-3.295449969	-3.965703022	1	0	0	0	0	4	3	0	1	0	0	2.076402102	0	0	0	0	0	0	0	0	0	0	0	0	32	2	62283.59159	28987
5.517452896	0.373367937	52.12274244	1.099786071	0.047664579	-0.089377831	2.147599633	2.03218399	937.114389	3.584511536	3.631787584	-0.071831331	-0.041334054	0	1	0.497519754	103.8586644	-2.965703022	1	0	0	1	0	5	5	0	0	0	1	-0.393597898	0	0	0	0	0	0	0	0	0	0	0	0	33	2	11187.5021	29038
5.272999559	-1.426632063	2.022742444	-0.800213929	0.27606631	0.332752025	2.376001364	2.454313846	-146.885611	3.698547253	3.718028776	0.042204386	0.044907137	1	0	-0.79324701	356.2836257	15.03429698	0	1	0	0	0	2.16	1	0	0	0	0	5.806402102	2	0	1	0	0	0	0	0	0	0	0	0	34	1	1369.538478	29048
5.575949103	-0.626632063	-6.177257556	-0.500213929	0.507695075	0.50642501	2.607630128	2.627986831	-221.385611	3.956245051	4.059239371	0.299902185	0.386117732	0	0	-11.93999379	-119.9275861	19.03429698	0	1	0	0	0	4.95	4	0	0	1	0	0.876402102	1	1	0	0	0	0	0	0	0	0	0	0	40	1	2192.218129	29051
4.927253685	0.373367937	10.92274244	-0.700213929	-0.045329506	-0.037071237	2.054605548	2.084490584	-589.385611	3.54256009	3.581623194	-0.113782777	-0.091498445	1	0	6.540360602	-0.543242131	9.034296978	1	0	0	0	0	1.65	3	0	1	0	0	-7.243597898	2	0	1	0	0	0	0	0	0	0	0	0	40	1	34800.33371	29071
5.666426688	-0.726632063	4.222742444	-0.400213929	0.106331818	-0.152298472	2.206266872	1.969263349	-1094.885611	3.72598515	3.588449216	0.069642283	-0.084672423	0	0	0.626639769	-5.777322666	-5.965703022	1	0	0	0	0	1.637684887	2	1	0	0	0	19.1364021	2	0	1	0	0	0	0	0	0	0	0	0	39	2	21636.48845	29076
5.700443573	-2.226632063	3.622742444	-0.900213929	0.00552529	-0.080788866	2.105460343	2.040772955	-921.385611	3.511190783	3.635254743	-0.145152084	-0.037866895	0	0	4.709718886	142.9937001	27.03429698	1	1	0	0	0	1.09	1	0	0	0	0	-2.293597898	1	1	0	0	0	0	0	0	0	0	0	0	40	2	2078.470715	29086
5.214935758	2.173367937	-0.877257556	-0.500213929	-0.125207818	0.002563086	1.974727236	2.124124907	-239.885611	3.483482876	3.545357488	-0.17285999	-0.127764151	1	0	0.874947504	259.7270509	15.03429698	1	1	0	0	0	1.18	3	0	1	0	0	15.1864021	0	0	0	0	0	0	0	0	0	0	0	0	40	2	1336.103178	29088
5.327876169	0.873367937	19.02274244	0.899786071	0.044403137	0.04064366	2.144338191	2.162205481	-1013.385611	3.67498469	3.821231757	0.018641823	0.148110118	1	0	1.052042281	-40.62184031	14.03429698	1	0	0	1	0	1.22	3	0	1	0	0	1.906402102	0	0	0	0	0	0	0	0	0	0	0	0	42	1	9004.048182	29090
5.318119994	-1.026632063	-0.977257556	-0.400213929	-0.082715579	0.00865719	2.017219475	2.130219011	-296.385611	3.627342995	3.716057831	-0.028999871	0.042936192	1	0	3.371937877	357.6657993	25.03429698	0	0	0	1	0	0.86	4	0	0	1	0	-5.233597898	2	0	1	0	0	0	0	0	0	0	0	0	34	2	6032.58445	29098
5.476463552	3.373367937	11.82274244	-0.200213929	0.287044031	-0.186429528	2.386979085	1.935132293	726.114389	3.804642365	3.436844172	0.148299498	-0.236277467	0	0	6.651233526	-160.7764022	0.034296978	0	0	0	0	0	0.93	3	0	1	0	0	0.346402102	2	0	1	0	0	0	0	0	0	0	0	0	34	2	22723.69974	29107
5.236441963	-1.726632063	-4.777257556	-0.900213929	-0.021134805	-0.27118466	2.078800249	1.850377161	-351.385611	3.597065469	3.520172194	-0.059277397	-0.152949445	0	1	5.424705021	202.5566773	0.034296978	0	0	0	0	0	0.82	5	0	0	0	1	0.956402102	0	0	0	0	0	0	0	0	0	0	0	0	29	1	20845.01496	29114
5.65248918	6.673367937	48.62274244	4.899786071	-0.112243567	-0.623802834	1.987691487	1.497758987	738.114389	3.554044651	3.362454052	-0.102298216	-0.310667586	1	0	-3.940127785	268.8647944	1.034296978	0	0	0	0	0	4.08	4	0	0	1	0	-3.443597898	0	0	0	0	0	0	0	0	0	0	0	0	36	2	65110.26901	29120
5.442417711	-0.626632063	14.22274244	-0.800213929	0.107284527	0.151261273	2.207219581	2.272823093	1002.614389	3.913982363	4.013014314	0.257639496	0.339892676	0	0	4.917694507	-100.1318715	26.03429698	1	1	0	0	0	3.96	2	1	0	0	0	-1.343597898	0	0	0	0	0	0	0	0	0	0	0	0	31	1	2479.633863	29121
5.659482216	-1.526632063	-4.977257556	-0.600213929	-0.157030838	0.081937609	1.942904216	2.20349943	-590.885611	3.497596311	3.636279331	-0.158746556	-0.036842308	0	0	10.55880005	-4.470200357	-4.965703022	1	1	0	0	0	0.07	3	0	1	0	0	-2.953597898	0	0	0	0	0	0	0	0	0	0	0	0	38	2	11670.22987	29122
5.613128106	-2.426632063	-7.477257556	-0.700213929	0.053111161	0.341828543	2.153046215	2.463390364	36.11438896	3.725298251	4.004782159	0.068955384	0.33166052	0	1	-1.625760494	48.2605597	-23.96570302	1	1	0	0	0	0	1	0	0	0	0	-1.093597898	0	0	0	0	0	0	0	0	0	0	0	0	42	1	3168.225941	29124
5.416100402	-1.826632063	-3.877257556	-0.400213929	-0.30842584	-0.338007026	1.791509214	1.783554795	631.114389	3.435200693	3.42383171	-0.221142174	-0.249289929	0	1	-5.500781566	78.2758344	-14.96570302	1	0	0	0	0	2.74	5	0	0	0	1	15.3564021	0	0	0	0	0	0	0	0	0	0	0	0	33	2	3366.200444	29129
5.043425117	0.973367937	10.12274244	-0.300213929	-0.207389926	-0.064563401	1.892545128	2.05699842	140.614389	3.600785945	3.680686822	-0.055556922	0.007565183	0	0	2.802792314	349.4455539	-1.965703022	0	1	0	0	0	2.23	3	0	1	0	0	-0.773597898	0	0	0	0	0	0	0	0	0	0	0	0	34	1	10409.10543	29140
5.257495372	2.873367937	9.722742444	0.099786071	-0.318566066	0.776797563	1.781368988	2.898359384	1630.114389	3.54191751	3.789741405	-0.114425357	0.116619766	0	1	-0.065025395	-128.8794919	0.034296978	0	0	0	0	0	1.36	4	0	0	1	0	-8.603597898	3	0	0	1	0	0	0	0	0	0	0	0	35	2	19190.16124	29161
5.398162702	-2.226632063	-6.577257556	-0.600213929	-0.132663383	-0.457441299	1.967271671	1.664120522	330.114389	3.546596154	3.336896506	-0.109746713	-0.336225133	0	1	2.007691322	106.2414814	-25.96570302	1	0	0	1	0	2.72	3	0	1	0	0	5.626402102	0	0	0	0	0	0	0	0	0	0	0	0	33	2	13540.94495	29166
5.493061443	6.173367937	42.22274244	0.199786071	0.345124301	0.183579705	2.445059355	2.305141526	-422.385611	3.8904631	3.83251924	0.234120233	0.159397602	0	0	1.795776554	-137.3455074	15.03429698	0	0	0	0	0	1.18	2	1	0	0	0	-5.233597898	2	0	1	0	0	0	0	0	0	0	0	0	34	2	12721.57221	29191
5.438079309	-0.826632063	-1.877257556	-0.600213929	0.253150141	0.635075508	2.353085195	2.756637329	418.614389	3.764818767	4.05139638	0.108475901	0.378274742	0	0	10.62643588	-37.11883253	-16.96570302	1	0	0	0	0	2.08	4	0	0	1	0	8.316402102	0	0	0	0	0	0	0	0	0	0	0	0	32	2	42854.10573	29197
5.463831805	13.57336794	108.9227424	5.899786071	-0.154452758	-0.139257992	1.945482296	1.982303829	-351.885611	3.404172871	3.443257488	-0.252169996	-0.229864151	0	0	-1.056516163	198.3989051	19.03429698	0	0	0	1	0	3.2	3	0	1	0	0	-1.753597898	2	0	1	0	0	0	0	0	0	0	0	0	36	2	7097.483781	29200
5.159055299	-0.426632063	8.422742444	-0.300213929	-0.054862799	-0.198539713	2.045072255	1.923022108	-326.385611	3.582181443	3.604095526	-0.074161423	-0.069026112	0	0	1.404184443	45.37977814	14.03429698	1	1	0	0	0	4.54	1	0	0	0	0	3.466402102	0	0	0	0	0	0	0	0	0	0	0	0	34	1	1898.770983	29223
5.342334252	-1.126632063	22.12274244	-0.000213929	-0.356823939	-0.236490595	1.743111114	1.885071226	-822.885611	3.404954267	3.523815005	-0.251388599	-0.149306633	1	0	-1.069432534	-48.43215953	25.03429698	0	0	0	1	0	1.47	1	0	0	0	0	-7.943597898	0	0	0	0	0	0	0	0	0	0	0	0	35	2	4160.536214	29227
5.720311777	0.473367937	3.922742444	-0.500213929	0.178904685	-0.124802348	2.278839739	1.996759473	108.614389	3.564101427	3.68148259	-0.092241439	0.008360951	0	0	-5.731551205	-172.8292555	-3.965703022	1	0	0	1	0	0.75	3	0	1	0	0	3.906402102	0	0	0	0	0	0	0	0	0	0	0	0	31	2	11953.53569	29230
5.541263545	0.373367937	10.72274244	-0.500213929	-0.15224339	-0.027334485	1.947691664	2.094227336	243.114389	3.489402619	3.527778404	-0.166940247	-0.145343234	1	0	13.01453175	-19.08902085	5.034296978	0	0	0	0	0	1.52	3	0	1	0	0	2.646402102	1	1	0	0	0	0	0	0	0	0	0	0	32	2	16248.00453	29271
5.521460918	2.673367937	37.22274244	0.299786071	-0.759348522	-0.237966211	1.340586532	1.88359561	79.11438896	3.382706094	3.517564062	-0.273636773	-0.155557577	0	1	3.420764107	204.0051182	-0.965703022	1	0	0	1	0	5	4	0	0	1	0	3.516402102	2	0	1	0	0	0	0	0	0	0	0	0	37	2	12182.87216	29275
5.298317367	3.973367937	4.622742444	0.499786071	-0.036328574	0.082489254	2.06360648	2.204051074	-767.385611	3.575399734	3.84068019	-0.080943133	0.167558552	0	0	-0.745816992	13.35143127	16.03429698	1	0	0	0	0	1.92	3	0	1	0	0	-4.743597898	1	1	0	0	0	0	0	0	0	0	0	0	32	2	25810.37485	29286
5.262690189	2.373367937	2.822742444	-0.000213929	-0.594566684	0.372703144	1.50536837	2.494264965	705.614389	3.273150219	3.785606617	-0.383192648	0.112484979	1	0	-9.862373407	481.9567391	-11.96570302	0	1	0	0	0	2.62	3	0	1	0	0	4.476402102	1	1	0	0	0	0	0	0	0	0	0	0	33	1	15177.59515	29302
5.438079309	5.473367937	5.222742444	-0.500213929	-0.019932193	0.166400645	2.08000286	2.287962466	322.614389	3.814046657	3.509240489	0.15770379	-0.16388115	0	1	10.3862417	-108.280671	12.03429698	0	0	0	0	0	2.661612426	4	0	0	1	0	4.336402102	1	1	0	0	0	0	0	0	0	0	0	0	38	1	36163.00892	29326
5.023880521	-0.826632063	-5.477257556	-0.100213929	-0.011172533	0.156713453	2.088762521	2.278275274	-508.885611	3.74054984	3.831426401	0.084206973	0.158304763	0	1	10.19820193	-20.83213348	-17.96570302	1	0	0	0	0	3.33	5	0	0	0	1	-2.643597898	3	0	0	1	0	0	0	0	0	0	0	0	37	2	38276.95349	29347
5.214935758	-1.726632063	-0.677257556	-1.100213929	0.178637737	0.151731031	2.278572791	2.273292851	-1107.385611	3.623435823	3.722964553	-0.032907043	0.049842915	0	1	3.13690398	225.0699937	29.03429698	1	1	0	0	0	1.22	1	0	0	0	0	-1.543597898	0	0	0	0	0	0	0	0	0	0	0	0	34	1	1728.35341	29363
5.272999559	1.673367937	4.622742444	0.499786071	0.276383708	-0.142095889	2.376318762	1.979465932	1234.614389	3.727960361	3.43465251	0.071617494	-0.238469129	0	0	8.822154744	-110.750701	-11.96570302	0	0	0	0	0	1.72	3	0	1	0	0	-0.703597898	0	0	0	0	0	0	0	0	0	0	0	0	35	2	37072.86486	29368
5.288267031	-2.326632063	-4.877257556	-0.600213929	0.175674892	0.085528296	2.275609946	2.207090117	-661.385611	3.811788961	3.667018414	0.155446094	-0.006103225	0	0	2.753049621	-7.782044209	0.034296978	1	0	0	0	0	5	4	0	0	1	0	-3.143597898	0	0	0	0	0	0	0	0	0	0	0	0	37	1	54030.89699	29369
5.187385806	2.773367937	61.42274244	1.899786071	0.480114075	0.461256522	2.580049129	2.582818343	127.114389	4.019248231	4.049376895	0.362905364	0.376255256	0	0	-1.637027671	8.513413221	17.03429698	1	0	0	1	0	3.710622665	5	0	0	0	1	12.3864021	0	0	0	0	0	0	0	0	0	0	0	0	42	1	4170.857368	29388
5.236441963	-0.926632063	-3.877257556	-0.200213929	-0.038401107	-0.353219631	2.061533947	1.76834219	480.614389	3.521356885	3.308804409	-0.134985982	-0.364317229	0	1	1.280490143	50.05413056	-22.96570302	0	0	1	0	0	2.58	3	0	1	0	0	1.916402102	0	0	0	0	0	0	0	0	0	0	0	0	41	2	31015.54248	29392
5.38907173	2.273367937	14.92274244	-0.000213929	0.46611092	-0.033482232	2.566045974	2.088079589	102.614389	3.919783211	3.750575422	0.263440344	0.077453783	1	0	5.585227785	-53.8901583	18.03429698	0	0	0	0	0	3.710622665	5	0	0	0	1	-0.033597898	1	1	0	0	0	0	0	0	0	0	0	0	32	2	20595.83588	29413
5.272999559	-0.226632063	-4.977257556	-0.700213929	0.270262571	-0.115079217	2.370197625	2.006482604	1397.114389	3.949240312	3.692903113	0.292897445	0.019781474	1	0	-11.28829427	-301.2240352	-12.96570302	0	0	0	0	0	1.91	3	0	1	0	0	-4.943597898	0	0	0	0	0	0	0	0	0	0	0	0	30	2	31627.5066	29426
5.438079309	-0.726632063	1.122742444	0.099786071	-0.109709438	0.18865476	1.990225616	2.310216581	674.114389	3.608163067	3.698475946	-0.0481798	0.025354307	1	0	-5.40232434	-136.8437075	-19.96570302	0	0	0	0	0	4.96	5	0	0	0	1	0.196402102	0	0	0	0	0	0	0	0	0	0	0	0	30	2	27942.51845	29431
5.231108617	3.873367937	-5.777257556	-0.700213929	0.618134266	-0.031576948	2.71806932	2.089984873	-88.88561104	4.00933067	3.619768993	0.352987803	-0.053352645	0	1	1.274434269	59.92993484	-10.96570302	1	1	0	0	0	1.27	1	0	0	0	0	6.366402102	0	0	0	0	0	0	0	0	0	0	0	0	40	2	12450.32011	29436
5.111987788	7.673367937	19.32274244	-0.300213929	-0.356850988	0.057261978	1.743084066	2.178823799	682.114389	3.326725978	3.658272677	-0.329616889	-0.014848962	0	0	-1.837376431	-218.2535527	-22.96570302	1	0	0	0	0	2.48	5	0	0	0	1	-7.753597898	0	0	0	0	0	0	0	0	0	0	0	0	39	2	37175.85504	29440
5.627621114	3.273367937	16.12274244	-0.200213929	-0.098676459	0.027589599	2.001258595	2.14915142	-786.885611	3.481925181	3.628556532	-0.174417686	-0.044565106	0	0	-0.27801531	-60.55543488	25.03429698	0	1	0	0	0	0.64	1	0	0	0	0	-4.833597898	1	1	0	0	0	0	0	0	0	0	0	0	38	2	1353.472135	29448
5.627621114	1.673367937	21.52274244	0.599786071	-0.19272534	-0.158814308	1.907209714	1.962747513	-352.385611	3.590903661	3.594344392	-0.065439206	-0.078777246	1	0	-4.937375833	-84.44048051	-6.965703022	0	0	1	0	0	0.66	1	0	0	0	0	-7.903597898	0	0	0	0	0	0	0	0	0	0	0	0	43	2	40083.02127	29472
5.525452939	0.373367937	39.82274244	0.199786071	0.129839222	0.08015435	2.229774275	2.201716171	-685.885611	3.695257419	3.842163382	0.038914552	0.169041743	1	0	6.488229149	-86.84102071	20.03429698	0	1	0	0	0	2.264084045	3	0	1	0	0	7.186402102	1	1	0	0	0	0	0	0	0	0	0	0	34	1	1711.418169	29475
5.017279837	-1.826632063	-6.777257556	-0.600213929	0.390103894	0.335053002	2.490038948	2.456614823	-1139.885611	3.934399877	3.935074132	0.27805701	0.261952493	0	0	-1.898392176	95.7563375	-8.965703022	1	0	0	1	0	3.45	5	0	0	0	1	-3.623597898	0	0	0	0	0	0	0	0	0	0	0	0	29	2	14875.02173	29488
5.38907173	-0.026632063	3.322742444	-0.000213929	-0.21860917	0.21661545	1.881325884	2.338177271	-51.88561104	3.721058164	4.108845159	0.064715297	0.43572352	0	1	-11.06893727	-113.62631	-10.96570302	1	0	0	0	0	5	5	0	0	0	1	-2.423597898	0	0	0	0	0	0	0	0	0	0	0	0	33	1	33818.2711	29491
5.517452896	1.073367937	4.322742444	-0.300213929	0.575148055	0.151368713	2.675083108	2.272930534	605.614389	3.953674296	3.640440314	0.297331429	-0.032681324	1	0	1.493065855	-181.2611622	-5.965703022	0	1	0	0	0	4.4	2	1	0	0	0	-1.313597898	2	0	1	0	0	0	0	0	0	0	0	0	43	2	6346.237317	29514
5.513428746	-1.726632063	-3.477257556	-0.800213929	0.458714858	0.276861253	2.558649912	2.398423073	37.11438896	3.932482131	3.778086592	0.276139264	0.104964953	0	0	-3.549213716	-134.3303947	10.03429698	1	1	0	0	0	1.51	3	0	1	0	0	-5.673597898	0	0	0	0	0	0	0	0	0	0	0	0	31	1	10510.34791	29533
5.318119994	4.073367937	18.62274244	0.799786071	-0.094374281	-0.455856315	2.005560773	1.665705506	-115.885611	3.52336879	3.420110394	-0.132974076	-0.253011244	0	0	-7.788537641	240.0999447	19.03429698	1	0	0	1	0	2.78	2	1	0	0	0	-2.763597898	1	1	0	0	0	0	0	0	0	0	0	0	36	1	5054.443211	29536
5.361292166	1.773367937	0.822742444	-0.500213929	-0.421707842	0.07068316	1.678227212	2.192244981	598.114389	3.345345269	3.66855022	-0.310997597	-0.004571419	1	0	-4.9213243	132.5546019	-17.96570302	0	0	0	0	0	2.48	4	0	0	1	0	-6.143597898	1	1	0	0	0	0	0	0	0	0	0	0	29	1	33318.96347	29547
5.342334252	2.873367937	18.92274244	-0.000213929	-0.077856805	0.013064121	2.022078249	2.134625942	-840.385611	3.72149137	3.620309916	0.065148504	-0.052811723	1	0	-1.912462586	-132.8271152	7.034296978	1	0	1	0	0	2.72	4	0	0	1	0	-5.793597898	0	0	0	0	0	0	0	0	0	0	0	0	36	1	35220.41325	29554
5.283203729	4.673367937	41.52274244	0.699786071	-0.392375048	-0.478925789	1.707560006	1.642636032	1287.614389	3.552882193	3.528609195	-0.103460674	-0.144512443	1	0	-3.544318791	103.2025278	4.034296978	0	0	0	0	0	5	4	0	0	1	0	-6.943597898	0	0	0	0	0	0	0	0	0	0	0	0	30	2	30718.95095	29570
5.537334267	0.373367937	1.622742444	1.299786071	-0.268735068	-0.114526097	1.831199986	2.007035724	-162.885611	3.584824905	3.576823279	-0.071517961	-0.09629836	1	0	2.359348814	-81.10243187	1.034296978	1	0	0	0	0	5	3	0	1	0	0	-2.593597898	2	0	1	0	0	0	0	0	0	0	0	0	37	2	55631.21894	29590
5.288267031	0.573367937	8.922742444	-0.000213929	-0.499349731	-0.324608731	1.600585323	1.79695309	1290.614389	3.250279438	3.33224735	-0.406063428	-0.340874288	1	0	14.1436171	226.4310932	2.034296978	0	0	0	1	0	0.89	4	0	0	1	0	-4.813597898	2	0	1	0	0	0	0	0	0	0	0	0	42	1	8464.156752	29592
5.288267031	0.773367937	13.32274244	-0.300213929	0.282476211	-0.053132358	2.382411265	2.068429463	444.114389	3.79015862	3.713839482	0.133815753	0.040717844	0	1	-3.478631678	-145.1158742	-21.96570302	0	0	0	0	0	3.98	4	0	0	1	0	-9.693597898	2	0	1	0	0	0	0	0	0	0	0	0	32	2	42416.78953	29598
5.442417711	0.373367937	9.222742444	-0.600213929	-0.302642703	-0.257562724	1.797292351	1.863999097	125.614389	3.487690489	3.611455279	-0.168652378	-0.061666359	0	1	1.410167784	6.896758691	-17.96570302	0	0	0	0	0	3.74	3	0	1	0	0	-3.073597898	2	0	1	0	0	0	0	0	0	0	0	0	30	2	30761.60656	29613
5.407171771	2.173367937	2.722742444	1.199786071	-0.320039441	-0.57280381	1.779895612	1.548758011	457.614389	3.539026162	3.246146818	-0.117316705	-0.42697482	1	0	8.210251444	184.5690424	-9.965703022	1	0	0	1	0	0.24	2	1	0	0	0	-3.873597898	2	0	1	0	0	0	0	0	0	0	0	0	30	1	16340.50696	29616
5.056245805	-2.126632063	4.922742444	-0.400213929	-0.232209278	-0.193392954	1.867725776	1.928168867	-422.885611	3.387171303	3.52645521	-0.269171563	-0.146666429	1	0	8.843296979	73.77169586	6.034296978	0	0	0	0	0	2.27	4	0	0	1	0	7.256402102	2	0	1	0	0	0	0	0	0	0	0	0	31	2	38988.1328	29626
5.384495063	-1.626632063	21.22274244	0.199786071	0.258185147	0.027246797	2.358120201	2.148808618	-1242.385611	3.859044908	3.680788915	0.202702042	0.007667276	0	1	-3.279061084	-51.61814236	31.03429698	0	0	0	0	0	1.24	2	1	0	0	0	3.836402102	0	0	0	0	0	0	0	0	0	0	0	0	32	1	6602.392448	29627
5.38907173	0.173367937	9.222742444	-0.200213929	-0.072514782	-0.31951164	2.027420272	1.802050181	-439.885611	3.60292739	3.460648666	-0.053415476	-0.212472973	0	0	4.282218019	-89.1785591	14.03429698	1	0	0	1	0	0.96	2	1	0	0	0	5.956402102	0	0	0	0	0	0	0	0	0	0	0	0	32	2	6830.166933	29639
5.318119994	1.473367937	15.12274244	1.699786071	-0.14659833	-0.080624714	1.953336724	2.040937107	-687.385611	3.72040713	3.548989319	0.064064263	-0.124132319	1	0	4.696834273	-113.1484084	-10.96570302	1	0	0	0	0	2.36	3	0	1	0	0	-5.683597898	0	0	0	0	0	0	0	0	0	0	0	0	36	2	47735.36305	29660
5.342334252	2.473367937	25.92274244	-0.100213929	-0.056102387	0.576270201	2.043832667	2.697832022	531.614389	3.395117992	4.023422246	-0.261224875	0.350300607	1	0	3.423066229	-28.33822999	-25.96570302	0	0	0	0	0	0.6	2	1	0	0	0	-7.063597898	2	0	1	0	0	0	0	0	0	0	0	0	31	2	21237.97361	29671
5.283203729	3.273367937	18.12274244	-0.400213929	-0.165755134	0.023427459	1.93417992	2.14498928	-1316.385611	3.50063876	3.700150211	-0.155704106	0.027028572	1	0	-0.400218869	11.07039237	5.034296978	0	0	0	0	0	5	3	0	1	0	0	2.956402102	1	1	0	0	0	0	0	0	0	0	0	0	30	2	29849.70064	29676
5.451038454	0.173367937	4.222742444	-0.500213929	-0.208890243	0.298411077	1.891044811	2.419972897	81.11438896	3.50378719	3.739431807	-0.152555676	0.066310169	0	1	0.918810412	-33.80854304	8.034296978	0	0	0	0	0	1.09	4	0	0	1	0	-7.213597898	2	0	1	0	0	0	0	0	0	0	0	0	40	2	11258.89775	29677
5.476463552	0.373367937	3.822742444	-0.300213929	0.351194026	0.433054226	2.45112908	2.554616047	-669.885611	3.914719186	3.832577877	0.25837632	0.159456238	0	0	-5.10855833	54.44909465	0.034296978	1	1	0	0	0	2.09	1	0	0	0	0	-7.743597898	0	0	0	0	0	0	0	0	0	0	0	0	42	1	6514.055163	29682
5.384495063	-1.926632063	2.622742444	-0.500213929	-0.055053956	-0.047094583	2.044881098	2.074467238	-1229.385611	3.742761208	3.727707704	0.086418341	0.054586065	1	0	-0.735458232	-42.7879036	26.03429698	1	0	0	1	0	1.06	1	0	0	0	0	5.186402102	0	0	0	0	0	0	0	0	0	0	0	0	41	2	6137.344086	29714
5.605802066	1.373367937	25.92274244	-0.300213929	0.155326222	0.079652592	2.255261276	2.201214413	-286.385611	3.68387565	3.596882284	0.027532784	-0.076239355	0	1	-0.344347967	126.3907744	26.03429698	1	0	0	0	0	2.264084045	3	0	1	0	0	2.806402102	0	0	0	0	0	0	0	0	0	0	0	0	29	1	19769.21251	29725
5.545177444	4.973367937	34.52274244	0.099786071	0.112097554	0.127815837	2.212032608	2.249377658	-14.38561104	3.671508216	3.799599814	0.015165349	0.126478175	0	1	-2.921458652	-79.00205236	24.03429698	0	0	0	0	0	1.2	1	0	0	0	0	-3.073597898	1	1	0	0	0	0	0	0	0	0	0	0	31	2	6763.673194	29740
5.525452939	-2.226632063	-0.977257556	-1.100213929	0.427534939	0.192376303	2.527469993	2.313938124	261.114389	4.015546636	3.806752278	0.359203769	0.13363064	0	0	-4.624990189	-157.9376563	36.03429698	0	0	0	0	0	1.92	3	0	1	0	0	-8.773597898	1	1	0	0	0	0	0	0	0	0	0	0	39	2	9365.825415	29754
5.537334267	1.973367937	14.92274244	-0.400213929	0.068900669	-0.006494568	2.168835723	2.115067253	-574.885611	3.615122813	3.716967587	-0.041220053	0.043845948	1	0	2.66749135	131.6729849	16.03429698	1	1	0	0	0	3.04	2	1	0	0	0	-1.443597898	0	0	0	0	0	0	0	0	0	0	0	0	43	2	1299.735554	29770
4.875197323	1.173367937	11.22274244	0.199786071	-0.400440122	-0.249819318	1.699494931	1.871742503	628.614389	3.364730765	3.495309016	-0.291612101	-0.177812623	0	1	4.764210044	276.9303189	-12.96570302	0	0	0	0	0	4	3	0	1	0	0	-4.593597898	2	0	1	0	0	0	0	0	0	0	0	0	32	2	45331.9501	29788
5.262690189	4.173367937	18.12274244	0.599786071	-0.768528191	-0.128019482	1.331406863	1.993542339	1657.614389	3.33118073	3.690922119	-0.325162137	0.01780048	1	0	15.47260071	-58.61481902	-5.965703022	0	0	0	0	0	3.710622665	5	0	0	0	1	0.446402102	1	1	0	0	0	0	0	0	0	0	0	0	32	2	39201.0432	29793
5.187385806	2.273367937	24.42274244	-0.400213929	0.403117354	-0.121090611	2.503052407	2.00047121	865.614389	3.794674023	3.539621608	0.138331156	-0.13350003	0	1	-2.791778735	-123.3623637	-4.965703022	0	1	0	0	0	3.32	3	0	1	0	0	0.616402102	0	0	0	0	0	0	0	0	0	0	0	0	34	1	10777.47969	29814
5.093750201	1.373367937	9.622742444	0.299786071	-0.188098365	0.268508635	1.911836688	2.390070456	-669.885611	3.473591639	3.763240782	-0.182751228	0.090119144	0	0	9.94631855	-47.32961207	-15.96570302	1	1	0	0	0	3.93	4	0	0	1	0	-2.413597898	0	0	0	0	0	0	0	0	0	0	0	0	43	2	2141.529017	29826
5.220355825	-1.026632063	2.222742444	-0.600213929	-0.247355817	0.291196583	1.852579237	2.412758404	-48.38561104	3.422299092	3.851982232	-0.234043775	0.178860594	0	0	8.416724818	117.6834764	15.03429698	0	1	0	0	0	0.35	4	0	0	1	0	8.846402102	1	1	0	0	0	0	0	0	0	0	0	0	38	2	1590.230502	29838
5.111987788	-1.126632063	-8.377257556	-0.700213929	-0.22992464	-0.055665352	1.870010414	2.065896469	403.614389	3.414511371	3.460853253	-0.241831496	-0.212268385	0	1	-4.966513778	-201.5217345	-18.96570302	1	0	0	0	0	0.09	2	1	0	0	0	17.4864021	2	0	1	0	0	0	0	0	0	0	0	0	30	2	2756.702747	29839
5.141663557	-2.226632063	-3.977257556	-0.100213929	-0.047430473	-0.466445542	2.052504581	1.655116279	-265.885611	3.601249741	3.370368226	-0.055093125	-0.302753413	0	0	5.842878871	41.70104428	-19.96570302	1	0	0	1	0	0.64	2	1	0	0	0	-2.073597898	0	0	0	0	0	0	0	0	0	0	0	0	33	2	14027.25139	29840
5.236441963	-0.926632063	-1.877257556	-0.900213929	0.715380694	0.259176447	2.815315748	2.380738268	-384.385611	4.102382863	3.857131871	0.446039996	0.184010232	0	0	-5.603076559	-165.3837991	14.03429698	0	1	0	0	0	3.9	2	1	0	0	0	-4.503597898	1	1	0	0	0	0	0	0	0	0	0	0	42	1	1741.928977	29842
5.204006687	0.273367937	2.522742444	0.499786071	0.42068111	-0.059141886	2.520616164	2.062419935	245.114389	3.860302756	3.762254626	0.203959889	0.089132987	0	0	-4.763151468	-27.04859962	-14.96570302	1	0	0	1	0	5	5	0	0	0	1	-8.923597898	0	0	0	0	0	0	0	0	0	0	0	0	30	1	16232.39283	29847
5.509388337	1.473367937	7.122742444	-0.500213929	-0.18884243	0.022268121	1.911092624	2.143829942	833.114389	3.280486666	3.554872369	-0.375856201	-0.118249269	0	0	6.173553951	-33.2002932	-6.965703022	0	0	0	0	0	2.49	4	0	0	1	0	1.226402102	3	0	0	1	0	0	0	0	0	0	0	0	29	1	37712.98349	29884
5.488937726	-0.726632063	4.222742444	-0.700213929	-0.162294279	0.059872092	1.937640775	2.181433913	-844.385611	3.545575935	3.583159777	-0.110766932	-0.089961861	1	0	-4.020343221	-120.2859459	13.03429698	0	1	0	0	0	1.36	1	0	0	0	0	-2.983597898	0	0	0	0	0	0	0	0	0	0	0	0	38	1	8118.676467	29893
4.9698133	-0.226632063	0.922742444	-0.800213929	0.092032372	-0.116307687	2.191967426	2.005254134	-249.385611	3.96968402	3.612820413	0.313341153	-0.060301225	0	0	-3.045303151	6.208394732	-21.96570302	1	0	0	0	0	2.15	5	0	0	0	1	-9.233597898	0	0	0	0	0	0	0	0	0	0	0	0	29	2	28949.17189	29900
5.398162702	-0.826632063	0.622742444	-0.200213929	-0.499259456	-0.057387659	1.600675597	2.064174162	784.614389	3.41580265	4.055562953	-0.240540217	0.382441314	0	0	-3.566526476	-57.35659573	1.034296978	1	0	0	1	0	3.13	3	0	1	0	0	5.446402102	2	0	1	0	0	0	0	0	0	0	0	0	39	2	11472.8014	29902
5.129898715	3.073367937	14.02274244	0.799786071	-0.3274364	0.323443881	1.772498654	2.445005702	2108.114389	3.274641092	3.665867585	-0.381701774	-0.007254054	1	0	4.210691875	330.1420549	-18.96570302	0	0	0	1	0	1.92	3	0	1	0	0	1.486402102	1	1	0	0	0	0	0	0	0	0	0	0	31	2	11678.6315	29908
5.365976015	1.173367937	32.72274244	-0.000213929	0.228436733	0.357771907	2.328371787	2.479333728	-997.885611	3.807343264	3.822588973	0.151000398	0.149467334	0	1	-2.624998079	34.83711122	23.03429698	1	1	0	0	0	2.29	4	0	0	1	0	8.706402102	0	0	0	0	0	0	0	0	0	0	0	0	34	1	1585.776419	29922
5.799092654	1.073367937	60.12274244	9.099786071	0.156715474	0.44337976	2.256650528	2.564941581	262.614389	3.773575712	4.127808977	0.117232846	0.454687338	0	0	0.401344961	536.4378077	29.03429698	0	0	0	0	0	0.96	1	0	0	0	0	3.486402102	1	1	0	0	0	0	0	0	0	0	0	0	31	2	6536.023721	29924
5.135798437	3.073367937	6.422742444	0.099786071	-0.312824212	0.288686451	1.787110842	2.410248272	1196.614389	3.414310268	3.897412087	-0.242032598	0.224290448	1	0	7.366737894	-50.87847725	-8.965703022	0	0	0	0	0	1.33	2	1	0	0	0	-9.623597898	2	0	1	0	0	0	0	0	0	0	0	0	33	2	18879.2684	29928
5.451038454	-3.326632063	-11.77725756	-0.600213929	0.122044774	-0.063137022	2.221979828	2.058424799	223.614389	3.738233665	3.889774468	0.081890799	0.216652829	1	0	-7.746616739	-57.86385726	-14.96570302	1	0	0	0	1	1.59	5	0	0	0	1	-6.163597898	1	1	0	0	0	0	0	0	0	0	0	0	35	2	3356.319906	29955
5.204006687	1.473367937	3.322742444	-0.600213929	-0.024154321	-0.056273141	2.075780733	2.06528868	1399.614389	3.63088765	3.496503222	-0.025455216	-0.176618417	1	0	-4.101845224	-221.6694325	-24.96570302	1	1	0	0	0	2.264084045	3	0	1	0	0	6.536402102	1	1	0	0	0	0	0	0	0	0	0	0	34	1	18038.08541	29972
5.288267031	0.773367937	-2.577257556	-0.400213929	-0.308546423	-0.146920606	1.791388631	1.974641215	1210.614389	3.421151743	3.453616752	-0.235191123	-0.219504886	1	0	4.370468211	164.3456536	1.034296978	0	0	0	0	0	5	4	0	0	1	0	-4.423597898	3	0	0	1	0	0	0	0	0	0	0	0	34	1	56585.89399	29985
5.583496309	4.973367937	35.92274244	-0.100213929	-0.09379385	-0.076742525	2.006141204	2.044819296	-1058.885611	3.508456804	3.582777935	-0.147886062	-0.090343703	1	0	0.25176485	-86.08117446	-18.96570302	1	0	0	0	0	0.52	2	1	0	0	0	-4.723597898	2	0	1	0	0	0	0	0	0	0	0	0	32	1	32329.58139	29987
5.323009979	-0.026632063	6.722742444	-0.100213929	-0.147972054	0.258704602	1.951963	2.380266423	-618.885611	3.577998767	3.757922549	-0.078344099	0.08480091	0	0	-6.792504553	-91.00477805	-11.96570302	0	0	0	1	0	5	5	0	0	0	1	-0.433597898	0	0	0	0	0	0	0	0	0	0	0	0	42	1	1745.469258	29994
5.293304825	4.473367937	24.22274244	1.999786071	0.211107255	0.265680108	2.311042309	2.387241928	-254.885611	3.79415376	3.750776768	0.137810894	0.07765513	0	0	-10.20879751	-137.5917231	39.03429698	0	1	0	0	0	1.6	5	0	0	0	1	-6.823597898	1	1	0	0	0	0	0	0	0	0	0	0	36	2	3747.407385	29999
5.476463552	0.973367937	7.222742444	-0.300213929	-0.976329629	-0.232075516	1.123605425	1.889486305	526.114389	3.304085039	3.689090592	-0.352257827	0.015968953	1	0	1.076845431	5.904026532	6.034296978	0	0	0	0	0	4.3	4	0	0	1	0	-4.763597898	2	0	1	0	0	0	0	0	0	0	0	0	30	2	29849.70064	30013
5.257495372	2.873367937	14.32274244	-0.300213929	0.0843338	-0.790897876	2.184268853	1.330663945	2282.114389	3.6800102	3.502825967	0.023667333	-0.170295672	0	1	19.30694473	164.853541	-2.965703022	0	0	0	1	0	2.45	4	0	0	1	0	-1.813597898	1	1	0	0	0	0	0	0	0	0	0	0	38	1	10460.18018	30020
5.318119994	2.073367937	15.22274244	0.099786071	0.319379354	-0.419412057	2.419314408	1.702149764	1357.114389	3.877026908	3.407438397	0.220684042	-0.265683241	1	1	3.494652566	584.9036769	-14.96570302	0	0	0	0	0	5	5	0	0	0	1	-2.403597898	2	0	1	0	0	0	0	0	0	0	0	0	29	1	37712.98349	30022
5.746203191	1.573367937	0.222742444	-0.700213929	0.437873465	0.923348493	2.537808518	3.044910314	-537.385611	3.87698932	4.208142983	0.220646454	0.535021344	0	0	-4.697164726	-24.42250762	27.03429698	0	1	0	0	0	1.82	4	0	0	1	0	-2.343597898	0	0	0	0	0	0	0	0	0	0	0	0	34	1	1264.405665	30033
5.537334267	1.673367937	13.12274244	0.099786071	0.090153854	-0.157189936	2.190088908	1.964371885	-1048.885611	3.686958372	3.530827125	0.030615505	-0.142294513	0	1	5.221027288	-60.31831555	-7.965703022	1	0	0	0	0	0.77	3	0	1	0	0	19.1564021	2	0	1	0	0	0	0	0	0	0	0	0	31	2	24865.86779	30035
5.176149733	1.473367937	43.22274244	4.099786071	0.337352846	-0.268258204	2.4372879	1.853303617	-624.885611	3.935944348	3.457608731	0.279601481	-0.215512908	0	1	0.484463842	-92.33745578	7.034296978	1	0	0	1	0	2.32	2	1	0	0	0	-0.813597898	0	0	0	0	0	0	0	0	0	0	0	0	36	2	13559.88557	30061
5.236441963	0.773367937	1.122742444	-0.500213929	-0.088449487	-0.083029427	2.011485567	2.038532394	433.114389	3.547296477	3.618858867	-0.109046389	-0.054262772	1	0	12.54881621	53.4371071	2.034296978	1	0	0	0	0	5	4	0	0	1	0	0.686402102	0	0	0	0	0	0	0	0	0	0	0	0	32	1	55957.82065	30068
5.241747015	-0.326632063	4.222742444	-0.300213929	-0.11514787	-0.008971858	1.984787183	2.112589963	-119.885611	3.601174009	3.522236181	-0.055168858	-0.150885458	1	1	-0.031205148	-55.5220064	-18.96570302	0	1	0	0	0	0.58	2	1	0	0	0	2.766402102	0	0	0	0	0	0	0	0	0	0	0	0	38	2	16354.92635	30070
5.541263545	2.073367937	8.822742444	-0.200213929	-0.557243021	-0.613667347	1.542692032	1.507894474	1143.614389	3.328221925	3.329609906	-0.328120942	-0.343511733	1	0	21.3420453	2.369159436	1.034296978	0	0	0	0	0	3.9	3	0	1	0	0	-1.203597898	2	0	1	0	0	0	0	0	0	0	0	0	35	1	47947.31964	30071
5.537334267	2.273367937	12.22274244	-0.500213929	0.418141061	0.078270559	2.518076114	2.19983238	-1291.385611	3.79619967	3.789659637	0.139856804	0.116537998	1	0	-0.83510154	-97.6514611	36.03429698	1	0	0	0	0	2.36	5	0	0	0	1	4.306402102	0	0	0	0	0	0	0	0	0	0	0	0	34	2	10197.85663	30078
5.288267031	5.073367937	36.02274244	3.499786071	-0.010262932	-0.349393126	2.089672122	1.772168695	125.614389	3.672576247	3.43550073	0.016233381	-0.237620909	0	0	-2.7639644	34.13873288	1.034296978	0	0	0	1	0	2.15	3	0	1	0	0	-9.243597898	0	0	0	0	0	0	0	0	0	0	0	0	36	2	12933.32952	30084
5.568344504	0.073367937	3.922742444	-1.000213929	-0.093999773	0.140870671	2.005935281	2.262432492	-34.88561104	3.584909351	3.837900102	-0.071433515	0.164778463	0	0	-7.58360384	-92.95989734	18.03429698	1	0	0	0	0	4.45	4	0	0	1	0	8.636402102	1	1	0	0	0	0	0	0	0	0	0	0	33	1	19457.88918	30086
5.631211782	-0.426632063	3.422742444	-0.400213929	-0.047863526	0.104286269	2.052071528	2.22584809	-843.885611	3.583793189	3.816637874	-0.072549677	0.143516235	1	0	1.454871405	341.3542316	39.03429698	1	0	0	0	0	3.87	5	0	0	0	1	-0.153597898	0	0	0	0	0	0	0	0	0	0	0	0	39	2	9183.475643	30090
5.087596335	-2.026632063	-5.377257556	-0.400213929	-0.243409662	-0.187708055	1.856525392	1.933853766	-538.885611	3.553230264	3.582351815	-0.103112603	-0.090769824	0	0	3.177719426	7.915491743	-14.96570302	1	0	0	0	0	5	4	0	0	1	0	-6.513597898	1	1	0	0	0	0	0	0	0	0	0	0	40	2	30654.65416	30103
5.176149733	0.373367937	4.222742444	0.399786071	0.584231701	0.098877988	2.684166754	2.220439809	-248.885611	4.052278068	3.647627367	0.395935202	-0.025494272	1	0	-0.72202751	-116.7193654	-17.96570302	1	1	0	0	0	3.97	4	0	0	1	0	16.2764021	0	0	0	0	0	0	0	0	0	0	0	0	40	2	13126.01698	30112
5.252273428	0.673367937	1.822742444	-0.300213929	-0.068358332	-0.123511386	2.031576722	1.998050435	-324.385611	3.432589266	3.499263386	-0.2237536	-0.173858252	0	1	3.318821012	575.718297	-4.965703022	1	0	0	0	0	1.28	2	1	0	0	0	5.646402102	0	0	0	0	0	0	0	0	0	0	0	0	34	2	25641.471	30120
5.117993812	2.773367937	14.02274244	-0.000213929	-0.352986012	0.103293252	1.746949042	2.224855073	397.114389	3.656413675	3.752984756	7.08E-05	0.079863117	1	0	14.50880756	-56.54493273	5.034296978	0	0	0	0	0	5	3	0	1	0	0	-3.533597898	1	1	0	0	0	0	0	0	0	0	0	0	41	1	32441.08087	30125
5.198497031	-0.826632063	-7.077257556	-0.400213929	-0.138323098	0.325307421	1.961611956	2.446869242	100.614389	3.412905438	3.707408616	-0.243437429	0.034286978	0	0	-1.364033574	-87.1485335	-4.965703022	1	0	0	0	0	4.13	4	0	0	1	0	8.366402102	2	0	1	0	0	0	0	0	0	0	0	0	41	1	44803.29263	30128
5.356586275	2.973367937	20.12274244	2.099786071	0.011397807	0.103670096	2.111332861	2.225231917	-964.885611	3.54894776	3.793454926	-0.107395107	0.120333287	1	0	0.46747265	-50.58819453	11.03429698	1	0	1	0	0	1.85	1	0	0	0	0	-4.963597898	1	1	0	0	0	0	0	0	0	0	0	0	43	2	37599.77973	30148
5.111987788	-0.126632063	-1.277257556	-0.800213929	-0.114371822	0.041755015	1.985563232	2.163316836	-108.385611	3.346467928	3.57336108	-0.309874939	-0.099760558	1	0	9.691589236	9.182711115	-24.96570302	1	0	0	0	0	0.25	2	1	0	0	0	5.956402102	0	0	0	0	0	0	0	0	0	0	0	0	38	1	3245.24969	30152
5.313205979	2.373367937	67.32274244	1.999786071	-0.426742896	-0.753437339	1.673192158	1.368124482	964.114389	3.524458927	3.213585234	-0.13188394	-0.459536405	0	1	4.703223953	147.3903037	2.034296978	1	0	0	1	0	5	5	0	0	0	1	-3.113597898	1	1	0	0	0	0	0	0	0	0	0	0	30	1	10298.7996	30155
5.303304908	4.373367937	10.02274244	1.199786071	-0.009913361	-0.478172132	2.090021693	1.643389688	1504.114389	3.676377196	3.404943211	0.020034329	-0.268178428	0	1	11.54695582	150.3466851	-12.96570302	0	1	0	0	0	3.3	3	0	1	0	0	12.0264021	1	1	0	0	0	0	0	0	0	0	0	0	42	1	13515.3908	30163
5.59471138	1.373367937	9.122742444	-0.300213929	0.032862056	0.164177383	2.13279711	2.285739204	-642.385611	3.665897129	3.862773333	0.009554263	0.189651694	0	0	-2.863364784	-105.383579	23.03429698	0	0	0	0	0	1.98	5	0	0	0	1	-3.173597898	0	0	0	0	0	0	0	0	0	0	0	0	33	1	19716.51033	30167
5.33753808	4.073367937	23.82274244	0.399786071	0.251529673	0.041135067	2.351464727	2.162696888	-157.885611	3.749069078	3.605896162	0.092726212	-0.067225477	0	0	-5.907098403	70.91186823	31.03429698	0	0	0	0	0	2.47	2	1	0	0	0	-3.113597898	0	0	0	0	0	0	0	0	0	0	0	0	31	2	17175.65687	30188
5.278114659	0.773367937	11.32274244	-0.200213929	0.032948275	-0.116622951	2.132883329	2.00493887	-528.885611	3.669236003	3.590493446	0.012893136	-0.082628193	0	0	2.315564094	84.75734311	31.03429698	1	0	0	0	0	1.07	3	0	1	0	0	5.956402102	0	0	0	0	0	0	0	0	0	0	0	0	31	1	23799.42379	30212
5.501258211	-1.226632063	1.022742444	-0.500213929	0.100419178	-0.033213087	2.200354232	2.088348734	-622.385611	3.720633104	3.782554716	0.064290238	0.109433077	1	0	5.744239815	255.7594069	21.03429698	1	0	0	0	0	2.64	3	0	1	0	0	-0.173597898	1	1	0	0	0	0	0	0	0	0	0	0	29	2	17611.72171	30281
5.416100402	-0.126632063	5.122742444	-0.700213929	-0.051062761	-0.147715843	2.048872293	1.973845978	-793.885611	3.659678171	3.549244244	0.003335305	-0.123877395	1	0	7.256615963	318.7104186	39.03429698	0	0	0	0	0	1.34	4	0	0	1	0	-0.703597898	1	1	0	0	0	0	0	0	0	0	0	0	31	1	11833.4018	30285
5.488937726	-1.226632063	15.52274244	0.499786071	0.392859801	0.266682438	2.492794855	2.388244258	-277.385611	4.001596235	3.869166729	0.345253368	0.19604509	0	0	-5.818501795	-120.138536	30.03429698	0	0	0	0	0	1.68	3	0	1	0	0	5.476402102	0	0	0	0	0	0	0	0	0	0	0	0	30	2	13884.30377	30286
5.117993812	4.073367937	42.32274244	6.499786071	-0.00818378	0.127771945	2.091751274	2.249333766	375.114389	3.564475468	3.782008885	-0.091867398	0.108887246	0	0	-1.00795373	-9.758785596	-9.965703022	1	0	0	0	0	3.51	5	0	0	0	1	-5.283597898	1	1	0	0	0	0	0	0	0	0	0	0	36	2	46604.41119	30298
5.147494477	-0.826632063	3.022742444	-0.300213929	-0.075925553	0.145343553	2.024009501	2.266905374	446.614389	3.523301415	3.637318058	-0.133041452	-0.035803581	1	1	-8.2640345	-28.67377151	-15.96570302	1	0	0	0	0	4.13	4	0	0	1	0	3.256402102	0	0	0	0	0	0	0	0	0	0	0	0	32	1	41697.89487	30301
5.231108617	4.373367937	63.32274244	1.499786071	0.084218029	-0.196975624	2.184153083	1.924586197	638.614389	3.672934893	3.591831835	0.016592027	-0.081289804	1	0	7.278477112	-117.0243843	7.034296978	1	0	0	1	0	3.19	2	1	0	0	0	-7.323597898	0	0	0	0	0	0	0	0	0	0	0	0	31	2	11349.1034	30302
5.38907173	-2.726632063	-9.277257556	-0.800213929	0.450551673	0.352590637	2.550486727	2.474152458	-553.385611	3.767219551	3.95934449	0.110876684	0.286222851	1	0	-3.914223718	41.73933657	1.034296978	1	1	0	0	0	0.8	3	0	1	0	0	-4.073597898	0	0	0	0	0	0	0	0	0	0	0	0	38	2	11670.22987	30331
5.278114659	0.173367937	4.422742444	-0.000213929	0.156466059	0.069514429	2.256401113	2.19107625	-275.385611	3.784464783	3.724849417	0.128121917	0.051727779	0	0	-6.002552958	-62.3870926	2.034296978	1	0	0	0	0	5	3	0	1	0	0	-4.923597898	0	0	0	0	0	0	0	0	0	0	0	0	29	2	42074.3443	30336
5.262690189	1.773367937	11.52274244	-0.300213929	-0.434393024	-0.111807017	1.665542029	2.009754804	-778.885611	3.470090648	3.688080419	-0.186252219	0.01495878	1	0	-10.62123366	-31.31141817	-20.96570302	0	0	0	1	0	2.264084045	3	0	1	0	0	0.296402102	0	0	0	0	0	0	0	0	0	0	0	0	40	1	11050.27291	30345
5.616771098	-0.726632063	2.122742444	-0.500213929	0.126523055	0.150511086	2.226458109	2.272072907	-856.885611	3.728313895	3.724240629	0.071971028	0.05111899	1	0	0.709435905	-78.71528696	6.034296978	1	0	1	0	0	1.11	2	1	0	0	0	0.486402102	0	0	0	0	0	0	0	0	0	0	0	0	39	1	15898.38933	30348
5.463831805	4.973367937	-1.577257556	-0.700213929	-0.447075318	-0.123630157	1.652859735	1.997931663	77.11438896	3.512242286	3.552095986	-0.14410058	-0.121025652	0	0	8.173340282	27.36246794	9.034296978	0	0	0	0	0	5	3	0	1	0	0	-0.743597898	1	1	0	0	0	0	0	0	0	0	0	0	39	1	34175.36277	30349
5.236441963	8.173367937	23.52274244	2.099786071	-0.090688002	-0.297494662	2.009247052	1.824067159	-34.88561104	3.602619643	3.495449405	-0.053723223	-0.177672234	1	0	2.382037154	116.1834403	25.03429698	0	0	0	1	0	1.98	4	0	0	1	0	-0.933597898	0	0	0	0	0	0	0	0	0	0	0	0	30	1	4220.976104	30354
5.293304825	3.273367937	8.322742444	0.299786071	-0.107816094	-0.381883288	1.99211896	1.739678533	-863.885611	3.517723792	3.442286963	-0.138619075	-0.230834676	0	0	10.90166252	159.1647484	-12.96570302	1	0	0	0	0	5	4	0	0	1	0	-6.043597898	1	1	0	0	0	0	0	0	0	0	0	0	35	2	36178.64719	30360
5.579729826	-0.726632063	1.522742444	-0.600213929	0.195706608	0.047895916	2.295641662	2.169457737	-130.885611	3.799862081	3.768339483	0.143519214	0.095217844	0	1	11.78830401	-71.94295556	27.03429698	1	0	0	0	0	4.13	3	0	1	0	0	-0.493597898	1	1	0	0	0	0	0	0	0	0	0	0	32	2	24739.95591	30374
5.568344504	0.973367937	10.62274244	-0.500213929	0.133217042	-0.139459167	2.233152095	1.982102654	280.614389	3.576778012	3.808475442	-0.079564854	0.135353803	1	0	6.984275573	365.8718632	26.03429698	0	0	0	0	0	0.93	1	0	0	0	0	-1.563597898	1	1	0	0	0	0	0	0	0	0	0	0	31	1	8158.848227	30380
5.33753808	0.273367937	21.92274244	-0.200213929	-0.107468317	0.260335101	1.992466737	2.381896922	-871.385611	3.483360021	3.821001567	-0.172982846	0.147879928	0	0	6.036657478	131.36055	34.03429698	0	1	0	0	0	2.69	1	0	0	0	0	-0.693597898	1	1	0	0	0	0	0	0	0	0	0	0	38	2	1426.468506	30388
5.204006687	-0.326632063	-6.277257556	-0.600213929	0.294592409	0.179912745	2.394527463	2.301474566	-649.385611	3.798564853	3.750100582	0.142221986	0.076978943	1	0	-5.411967599	-113.507528	-16.96570302	1	1	0	0	0	1.54	2	1	0	0	0	-1.303597898	0	0	0	0	0	0	0	0	0	0	0	0	43	1	11886.05456	30413
5.313205979	0.273367937	2.622742444	1.299786071	-0.223787186	-0.115801502	1.876147868	2.005760318	-693.885611	3.495391079	3.599155522	-0.160951787	-0.073966117	0	0	-4.261268586	26.43679474	0.034296978	1	0	0	1	0	5	4	0	0	1	0	8.216402102	0	0	0	0	0	0	0	0	0	0	0	0	36	2	14187.56526	30415
5.402677382	3.873367937	16.02274244	-0.400213929	-0.171540712	-0.029429287	1.928394342	2.092132534	-625.385611	3.656285604	3.687657174	-5.73E-05	0.014535536	0	0	-1.619626829	2.121648151	30.03429698	1	0	0	0	0	1.57	2	1	0	0	0	10.8164021	1	1	0	0	0	0	0	0	0	0	0	0	30	2	15527.57936	30417
5.370638028	-1.126632063	-10.07725756	-0.500213929	0.334120134	0.205070712	2.434055188	2.326632533	-456.385611	3.911466592	3.650377189	0.255123725	-0.022744449	1	0	-9.90353689	119.0283132	-3.965703022	1	1	0	0	0	0.96	1	0	0	0	0	-3.493597898	0	0	0	0	0	0	0	0	0	0	0	0	40	2	5963.275207	30450
5.424950017	2.673367937	24.92274244	-0.500213929	-0.003373781	-0.084916867	2.096561273	2.036644954	-384.885611	3.591303685	3.679276592	-0.065039181	0.006154954	0	0	8.249429079	253.5570652	23.03429698	0	1	0	0	0	0.96	1	0	0	0	0	4.856402102	0	0	0	0	0	0	0	0	0	0	0	0	42	2	1428.560968	30461
5.429345629	1.373367937	21.62274244	-0.200213929	-0.039329735	-0.327539409	2.060605319	1.794022412	-144.385611	3.543281701	3.565049601	-0.113061165	-0.108072038	1	0	11.13778022	-162.6386495	3.034296978	1	0	0	0	0	4	2	1	0	0	0	-7.153597898	1	1	0	0	0	0	0	0	0	0	0	0	34	2	59532.33866	30462
5.375278408	2.673367937	8.222742444	-0.400213929	0.195492063	0.084305052	2.295427117	2.205866873	955.114389	3.739863513	3.608438317	0.083520646	-0.064683322	1	1	19.29653035	-97.99600471	-14.96570302	0	0	0	0	0	4.13	5	0	0	0	1	-5.723597898	0	0	0	0	0	0	0	0	0	0	0	0	31	1	45859.99911	30465
5.379897354	4.173367937	5.622742444	1.999786071	0.345629863	0.149366946	2.445564917	2.270928767	-168.885611	3.648811724	3.724601824	-0.007531143	0.051480186	0	0	4.526094565	-90.43087216	6.034296978	1	0	0	0	0	2.23	3	0	1	0	0	12.1864021	1	1	0	0	0	0	0	0	0	0	0	0	30	1	32872.22679	30468
5.209486153	-0.526632063	5.722742444	-0.300213929	0.369041067	-0.016692711	2.46897612	2.10486911	191.114389	3.812741661	3.591909483	0.156398795	-0.081212155	1	0	-4.167318129	59.71010094	-2.965703022	0	1	0	0	0	3.01	1	0	0	0	0	6.546402102	0	0	0	0	0	0	0	0	0	0	0	0	34	1	9955.556991	30487
5.393627546	0.973367937	-1.477257556	0.199786071	-0.081367054	0.108967278	2.018568	2.230529099	-792.885611	3.54505514	3.609040097	-0.111287726	-0.064081542	0	1	1.548072026	118.2877201	-25.96570302	0	0	0	1	0	0.75	3	0	1	0	0	3.036402102	0	0	0	0	0	0	0	0	0	0	0	0	31	2	11678.6315	30491
5.231108617	-0.526632063	3.822742444	-0.400213929	0.060098175	0.183118536	2.160033229	2.304680357	-12.38561104	3.958408466	3.705751658	0.3020656	0.03263002	0	0	-2.398565816	-72.25922252	39.03429698	0	0	0	0	0	1.27	4	0	0	1	0	-0.943597898	1	1	0	0	0	0	0	0	0	0	0	0	42	1	7005.996745	30495
5.176149733	0.573367937	-4.177257556	-0.200213929	-0.663547356	0.106353018	1.436387698	2.227914839	809.614389	3.383668531	3.569652761	-0.272674336	-0.103468878	1	0	-3.499190426	71.90844665	-18.96570302	0	0	0	1	0	0.82	2	1	0	0	0	5.846402102	2	0	1	0	0	0	0	0	0	0	0	0	41	1	11678.6315	30498
5.252273428	0.473367937	4.822742444	0.299786071	0.228419116	-0.099146715	2.32835417	2.022415106	1148.614389	3.938847378	3.604408334	0.282504511	-0.068713305	0	0	0.038591778	-199.5401279	-24.96570302	1	1	0	0	0	3.6	2	1	0	0	0	21.9864021	2	0	1	0	0	0	0	0	0	0	0	0	40	2	12785.14949	30509
5.303304908	-0.426632063	25.92274244	-0.200213929	-0.193396127	-0.731101999	1.906538927	1.390459822	758.614389	3.446833815	3.238045949	-0.209509052	-0.435075689	0	0	17.50165364	169.1365355	-7.965703022	0	0	0	1	0	1.83	3	0	1	0	0	3.866402102	0	0	0	0	0	0	0	0	0	0	0	0	42	1	1715.133561	30512
5.370638028	0.773367937	3.222742444	-0.700213929	-0.166378025	0.075735127	1.933557029	2.197296948	-1184.385611	3.565571093	3.716003831	-0.090771773	0.042882192	1	0	-1.759295903	-8.251691165	19.03429698	1	1	0	0	0	1.57	1	0	0	0	0	-1.033597898	0	0	0	0	0	0	0	0	0	0	0	0	34	1	1898.770983	30518
5.147494477	0.473367937	20.72274244	-0.600213929	-0.126893247	-0.183752973	1.973041806	1.937808847	-683.385611	3.58555682	3.528036192	-0.070786046	-0.145085447	1	0	9.16573053	-11.19266387	-19.96570302	0	0	0	1	0	3.48	4	0	0	1	0	-3.473597898	0	0	0	0	0	0	0	0	0	0	0	0	42	1	2403.426295	30521
5.398162702	1.573367937	6.822742444	0.499786071	0.392556767	-0.041664324	2.49249182	2.079897496	-195.885611	3.81357049	3.536908439	0.157227623	-0.136213199	0	1	9.581013485	157.8161952	20.03429698	0	0	0	0	0	1.61	2	1	0	0	0	0.066402102	1	1	0	0	0	0	0	0	0	0	0	0	31	2	12329.83975	30525
5.476463552	4.273367937	27.02274244	0.599786071	-0.072934476	-0.101489112	2.027000578	2.020072709	425.614389	3.491007064	3.691378853	-0.165335803	0.018257214	0	0	4.841243592	271.6832517	-2.965703022	0	0	0	0	0	5	5	0	0	0	1	-1.533597898	0	0	0	0	0	0	0	0	0	0	0	0	37	1	53615.64943	30526
5.323009979	-2.026632063	6.022742444	-1.000213929	-0.041970216	-0.290670257	2.057964838	1.830891564	-238.385611	3.586539151	3.492200556	-0.069803715	-0.180921083	1	0	-6.088739142	-154.7709828	6.034296978	0	0	0	0	0	5	5	0	0	0	1	-2.613597898	0	0	0	0	0	0	0	0	0	0	0	0	34	2	40449.98705	30528
5.323009979	1.873367937	17.22274244	0.599786071	0.205662245	0.046498461	2.305597299	2.168060282	-299.385611	3.811386107	3.792785493	0.155043241	0.119663854	0	1	-7.621093484	-96.72395161	-11.96570302	0	0	0	1	0	5	5	0	0	0	1	-7.163597898	0	0	0	0	0	0	0	0	0	0	0	0	35	1	7413.097041	30549
5.429345629	9.673367937	29.72274244	3.099786071	0.081717701	-0.234542534	2.181652755	1.887019287	-449.385611	3.820420798	3.56793309	0.164077932	-0.105188549	0	1	-3.874496888	-202.9679533	11.03429698	1	0	0	0	0	5	5	0	0	0	1	-7.423597898	0	0	0	0	0	0	0	0	0	0	0	0	36	2	44211.69698	30555
5.209486153	0.373367937	6.422742444	-0.800213929	0.066308659	-0.162143335	2.166243713	1.959418486	-1051.385611	3.703567395	3.66283552	0.047224528	-0.010286119	0	1	-1.905713775	-117.0064911	3.034296978	1	0	0	0	0	4.98	5	0	0	0	1	-3.173597898	1	1	0	0	0	0	0	0	0	0	0	0	34	2	58886.07505	30562
5.59471138	-0.326632063	5.722742444	-0.600213929	0.033644867	-0.249502292	2.133579921	1.872059529	-805.885611	3.507360799	3.568450212	-0.148982067	-0.104671427	0	0	1.978952136	-90.58657476	13.03429698	1	0	0	0	0	3.44	5	0	0	0	1	3.326402102	1	1	0	0	0	0	0	0	0	0	0	0	32	2	42985.69385	30584
5.411646052	-0.226632063	-3.577257556	-0.800213929	0.037236378	-0.46531168	2.137171432	1.656250141	-311.385611	3.64390262	3.426877134	-0.012440247	-0.246244504	0	0	-6.140512743	-51.60468112	-10.96570302	1	0	1	0	0	1.3	2	1	0	0	0	6.906402102	0	0	0	0	0	0	0	0	0	0	0	0	36	1	23528.39824	30585
5.332718793	2.173367937	10.02274244	-0.100213929	-0.124970826	0.101935949	1.974964228	2.22349777	-347.885611	3.512617202	3.652393747	-0.143725665	-0.020727891	1	0	-5.914009066	331.9187416	-6.965703022	0	0	0	0	0	5	4	0	0	1	0	0.106402102	0	0	0	0	0	0	0	0	0	0	0	0	35	1	34334.63936	30603
5.609471795	-0.726632063	-2.177257556	-0.800213929	0.064568097	-0.439437983	2.16450315	1.682123838	1057.614389	3.544220565	3.304518901	-0.112122301	-0.368602737	0	1	12.31398709	-22.59082598	-20.96570302	1	0	0	0	0	1.63	3	0	1	0	0	-1.533597898	0	0	0	0	0	0	0	0	0	0	0	0	31	1	4113.631894	30604
5.272999559	-1.626632063	-3.277257556	-0.200213929	0.035427977	0.652069153	2.13536303	2.773630973	1757.114389	3.671850379	3.725368225	0.015507513	0.052246587	1	1	-9.088467991	-190.3168146	-20.96570302	1	0	0	1	0	5	5	0	0	0	1	5.626402102	0	0	0	0	0	0	0	0	0	0	0	0	38	1	13712.89664	30617
5.438079309	-0.626632063	3.422742444	-0.200213929	-0.09847589	-0.092298113	2.001459164	2.029263708	625.614389	3.681309828	3.724996606	0.024966961	0.051874968	1	0	25.89932373	207.2397761	19.03429698	0	0	0	0	0	5	5	0	0	0	1	2.606402102	1	1	0	0	0	0	0	0	0	0	0	0	30	2	17873.18285	30627
5.438079309	-0.926632063	3.822742444	-1.000213929	0.248517434	0.123813406	2.348452488	2.245375227	-780.385611	3.950680839	3.6558273	0.294337973	-0.017294339	0	1	-0.106461441	-71.45209293	11.03429698	1	1	0	0	0	1.36	1	0	0	0	0	-3.783597898	0	0	0	0	0	0	0	0	0	0	0	0	38	2	11880.07429	30641
5.713732806	0.773367937	-2.777257556	-0.600213929	-0.017983915	0.090695443	2.081951139	2.212257264	-1100.385611	3.75560216	3.910526849	0.099259294	0.237405211	1	0	0.821262099	93.23067513	35.03429698	1	0	0	0	0	1.56	1	0	0	0	0	0.436402102	1	1	0	0	0	0	0	0	0	0	0	0	29	1	9487.411534	30646
5.043425117	-2.226632063	-8.077257556	0.099786071	-0.273354453	-0.324289462	1.826580601	1.797272359	1123.614389	3.654402975	3.26490135	-0.001939891	-0.408220289	1	0	4.308675621	-64.06344926	-20.96570302	1	0	0	0	0	5	4	0	0	1	0	-1.923597898	1	1	0	0	0	0	0	0	0	0	0	0	36	2	4162.515216	30677
5.713732806	0.873367937	64.52274244	0.599786071	-0.169515015	0.056862673	1.930420039	2.178424494	-439.885611	3.689157562	3.626636851	0.032814696	-0.046484788	0	1	8.544252479	175.5505641	28.03429698	1	0	0	0	0	3.23	3	0	1	0	0	-9.793597898	3	0	0	1	0	0	0	0	0	0	0	0	39	2	19741.57275	30680
5.463831805	-0.626632063	10.42274244	-0.700213929	-0.007855724	-0.006864947	2.09207933	2.114696874	-491.885611	3.769974038	3.732384634	0.113631172	0.059262996	0	1	-1.441377394	-112.6632796	34.03429698	1	0	0	0	0	1.92	3	0	1	0	0	-5.513597898	0	0	0	0	0	0	0	0	0	0	0	0	34	2	9653.974746	30688
5.198497031	2.173367937	6.122742444	-0.000213929	-0.164245444	-0.387662038	1.93568961	1.733899783	1000.614389	3.487891614	3.470499982	-0.168451253	-0.202621657	0	0	7.595626602	106.3938487	-17.96570302	1	0	0	0	0	5	3	0	1	0	0	-7.643597898	2	0	1	0	0	0	0	0	0	0	0	0	32	1	39435.99338	30690
5.488937726	0.473367937	3.022742444	-0.400213929	-0.360868842	-0.169555295	1.739066212	1.952006526	-170.385611	3.500996534	3.52386507	-0.155346333	-0.149256569	0	0	10.98061553	-23.55240911	-17.96570302	1	1	0	0	0	1.19	3	0	1	0	0	-3.543597898	0	0	0	0	0	0	0	0	0	0	0	0	42	2	14187.80757	30695
5.379897354	0.973367937	50.12274244	0.099786071	-0.03619758	-0.368613405	2.063737474	1.752948415	-131.885611	3.531618962	3.46152249	-0.124723905	-0.211599148	1	1	7.717895137	193.1030446	-12.96570302	0	0	0	0	0	3.71	4	0	0	1	0	0.376402102	0	0	0	0	0	0	0	0	0	0	0	0	34	2	42859.13107	30697
5.023880521	1.973367937	21.62274244	-0.000213929	0.261830367	-0.286901933	2.36176542	1.834659888	691.114389	3.719012039	3.365799641	0.062669173	-0.307321997	0	0	-4.34920224	246.1739788	-11.96570302	0	0	0	1	0	0.17	3	0	1	0	0	-1.493597898	2	0	1	0	0	0	0	0	0	0	0	0	37	1	8344.684167	30704
5.225746674	0.673367937	10.22274244	-0.600213929	-0.037331981	0.042923438	2.062603072	2.164485259	-1541.885611	3.591433627	3.655050449	-0.06490924	-0.01807119	1	0	1.54331195	89.17234827	39.03429698	1	1	0	0	0	0.76	1	0	0	0	0	4.526402102	1	1	0	0	0	0	0	0	0	0	0	0	38	2	2086.597863	30722
5.267858159	2.973367937	5.422742444	0.899786071	-0.020652269	-0.139059297	2.079282785	1.982502524	-652.885611	3.538568303	3.565846873	-0.117774563	-0.107274766	1	0	-0.256262576	-117.3489114	-15.96570302	1	0	0	0	0	1.65	4	0	0	1	0	-7.023597898	2	0	1	0	0	0	0	0	0	0	0	0	30	1	34651.25473	30728
5.327876169	1.073367937	22.82274244	0.999786071	-0.988280701	-0.263465498	1.111654353	1.858096323	461.614389	3.114914448	3.503032472	-0.541428419	-0.170089167	0	1	-3.923301382	7.57139868	-9.965703022	0	0	0	1	0	2.06	1	0	0	0	0	-2.933597898	1	1	0	0	0	0	0	0	0	0	0	0	33	2	7937.98179	30745
5.068904202	3.373367937	6.622742444	0.299786071	0.705889952	0.516438152	2.805825005	2.637999973	728.614389	4.061061324	3.823344744	0.404718458	0.150223106	0	0	-9.815469028	-101.9386021	-25.96570302	0	1	0	0	0	1.637684887	2	1	0	0	0	5.516402102	0	0	0	0	0	0	0	0	0	0	0	0	40	1	11455.47306	30747
5.153291594	0.273367937	7.622742444	-0.300213929	0.427618644	0.379187688	2.527553698	2.500749509	-230.885611	4.013759897	4.017610416	0.35741703	0.344488778	1	0	-1.495376762	-63.25127163	39.03429698	0	0	0	0	0	5	5	0	0	0	1	-6.833597898	1	1	0	0	0	0	0	0	0	0	0	0	39	2	10121.54306	30751
4.94875989	-0.526632063	3.822742444	-0.200213929	-0.225581275	-0.062061327	1.874353779	2.059500494	-540.885611	3.434278745	3.581183604	-0.222064121	-0.091938035	0	0	4.300682509	-2.658967676	34.03429698	0	0	0	0	0	0.91	1	0	0	0	0	2.096402102	1	1	0	0	0	0	0	0	0	0	0	0	31	2	4664.90184	30758
5.003946306	3.973367937	7.822742444	2.399786071	-0.050733594	0.211850389	2.049201459	2.33341221	-774.885611	3.594070319	3.654901203	-0.062272547	-0.018220435	0	1	0.089470686	39.45437689	13.03429698	1	0	0	0	0	2.08	4	0	0	1	0	9.496402102	1	1	0	0	0	0	0	0	0	0	0	0	36	2	45284.5847	30764
5.468060141	4.373367937	19.02274244	1.599786071	0.167087963	-0.042214526	2.267023016	2.079347295	-1012.885611	3.68809176	3.738176834	0.031748894	0.065055196	0	0	1.461463221	-55.25638515	24.03429698	1	0	0	0	0	4.37	1	0	0	0	0	8.026402102	1	1	0	0	0	0	0	0	0	0	0	0	30	1	18972.17986	30766
5.043425117	1.373367937	6.922742444	-0.500213929	-0.476862911	-0.116920641	1.623072143	2.00464118	318.114389	3.220355838	3.570489473	-0.435987028	-0.102632166	1	0	-11.22250504	-43.04947832	0.034296978	0	0	0	1	0	2.62	2	1	0	0	0	-3.323597898	1	1	0	0	0	0	0	0	0	0	0	0	41	1	9105.763467	30774
5.164785974	0.773367937	2.922742444	-0.800213929	-0.201613539	-0.696985693	1.898321515	1.424576128	1442.614389	3.457610142	3.17273373	-0.198732724	-0.500387909	0	1	19.77529138	64.09235312	-20.96570302	1	0	0	0	0	1.8	3	0	1	0	0	-5.123597898	2	0	1	0	0	0	0	0	0	0	0	0	29	1	35651.59183	30819
5.117993812	-0.126632063	3.522742444	-0.900213929	0.22106804	0.038823017	2.321003094	2.160384838	344.114389	3.698121038	3.767696094	0.041778171	0.094574455	0	1	-0.254793996	-112.8329918	39.03429698	1	0	0	0	0	4	4	0	0	1	0	-3.143597898	1	1	0	0	0	0	0	0	0	0	0	0	39	2	9183.475643	30823
5.365976015	2.573367937	54.82274244	0.799786071	-0.292794882	0.360757307	1.807140172	2.482319128	-759.885611	3.527223205	3.930517902	-0.129119661	0.257396263	0	0	1.351645621	-68.13823059	17.03429698	1	0	0	0	0	3.3	3	0	1	0	0	-3.183597898	0	0	0	0	0	0	0	0	0	0	0	0	31	1	26830.37796	30836
5.081404365	0.573367937	10.12274244	0.199786071	-0.152249674	-0.029985458	1.94768538	2.091576363	-1043.885611	3.508977158	3.650613881	-0.147365709	-0.022507758	0	0	-1.314411828	-41.69227477	-0.965703022	1	0	0	1	0	5	5	0	0	0	1	3.936402102	0	0	0	0	0	0	0	0	0	0	0	0	37	1	11682.88101	30846
5.318119994	-1.526632063	-0.077257556	-1.100213929	0.275857855	0.100561428	2.375792909	2.222123249	432.114389	3.866098679	3.563076919	0.209755813	-0.11004472	0	0	-4.976462021	-62.85301287	3.034296978	1	1	0	0	0	3.86	4	0	0	1	0	9.696402102	0	0	0	0	0	0	0	0	0	0	0	0	38	2	11284.91246	30855
5.468060141	4.673367937	36.62274244	3.999786071	-0.401345435	-0.828743614	1.698589619	1.292818207	810.114389	3.514573663	3.188113892	-0.141769204	-0.485007747	0	1	-11.51127283	115.9916026	2.034296978	0	0	0	1	0	4.45	3	0	1	0	0	0.466402102	1	1	0	0	0	0	0	0	0	0	0	0	30	1	9388.34581	30864
5.463831805	0.573367937	-0.477257556	-0.800213929	-0.132641629	0.175587301	1.967293425	2.297149122	-748.385611	3.474864397	3.663922708	-0.18147847	-0.009198931	0	0	-7.128406014	48.6980104	19.03429698	1	1	0	0	0	1.51	1	0	0	0	0	-7.953597898	0	0	0	0	0	0	0	0	0	0	0	0	34	1	1585.776419	30866
5.049856007	-1.226632063	-1.177257556	-0.500213929	-0.344458668	-0.218509543	1.755476386	1.903052278	-697.385611	3.417511059	3.556863506	-0.238831808	-0.116258132	0	0	4.89307042	-30.45840962	-10.96570302	1	0	0	0	1	5	5	0	0	0	1	-4.873597898	2	0	1	0	0	0	0	0	0	0	0	0	39	2	37210.48184	30868
5.786897381	-1.926632063	-3.177257556	-0.800213929	0.173355997	0.035653123	2.273291051	2.157214944	703.114389	3.871087016	3.721720134	0.21474415	0.048598496	0	0	-6.478481449	-255.1528358	-7.965703022	1	0	0	0	0	2.66	4	0	0	1	0	-1.363597898	0	0	0	0	0	0	0	0	0	0	0	0	29	1	3497.12613	30880
5.411646052	0.173367937	29.02274244	0.199786071	-0.139282864	-0.180051701	1.96065219	1.94151012	-799.385611	3.623659259	3.615580624	-0.032683608	-0.057541014	0	0	7.292368099	312.5617214	-2.965703022	1	0	0	1	0	3.38	5	0	0	0	1	19.9764021	0	0	0	0	0	0	0	0	0	0	0	0	41	1	9922.724016	30881
5.225746674	-0.726632063	-2.877257556	-0.300213929	0.141300271	-0.310620214	2.241235325	1.810941607	-953.385611	3.625788239	3.561339591	-0.030554627	-0.111782047	0	0	5.448019831	113.1915311	-9.965703022	1	0	0	0	0	1	3	0	1	0	0	-0.783597898	0	0	0	0	0	0	0	0	0	0	0	0	32	2	46631.58554	30885
4.94875989	3.873367937	13.62274244	-1.000213929	-0.063334407	-0.233985997	2.036600647	1.887575823	-221.385611	3.490424143	3.371209843	-0.165918723	-0.301911795	1	0	2.014145655	-101.8783944	37.03429698	1	0	0	0	0	2	3	0	1	0	0	-5.263597898	0	0	0	0	0	0	0	0	0	0	0	0	35	1	8398.682732	30897
5.262690189	3.973367937	27.22274244	1.099786071	-0.239574204	-0.190002575	1.86036085	1.931559246	137.614389	3.49595622	3.500669247	-0.160386647	-0.172452391	0	1	11.92796296	60.63120306	-6.965703022	0	0	0	0	0	4.94	5	0	0	0	1	-6.213597898	0	0	0	0	0	0	0	0	0	0	0	0	32	2	45331.9501	30899
5.036952602	0.073367937	1.822742444	-0.500213929	0.31766429	-0.099967396	2.417599343	2.021594425	505.614389	3.820253395	3.66287282	0.163910528	-0.010248819	0	0	-2.871829459	-47.95350012	-25.96570302	0	0	0	1	0	1.63	2	1	0	0	0	-11.0935979	0	0	0	0	0	0	0	0	0	0	0	0	42	1	9071.451852	30917
5.579729826	-0.726632063	0.822742444	-0.800213929	-0.176961775	0.143477596	1.922973279	2.265039416	-361.385611	3.543700509	3.64165101	-0.112642357	-0.031470629	0	0	-4.844697574	52.97105557	5.034296978	0	0	0	0	0	2	4	0	0	1	0	0.996402102	2	0	1	0	0	0	0	0	0	0	0	0	33	2	36113.88393	30927
5.117993812	-2.326632063	5.622742444	-0.300213929	-0.199522982	0.053768955	1.900412071	2.175330776	-86.38561104	3.524034192	3.547283573	-0.132308675	-0.125838066	0	1	2.225351816	-109.1032973	-17.96570302	1	0	0	1	0	0.53	4	0	0	1	0	6.596402102	0	0	0	0	0	0	0	0	0	0	0	0	36	2	17391.90083	30928
5.472270674	3.973367937	11.32274244	-0.100213929	-0.15989416	0.200524235	1.940040894	2.322086056	470.114389	3.536486674	3.77482909	-0.119856192	0.101707451	0	0	4.852931941	2.486683664	22.03429698	1	0	0	0	0	2.1	3	0	1	0	0	5.606402102	0	0	0	0	0	0	0	0	0	0	0	0	29	1	21439.62768	30945
5.442417711	1.473367937	11.32274244	0.199786071	0.31250989	-0.022575245	2.412444944	2.098986575	-1000.385611	3.861181457	3.622075686	0.204838591	-0.051045953	0	0	-4.001951884	-117.046933	9.034296978	0	1	0	0	0	1.93	1	0	0	0	0	7.816402102	0	0	0	0	0	0	0	0	0	0	0	0	42	2	6869.030597	30959
5.293304825	0.773367937	0.322742444	-0.200213929	-0.30653794	0.243308644	1.793397114	2.364870465	-536.385611	3.487125155	3.879458336	-0.169217712	0.206336697	1	0	-0.06076074	124.1550471	-0.965703022	1	1	0	0	0	3.71	5	0	0	0	1	1.386402102	0	0	0	0	0	0	0	0	0	0	0	0	38	2	11670.22987	30977
5.669880923	1.373367937	9.522742444	-0.400213929	0.044533006	0.102203008	2.14446806	2.223764829	-64.88561104	3.763182941	3.624018047	0.106840075	-0.049103591	0	0	-1.017135337	42.97627294	21.03429698	1	0	0	0	0	2.23	3	0	1	0	0	0.686402102	1	1	0	0	0	0	0	0	0	0	0	0	39	1	18805.23413	30995
5.225746674	2.173367937	22.72274244	-0.100213929	-0.154653601	-0.012131459	1.945281453	2.109430362	-410.385611	3.538712373	3.54389926	-0.117630493	-0.129222379	1	0	5.853456839	303.7689746	28.03429698	0	0	0	0	0	0.75	3	0	1	0	0	-8.323597898	0	0	0	0	0	0	0	0	0	0	0	0	35	2	5867.495068	31016
5.318119994	-0.626632063	-4.877257556	-1.000213929	0.489271788	0.809304749	2.589206842	2.93086657	-251.885611	3.848025624	4.084480681	0.191682757	0.411359042	0	1	-1.249529682	-194.3974491	25.03429698	1	1	0	0	0	1	1	0	0	0	0	23.4264021	0	0	0	0	0	0	0	0	0	0	0	0	40	2	1572.279461	31019
4.852030264	-0.626632063	6.622742444	-0.600213929	-0.044669008	0.021094592	2.055266046	2.142656413	244.614389	3.556240764	3.50950409	-0.100102103	-0.163617548	0	1	2.81997324	-46.88489901	24.03429698	0	0	0	0	0	2	4	0	0	1	0	-4.073597898	2	0	1	0	0	0	0	0	0	0	0	0	30	2	5149.766805	31021
5.332718793	0.173367937	9.822742444	-0.200213929	0.369816327	0.60775766	2.469751381	2.729319481	-310.385611	3.789789166	4.065397272	0.1334463	0.392275633	1	0	-2.579416395	-116.1576131	19.03429698	1	0	0	1	0	1.24	4	0	0	1	0	-5.813597898	0	0	0	0	0	0	0	0	0	0	0	0	41	1	5345.938336	31039
5.062595033	2.373367937	28.12274244	-0.800213929	0.016296533	0.012472615	2.116231587	2.134034435	170.114389	3.622917958	3.538114343	-0.033424908	-0.135007296	1	0	-1.500881042	-68.87790365	-23.96570302	1	0	0	0	0	2.23	4	0	0	1	0	-7.023597898	1	1	0	0	0	0	0	0	0	0	0	0	29	1	34642.76321	31045
5.231108617	0.573367937	8.622742444	-0.000213929	-0.001070828	-0.084120223	2.098864225	2.037441598	-459.385611	3.649998751	3.520548824	-0.006344116	-0.152572815	0	0	9.281370479	261.1124928	22.03429698	0	0	0	0	0	1.2	1	0	0	0	0	24.6664021	1	1	0	0	0	0	0	0	0	0	0	0	32	2	14452.60069	31057
5.451038454	-1.026632063	-3.477257556	-0.900213929	-0.013492189	0.275454623	2.086442865	2.397016444	-785.885611	3.577058127	3.705978327	-0.079284739	0.032856689	0	0	-0.617713355	-153.1566604	-18.96570302	1	0	0	0	0	0.7	3	0	1	0	0	-2.253597898	1	1	0	0	0	0	0	0	0	0	0	0	30	2	2756.702747	31074
5.552959585	0.473367937	13.32274244	-0.000213929	-0.088106458	-0.015509685	2.011828596	2.106052136	-510.885611	3.598084958	3.58778795	-0.058257908	-0.085333689	0	0	2.129333076	-129.8723016	-3.965703022	1	0	0	0	0	0.93	4	0	0	1	0	4.436402102	2	0	1	0	0	0	0	0	0	0	0	0	34	2	25641.471	31089
5.283203729	1.573367937	16.62274244	0.399786071	-0.751839254	-0.304518814	1.3480958	1.817043007	2080.614389	3.354575349	3.322343873	-0.301767518	-0.350777766	0	0	23.30644027	250.6839546	-11.96570302	0	0	0	0	0	4.79	5	0	0	0	1	0.476402102	0	0	0	0	0	0	0	0	0	0	0	0	32	2	46652.05752	31111
5.056245805	-1.226632063	-5.977257556	-0.900213929	0.627380221	0.255479532	2.727315274	2.377041353	-609.385611	3.99908741	3.944895256	0.342744543	0.271773617	0	1	-6.418750427	-142.6568191	9.034296978	1	0	0	0	0	1.21	2	1	0	0	0	-7.653597898	0	0	0	0	0	0	0	0	0	0	0	0	31	2	19463.3137	31114
5.351858133	-0.926632063	-8.677257556	-0.100213929	0.232088347	0.406061334	2.332023401	2.527623155	-499.385611	3.665637066	3.886935682	0.0092942	0.213814044	1	0	-7.934453354	-124.6994342	-22.96570302	0	1	0	0	0	3.93	2	1	0	0	0	-2.803597898	0	0	0	0	0	0	0	0	0	0	0	0	39	1	10982.99704	31119
5.641907071	-0.126632063	-2.077257556	-0.000213929	-0.102630925	0.064301876	1.997304129	2.185863697	-805.385611	3.62446675	3.598215803	-0.031876117	-0.074905836	1	0	-0.911909166	-101.1018022	-1.965703022	0	1	0	0	0	3.93	2	1	0	0	0	0.896402102	1	1	0	0	0	0	0	0	0	0	0	0	39	1	7923.867963	31124
5.323009979	0.573367937	7.622742444	0.599786071	-0.283190388	-0.247338708	1.816744666	1.874223113	-769.385611	3.532866637	3.498358166	-0.12347623	-0.174763472	0	0	0.760489476	-112.8632796	13.03429698	1	0	0	1	0	3.03	3	0	1	0	0	0.576402102	1	1	0	0	1	1	1	0	0	0	0	0	53	2	15894.27173	31151
5.493061443	-2.826632063	-9.477257556	-0.800213929	-0.26195942	-0.141790616	1.837975634	1.979771205	146.114389	3.637031101	3.616767504	-0.019311765	-0.056354135	0	0	8.747736463	605.4726311	-18.96570302	1	1	0	0	0	1.76	3	0	1	0	0	10.9464021	0	0	0	0	1	1	1	0	0	0	0	0	57	1	10604.5155	31152
5.293304825	1.873367937	20.42274244	0.399786071	0.245782266	-0.552257996	2.34571732	1.569303825	1582.614389	3.703965872	3.401755464	0.047623006	-0.271366175	0	0	25.52521041	-9.148695454	25.03429698	0	0	0	0	0	3.71	4	0	0	1	0	-7.283597898	2	0	1	0	1	1	1	0	0	0	0	0	50	2	17478.66254	31158
5.241747015	-1.226632063	-8.377257556	-0.500213929	-0.320126377	-0.103595726	1.779808677	2.017966095	730.614389	3.523418723	3.67253055	-0.132924144	-0.000591089	0	0	4.520288154	-35.78310091	0.034296978	1	1	0	0	0	1.68	1	0	0	0	0	4.666402102	2	0	1	0	1	1	1	0	0	0	0	0	54	1	8109.33346	31186
5.429345629	-0.226632063	-5.377257556	-0.400213929	0.0471967	-0.162105902	2.147131754	1.959455919	-964.385611	3.670405899	3.629859391	0.014063033	-0.043262247	0	1	5.355666059	-42.09494707	1.034296978	1	0	0	0	0	5	5	0	0	0	1	-10.5935979	0	0	0	0	1	1	1	0	0	0	0	0	55	1	35256.32136	31208
5.468060141	1.873367937	8.522742444	-0.200213929	-0.283877949	0.3271502	1.816057105	2.448712021	-35.38561104	3.545787681	3.827684645	-0.110555186	0.154563007	1	0	-1.474266133	199.9936792	15.03429698	0	1	0	0	0	1.68	2	1	0	0	0	1.286402102	0	0	0	0	1	1	1	0	0	0	0	0	58	2	2039.83043	31223
5.164785974	-2.526632063	-11.27725756	-0.800213929	-0.090104785	-0.078568219	2.009830268	2.042993602	302.614389	3.694363495	3.762515239	0.038020629	0.0893936	0	0	-3.014201981	-146.1335278	12.03429698	0	0	0	0	0	5	5	0	0	0	1	-0.623597898	0	0	0	0	1	1	1	0	0	0	0	0	52	2	29264.84037	31242
5.347107531	-1.526632063	-0.377257556	-0.400213929	0.559604608	0.058080087	2.659539662	2.179641908	468.614389	3.855634308	3.723369899	0.199291441	0.050248261	1	0	1.840562331	-111.6179035	-11.96570302	1	1	0	0	0	1.86	2	1	0	0	0	1.466402102	0	0	0	0	1	1	1	0	0	0	0	0	56	1	1157.329124	31255
5.036952602	-3.226632063	-4.377257556	-0.900213929	0.084380013	-0.152679504	2.184315067	1.968882317	-524.385611	3.618795287	3.56486212	-0.03754758	-0.108259518	0	0	-5.756779504	178.3354173	-10.96570302	1	0	0	1	0	1.93	4	0	0	1	0	-0.123597898	0	0	0	0	1	1	1	0	0	0	0	0	55	1	2700.837555	31259
5.686975356	8.473367937	14.92274244	1.099786071	0.277873876	-0.203185264	2.37780893	1.918376557	-596.885611	3.756945409	3.595919417	0.100602542	-0.077202222	0	0	-0.751478891	-104.7748736	6.034296978	0	1	0	0	0	2.43	1	0	0	0	0	-1.153597898	1	1	0	0	1	1	1	0	0	0	0	0	55	2	11888.61674	31262
5.384495063	1.373367937	14.82274244	0.199786071	-0.203089866	-0.123960376	1.896845187	1.997601445	-548.385611	3.675914087	3.602709353	0.01957122	-0.070412286	1	0	-0.305516698	-108.5208326	34.03429698	0	0	0	0	0	5	5	0	0	0	1	-7.753597898	1	1	0	0	1	1	1	0	0	0	0	0	44	2	8544.877654	31284
5.673323267	10.37336794	35.52274244	4.499786071	0.255153386	-0.537063061	2.35508844	1.58449876	-149.885611	3.790861725	3.55528214	0.134518859	-0.117839499	0	0	10.15883903	285.4755616	11.03429698	1	0	0	0	0	3.57	5	0	0	0	1	4.306402102	0	0	0	0	1	1	1	0	0	0	0	0	49	2	39737.95122	31285
5.342334252	4.273367937	30.12274244	-0.700213929	0.097612984	0.399588413	2.197548038	2.521150234	-786.885611	3.667383293	3.819615172	0.011040426	0.146493533	0	0	2.013765261	-54.31590189	39.03429698	1	0	0	0	0	5	3	0	1	0	0	-2.063597898	1	1	0	0	1	1	1	0	0	0	0	0	46	1	18227.64459	31297
5.497168225	-2.126632063	-9.877257556	-0.500213929	0.324317204	0.237688011	2.424252258	2.359249832	-77.88561104	3.969681243	3.923896767	0.313338377	0.250775129	0	0	-5.224790395	-9.900716313	-12.96570302	1	1	0	0	0	2.83	4	0	0	1	0	-2.063597898	0	0	0	0	1	1	1	0	0	0	0	0	57	1	11408.5836	31298
5.713732806	-1.726632063	-8.977257556	-0.900213929	0.205666966	0.60702618	2.30560202	2.728588001	999.114389	3.691596809	3.987145115	0.035253943	0.314023476	1	0	-5.124240628	-151.2960178	-21.96570302	1	0	0	0	0	2.4	4	0	0	1	0	1.066402102	1	1	0	0	1	1	1	0	0	0	0	0	46	1	2953.85931	31302
5.616771098	-1.726632063	-3.977257556	0.999786071	0.140635984	0.365727588	2.240571038	2.487289409	-198.885611	3.679768697	3.977336411	0.02342583	0.304214772	1	0	-7.404634566	-100.3816712	7.034296978	0	1	0	0	0	1.369367909	1	0	0	0	0	2.216402102	2	0	1	0	1	1	1	0	0	0	0	0	57	2	9275.711405	31304
5.278114659	2.473367937	10.52274244	-0.100213929	0.356197	-0.043094766	2.456132053	2.078467055	115.114389	3.880463737	3.639355268	0.224120871	-0.033766371	1	0	3.413648671	-28.65912715	1.034296978	1	0	0	1	0	3.9	4	0	0	1	0	1.006402102	0	0	0	0	1	1	1	0	0	0	0	0	47	1	12785.85058	31324
5.529429088	1.173367937	20.72274244	-0.400213929	-0.008691148	-0.217501879	2.091243906	1.904059942	-902.385611	3.648783634	3.601364558	-0.007559232	-0.07175708	1	0	1.777373017	-97.79059923	9.034296978	1	0	0	1	0	0.31	5	0	0	0	1	14.0664021	0	0	0	0	1	1	1	0	0	0	0	0	56	1	17226.90819	31334
5.783825182	-0.226632063	-3.977257556	-0.100213929	-0.246804175	-0.033693004	1.853130879	2.087868817	998.614389	3.360419836	3.55308798	-0.295923031	-0.120033659	0	0	3.453362863	-37.77924726	-18.96570302	1	0	0	0	0	1.9	3	0	1	0	0	-3.813597898	2	0	1	0	1	1	1	0	0	0	0	0	50	2	2456.692877	31350
5.087596335	2.773367937	32.02274244	0.799786071	0.197605314	-0.196489597	2.297540368	1.925072224	-622.385611	3.740576653	3.495554771	0.084233786	-0.177566867	0	0	-1.454535997	74.34931539	23.03429698	0	0	0	1	0	2.02	2	1	0	0	0	-8.423597898	2	0	1	0	1	1	1	0	0	0	0	0	49	1	4573.917942	31380
5.043425117	-1.026632063	1.122742444	-0.200213929	0.023533275	0.028206187	2.123468328	2.149768008	-1591.385611	3.565557909	3.557710983	-0.090784957	-0.115410655	0	0	-2.735142181	-73.43525974	-24.96570302	1	0	0	1	0	2.79	4	0	0	1	0	0.216402102	0	0	0	0	1	1	1	0	0	0	0	0	48	1	10851.097	31403
5.446737372	11.07336794	37.62274244	2.699786071	-0.282467636	-0.241522828	1.817467418	1.880038993	154.614389	3.627371693	3.475864735	-0.028971173	-0.197256904	1	0	2.71233477	-61.96439435	-11.96570302	0	0	1	0	0	1.9	3	0	1	0	0	-2.123597898	1	1	0	0	1	1	1	0	0	0	0	0	44	2	38058.56609	31413
4.927253685	-3.226632063	-12.97725756	-1.100213929	0.606669036	-0.197124943	2.706604089	1.924436877	-430.885611	3.955791587	3.53205401	0.29944872	-0.141067628	0	0	-9.464964034	62.94804173	-22.96570302	1	1	0	0	0	0.85	1	0	0	0	0	-11.9335979	0	0	0	0	1	1	1	0	0	0	0	0	57	1	13907.88197	31415
5.123963979	-0.026632063	4.222742444	-0.300213929	-0.169196537	0.034614632	1.930738517	2.156176453	296.114389	3.525574672	3.841814157	-0.130768195	0.168692518	0	0	-0.840375047	54.99329024	-5.965703022	0	0	0	1	0	2.61	2	1	0	0	0	-1.923597898	0	0	0	0	1	1	1	0	0	0	0	0	51	2	13059.53512	31429
5.379897354	1.673367937	18.92274244	0.599786071	0.026384818	-0.215960722	2.126319872	1.905601099	-192.885611	3.585382567	3.437335952	-0.0709603	-0.235785686	0	1	9.160845926	-57.18116196	11.03429698	0	0	0	0	0	1.18	1	0	0	0	0	-2.023597898	3	0	0	1	1	1	1	0	0	0	0	0	50	1	14868.01406	31434
5.283203729	-2.326632063	-9.977257556	-0.700213929	0.038351217	0.308109874	2.138286271	2.429671695	-1432.885611	3.647749369	3.86045518	-0.008593498	0.187333542	0	0	-1.273171842	-104.1691148	-7.965703022	0	0	0	1	0	2	3	0	1	0	0	-0.823597898	0	0	0	0	1	1	1	0	0	0	0	0	54	2	12013.10396	31435
5.370638028	-1.226632063	-3.277257556	0.099786071	0.501487012	-0.085427671	2.601422066	2.03613415	707.614389	3.762714978	3.660324778	0.106372111	-0.01279686	1	0	-11.92086652	-136.5010434	13.03429698	1	0	0	0	1	1.39	4	0	0	1	0	-2.693597898	3	0	0	1	1	1	1	0	0	0	0	0	50	2	16731.85458	31437
5.613128106	-2.926632063	-8.177257556	-1.130213929	0.435943081	0.198286808	2.535878135	2.319848629	172.114389	3.996686865	3.916049756	0.340343999	0.242928117	0	0	9.966208787	10.51687742	-14.96570302	1	0	0	0	0	3.11	5	0	0	0	1	9.306402102	0	0	0	0	1	1	1	0	0	0	0	0	47	1	4232.739102	31439
5.59471138	-0.526632063	17.62274244	-0.300213929	0.134067836	-0.212908662	2.23400289	1.908653159	184.114389	3.682214862	3.461977566	0.025871996	-0.211144073	1	0	-4.902673033	-168.215285	21.03429698	0	1	0	0	0	1.8	4	0	0	1	0	0.436402102	1	1	0	0	1	1	1	0	0	0	0	0	55	2	6690.04773	31442
5.308267697	-1.326632063	0.922742444	-0.400213929	0.199810854	0.057106533	2.299745908	2.178668354	-78.88561104	3.740801013	3.650270503	0.084458146	-0.022851136	0	1	7.1543278	264.0362375	15.03429698	1	1	0	0	0	4.7	3	0	1	0	0	-6.493597898	0	0	0	0	1	1	1	0	0	0	0	0	57	1	5602.698106	31457
5.111987788	1.173367937	31.82274244	3.399786071	-0.377238283	-0.045834717	1.722696771	2.075727104	-127.885611	3.405787169	3.523343681	-0.250555698	-0.149777957	0	0	4.096269342	-87.40871578	-8.965703022	0	0	0	1	0	1.24	4	0	0	1	0	5.746402102	0	0	0	0	1	1	1	0	0	0	0	0	51	2	14601.54823	31460
5.117993812	-0.626632063	-4.177257556	-0.400213929	0.103131961	-0.041154993	2.203067015	2.080406828	-701.885611	3.597626458	3.567870468	-0.058716409	-0.10525117	0	0	0.924720691	-54.77357562	-19.96570302	1	1	0	0	0	0.68	3	0	1	0	0	3.556402102	0	0	0	0	1	1	1	0	0	0	0	0	57	1	10604.5155	31470
5.455321115	1.773367937	30.52274244	0.499786071	0.566084297	0.382722449	2.666019351	2.50428427	-173.385611	3.849722896	3.801073491	0.193380029	0.127951852	0	0	-2.317799268	-189.181048	4.034296978	0	0	0	0	0	5	4	0	0	1	0	3.616402102	0	0	0	0	1	1	1	0	0	0	0	0	47	2	42383.69547	31483
5.493061443	0.373367937	3.222742444	-0.700213929	-0.16996963	-0.045146611	1.929965424	2.07641521	181.114389	3.441712642	3.546544614	-0.214630225	-0.126577025	0	1	16.58092123	43.63539523	4.034296978	0	0	0	0	0	3.9	2	1	0	0	0	-9.203597898	2	0	1	0	1	1	1	0	0	0	0	0	54	1	37680.43547	31486
5.332718793	4.173367937	160.9227424	14.19978607	-0.355718499	-0.424501183	1.744216555	1.697060638	649.614389	3.519673912	3.420624978	-0.136668955	-0.25249666	0	0	4.650696193	260.0423437	0.034296978	1	0	0	1	0	5	4	0	0	1	0	9.796402102	0	0	0	0	1	1	1	0	0	0	0	0	50	2	10753.88245	31491
5.433722004	2.573367937	19.72274244	0.199786071	-0.5238213	0.123852226	1.576113754	2.245414047	295.114389	3.318001792	3.458617946	-0.338341074	-0.214503693	0	0	7.781911335	192.511539	27.03429698	0	0	0	0	0	1.47	2	1	0	0	0	-10.7335979	2	0	1	0	1	1	1	0	0	0	0	0	48	1	5822.689	31508
5.318119994	-0.326632063	9.722742444	-0.200213929	0.153009954	-0.418799322	2.252945007	1.702762499	1011.614389	3.811907237	3.433063929	0.15556437	-0.24005771	0	0	19.80986979	15.21024208	-10.96570302	0	0	0	0	0	0.94	4	0	0	1	0	-4.543597898	2	0	1	0	1	1	1	0	0	0	0	0	46	1	22852.76862	31509
5.327876169	6.873367937	66.62274244	2.299786071	-0.284797701	-0.163916011	1.815137352	1.95764581	-387.385611	3.562381711	3.685759261	-0.093961156	0.012637623	1	0	12.93108373	24.82239223	7.034296978	0	0	0	1	0	1.22	2	1	0	0	0	-3.203597898	0	0	0	0	1	1	1	0	0	0	0	0	49	2	12063.63836	31520
5.293304825	6.873367937	6.022742444	0.399786071	-0.299107788	-0.752761426	1.800827266	1.368800395	1505.114389	3.407702182	3.184539195	-0.248640685	-0.488582444	0	1	-1.946088119	50.42398661	-17.96570302	0	0	0	0	0	5	3	0	1	0	0	-1.833597898	2	0	1	0	1	1	1	0	0	0	0	0	50	1	44182.0917	31522
5.351858133	-1.526632063	-0.277257556	-0.700213929	0.176881238	0.625190445	2.276816292	2.746752266	315.614389	3.816422998	4.154040493	0.160080131	0.480918855	0	1	0.760181442	-84.56375607	23.03429698	0	1	0	0	0	1.84	1	0	0	0	0	5.656402102	2	0	1	0	1	1	1	0	0	0	0	0	55	2	4907.668138	31548
5.176149733	0.573367937	32.52274244	0.099786071	-0.212385933	0.034744361	1.887549121	2.156306182	-418.885611	3.572491262	3.671173436	-0.083851604	-0.001948203	0	0	10.74224364	118.0860376	16.03429698	1	0	0	0	0	5	3	0	1	0	0	-0.853597898	1	1	0	0	1	1	1	0	0	0	0	0	47	1	33725.21381	31569
5.733341277	3.073367937	13.72274244	0.499786071	0.113058985	-0.093369383	2.212994039	2.028192438	870.114389	3.70460475	3.672251035	0.048261884	-0.000870604	0	0	-3.60364702	-41.76052238	-3.965703022	0	0	0	0	0	2.9	5	0	0	0	1	4.776402102	0	0	0	0	1	1	1	0	0	0	0	0	49	1	51542.36022	31599
5.236441963	-1.926632063	-8.377257556	-0.800213929	0.233054716	0.011402389	2.33298977	2.13296421	281.114389	3.736065525	3.590575788	0.079722658	-0.082545851	0	0	-8.506783814	-110.7098974	1.034296978	1	1	0	0	0	1.78	4	0	0	1	0	7.326402102	1	1	0	0	1	1	1	0	0	0	0	0	53	1	7269.051695	31615
5.370638028	-0.926632063	2.622742444	-0.300213929	0.331234045	0.171664939	2.431169099	2.29322676	-52.38561104	3.853328613	3.847035476	0.196985746	0.173913837	1	0	-6.419807418	-163.492157	21.03429698	0	1	0	0	0	1.369367909	1	0	0	0	0	3.776402102	1	1	0	0	1	1	1	0	0	0	0	0	58	2	3566.966864	31634
5.262690189	-2.226632063	-9.777257556	-0.700213929	0.080770172	0.700151083	2.180705226	2.821712904	2490.114389	3.776516289	4.004987256	0.120173423	0.331865618	1	1	0.63119651	227.4105648	-1.965703022	1	1	0	0	0	0.6	2	1	0	0	0	-1.353597898	2	0	1	0	1	1	1	0	0	0	0	0	58	2	8394.831282	31640
5.18178355	6.173367937	14.32274244	0.699786071	0.274859696	0.496702238	2.374794749	2.618264059	1045.614389	3.751387363	4.040771747	0.095044497	0.367650109	1	0	-17.43830127	150.7863316	1.034296978	0	0	0	0	0	1.82	5	0	0	0	1	-3.413597898	0	0	0	0	1	1	1	0	0	0	0	0	47	2	49168.22415	31649
5.129898715	1.373367937	2.122742444	-0.300213929	-0.020478113	0.148322979	2.079456941	2.2698848	-1053.385611	3.543100645	3.641815913	-0.113242221	-0.031305725	0	0	0.060034058	159.7614564	27.03429698	0	0	0	1	0	1.4	1	0	0	0	0	-6.243597898	1	1	0	0	1	1	1	0	0	0	0	0	51	1	3441.200042	31657
4.919980926	-2.526632063	-7.477257556	-0.200213929	-0.055462805	-0.245462634	2.044472248	1.876099187	-621.385611	3.772187996	3.561125876	0.11584513	-0.111995763	0	0	-5.738384937	-40.19514169	2.034296978	0	0	0	1	0	2.49	5	0	0	0	1	-4.113597898	0	0	0	0	1	1	1	0	0	0	0	0	51	1	11595.86637	31661
5.087596335	7.173367937	27.12274244	3.199786071	0.278647992	0.269151222	2.378583046	2.390713043	-636.885611	3.821330921	3.890354598	0.164988054	0.21723296	1	0	-6.186732774	-153.2224227	39.03429698	1	0	0	0	0	1.53	4	0	0	1	0	-7.803597898	0	0	0	0	1	1	1	0	0	0	0	0	49	2	15818.40088	31668
5.272999559	-0.626632063	0.922742444	0.299786071	-0.660378435	-0.328999893	1.439556619	1.792561928	-674.885611	3.220067513	3.460892636	-0.436275353	-0.212229002	0	0	17.26707495	148.3807204	-23.96570302	0	0	0	1	0	3.66	3	0	1	0	0	6.776402102	2	0	1	0	1	1	1	0	0	0	0	0	44	1	9961.691323	31681
5.087596335	-1.626632063	-4.077257556	-0.300213929	-0.137564517	0.508299288	1.962370537	2.629861109	-638.385611	3.558028475	4.038969389	-0.098314391	0.365847751	0	1	-5.226357815	7.589253916	-0.965703022	1	0	0	0	0	5	5	0	0	0	1	-4.303597898	0	0	0	0	1	1	1	0	0	0	0	0	46	2	38504.82223	31706
5.356586275	-1.526632063	-6.977257556	-0.500213929	-0.291559332	-0.240038816	1.808375722	1.881523005	-888.885611	3.455657495	3.481967861	-0.200685371	-0.191153778	0	0	5.452523143	-18.08090305	-14.96570302	1	0	0	1	0	1.49	2	1	0	0	0	6.346402102	0	0	0	0	1	1	1	0	0	0	0	0	56	2	8221.46865	31712
5.365976015	3.873367937	12.62274244	-0.200213929	-0.183804934	0.170940771	1.916130119	2.292502592	-792.885611	3.475457229	3.696578656	-0.180885637	0.023457017	1	0	-0.463097577	-79.84071714	-0.965703022	1	0	1	0	0	0.46	1	0	0	0	0	4.126402102	0	0	0	0	1	1	1	0	0	0	0	0	45	1	13688.94801	31717
5.247024072	-0.126632063	8.922742444	-0.000213929	0.290899312	0.091857339	2.390834365	2.21341916	-565.885611	3.738762856	3.733167132	0.08241999	0.060045493	0	0	4.273339066	-76.76217957	33.03429698	0	0	0	0	0	2.65	5	0	0	0	1	-5.463597898	1	1	0	0	1	1	1	0	0	0	0	0	44	2	18280.55285	31733
5.252273428	-0.526632063	0.222742444	-0.700213929	0.170604896	-0.071806017	2.270539949	2.049755804	615.114389	3.630082093	3.593120197	-0.026260773	-0.080001441	1	0	1.543187796	-94.67122904	4.034296978	0	0	0	0	0	0.5	4	0	0	1	0	-5.893597898	0	0	0	0	1	1	1	0	0	0	0	0	46	1	14968.57926	31748
5.726847748	-1.026632063	-6.877257556	-0.500213929	-0.013153136	0.022715937	2.086781918	2.144277758	-913.885611	3.599640424	3.706334729	-0.056702443	0.03321309	0	0	0.553621065	141.2985435	-0.965703022	1	0	0	0	0	5	3	0	1	0	0	10.5064021	2	0	1	0	1	1	1	0	0	0	0	0	44	2	34811.74844	31767
5.398162702	-0.626632063	-3.077257556	-0.500213929	-0.286889182	0.000606378	1.813045872	2.122168199	464.614389	3.521679773	3.793008768	-0.134663094	0.119887129	1	0	6.166274536	-42.42427673	-13.96570302	0	1	0	0	0	1.16	2	1	0	0	0	0.766402102	1	1	0	0	1	1	1	0	0	0	0	0	52	1	13702.91185	31771
5.147494477	-0.226632063	-3.677257556	-0.800213929	0.355686946	-0.021759062	2.455621999	2.099802759	-310.885611	3.792742866	3.701809073	0.136399999	0.028687435	0	0	-0.511372246	-97.43175531	37.03429698	1	0	0	0	0	5	4	0	0	1	0	-8.833597898	1	1	0	0	1	1	1	0	0	0	0	0	55	1	17688.22692	31785
5.323009979	-0.926632063	-0.977257556	-0.800213929	0.519427655	0.09327848	2.619362709	2.214840301	-538.385611	3.970353607	3.832858751	0.314010741	0.159737113	0	0	7.614756092	-83.77851589	14.03429698	1	1	0	0	0	1.55	1	0	0	0	0	-4.233597898	0	0	0	0	1	1	1	0	0	0	0	0	58	2	1751.98061	31795
5.33753808	-0.626632063	-6.077257556	-0.000213929	-0.38664406	-0.323943671	1.713290993	1.79761815	-17.88561104	3.457398987	3.58539239	-0.198943879	-0.087729248	0	1	12.65302302	312.8872305	1.034296978	1	0	0	0	0	5	5	0	0	0	1	-5.883597898	0	0	0	0	1	1	1	0	0	0	0	0	45	1	35114.96407	31799
5.517452896	4.873367937	27.52274244	1.299786071	0.137803722	-0.231100499	2.237738776	1.890461322	-883.885611	3.722009291	3.834425063	0.065666425	0.161303425	1	0	-1.680344094	-2.855327631	14.03429698	1	0	0	0	0	5	3	0	1	0	0	-5.583597898	0	0	0	0	1	1	1	0	0	0	0	0	52	2	26501.26286	31800
5.416100402	1.773367937	3.522742444	0.499786071	-0.016470351	-0.267970471	2.083464703	1.85359135	-325.385611	3.479718343	3.421855208	-0.176624523	-0.251266431	0	0	9.639274362	11.3562551	11.03429698	1	0	1	0	0	5	5	0	0	0	1	16.8564021	0	0	0	0	1	1	1	0	0	0	0	0	44	2	33124.35905	31807
5.153291594	0.473367937	-0.777257556	-0.600213929	0.071175122	0.407918788	2.171110175	2.529480609	-533.885611	3.652977566	3.801990402	-0.003365301	0.128868764	0	1	1.757900343	166.6319473	1.034296978	1	1	0	0	0	0.39	4	0	0	1	0	0.826402102	2	0	1	0	1	1	1	0	0	0	0	0	55	1	7223.116797	31813
5.384495063	3.873367937	28.52274244	0.099786071	-0.212365099	-0.120665628	1.887569955	2.000896193	845.114389	3.438277836	3.821475743	-0.218065031	0.148354104	0	1	6.583076785	-23.5466375	12.03429698	0	0	0	0	0	0.87	4	0	0	1	0	0.596402102	1	1	0	0	1	1	1	0	0	0	0	0	47	2	15640.58614	31814
5.805134969	-2.726632063	-9.977257556	-0.800213929	-0.043916518	-0.316093405	2.056018536	1.805468416	421.614389	3.715940689	3.416788265	0.059597822	-0.256333373	1	1	-5.859971362	-214.6560084	-17.96570302	1	0	0	0	0	5	4	0	0	1	0	1.376402102	0	0	0	0	1	1	1	0	0	0	0	0	44	2	2456.692877	31822
5.241747015	8.073367937	8.822742444	-0.100213929	0.030580584	0.15287304	2.130515638	2.274434861	-895.885611	3.709918053	3.841010508	0.053575186	0.167888869	1	0	-5.072088736	324.3158289	-4.965703022	0	1	0	0	0	1.33	1	0	0	0	0	-2.283597898	0	0	0	0	1	1	1	0	0	0	0	0	56	1	10230.81642	31833
5.33753808	-1.126632063	3.222742444	0.699786071	0.008887422	0.087534735	2.108822476	2.209096556	-689.385611	3.604229539	3.588847907	-0.052113328	-0.084273732	0	1	1.833703426	-54.28990734	-21.96570302	1	1	0	0	0	0.9	2	1	0	0	0	1.046402102	0	0	0	0	1	1	1	0	0	0	0	0	50	2	1515.409647	31837
5.347107531	-2.926632063	-11.27725756	-0.900213929	0.351575295	0.284987959	2.451510349	2.40654978	-304.385611	3.888275118	3.862926271	0.231932252	0.189804632	0	0	-0.260268679	167.2566127	-22.96570302	1	1	0	0	0	2.264084045	3	0	1	0	0	4.926402102	0	0	0	0	1	1	1	0	0	0	0	0	58	2	5867.436714	31839
5.236441963	2.573367937	-0.677257556	-0.500213929	-0.152043075	-0.108541148	1.947891978	2.013020673	-761.385611	3.497449132	3.551276532	-0.158893734	-0.121845106	1	0	4.274648842	-88.57739485	-13.96570302	0	0	0	1	0	3.27	3	0	1	0	0	2.736402102	0	0	0	0	1	1	1	0	0	0	0	0	54	1	12439.48299	31873
5.043425117	-1.926632063	-3.577257556	-1.130213929	-0.343189285	0.56330509	1.756745769	2.684866911	1020.614389	3.605012126	3.97214079	-0.051330741	0.299019152	0	1	5.854134764	-84.99192933	-16.96570302	1	1	0	0	0	3.54	2	1	0	0	0	-5.363597898	0	0	0	0	1	1	1	0	0	0	0	0	46	1	9415.641089	31874
5.379897354	1.473367937	12.12274244	0.099786071	-0.182891214	-0.46996478	1.91704384	1.651597041	836.614389	3.413266129	3.166869973	-0.243076737	-0.506251665	1	0	-0.267159428	157.9353423	5.034296978	0	0	0	0	0	2.41	3	0	1	0	0	-6.873597898	1	1	0	0	1	1	1	0	0	0	0	0	44	2	34114.54343	31914
5.463831805	-1.226632063	-1.777257556	-0.500213929	-0.117475723	-0.474535313	1.982459331	1.647026508	-187.385611	3.769554555	3.504447059	0.113211689	-0.168674579	0	0	-2.957607057	-50.15472973	-25.96570302	1	0	0	1	0	1.42	4	0	0	1	0	-5.763597898	0	0	0	0	1	1	1	0	0	0	0	0	51	2	1945.406416	31929
5.231108617	4.073367937	3.722742444	-0.800213929	0.120983545	0.226771474	2.220918599	2.348333295	-1095.885611	3.654554841	3.673589791	-0.001788026	0.000468152	0	0	0.11028381	-25.91100083	19.03429698	1	0	0	0	0	2.49	3	0	1	0	0	-4.223597898	0	0	0	0	1	1	1	0	0	0	0	0	49	1	40506.40993	31946
5.493061443	6.973367937	28.22274244	4.399786071	-0.070990861	-0.004034334	2.028944193	2.117527487	-660.385611	3.597512142	3.79223096	-0.058830724	0.119109321	1	0	4.725744658	-66.9384951	15.03429698	1	0	0	1	0	1.02	2	1	0	0	0	6.616402102	0	0	0	0	1	1	1	0	0	0	0	0	49	2	8487.067889	31947
5.129898715	4.073367937	4.922742444	0.199786071	-0.214891915	-0.08485446	1.885043138	2.036707361	1034.114389	3.728673699	3.665425466	0.072330833	-0.007696173	0	0	-7.791268219	-155.1881115	-16.96570302	0	0	0	1	0	0.21	3	0	1	0	0	-8.083597898	0	0	0	0	1	1	1	0	0	0	0	0	50	1	13552.26505	31961
5.616771098	3.673367937	9.422742444	1.899786071	0.205877099	0.274991179	2.305812153	2.396553	-418.885611	3.731019216	4.026776532	0.07467635	0.353654894	0	0	-1.24355326	-131.9239803	31.03429698	0	0	0	0	0	1.52	5	0	0	0	1	2.386402102	1	1	0	0	1	1	1	0	0	0	0	0	49	2	16420.89196	31964
5.666426688	3.773367937	22.12274244	-0.100213929	-0.187699789	-0.134735837	1.912235265	1.986825984	-331.385611	3.473876306	3.611748714	-0.182466561	-0.061372925	1	0	9.220272653	-49.9911843	17.03429698	1	0	0	1	0	1.75	2	1	0	0	0	5.046402102	1	1	0	0	1	1	1	0	0	0	0	0	51	2	7099.48064	31967
5.278114659	-0.426632063	-7.077257556	-0.200213929	0.675440415	0.612034827	2.775375468	2.733596648	-321.885611	3.82552119	3.886927262	0.169178324	0.213805623	0	0	-8.207021248	7.412898101	-22.96570302	0	1	0	0	0	0.85	3	0	1	0	0	-2.013597898	0	0	0	0	1	1	1	0	0	0	0	0	57	1	16351.51565	31973
5.455321115	1.573367937	7.322742444	0.599786071	0.083263615	0.108828127	2.183198669	2.230389948	1916.114389	3.714434673	4.023712684	0.058091806	0.350591045	1	0	-3.136650006	-155.8318914	5.034296978	0	0	0	0	0	3.67	5	0	0	0	1	-4.873597898	0	0	0	0	1	1	1	0	0	0	0	0	57	2	37283.1501	31979
5.525452939	1.573367937	5.422742444	-0.100213929	-0.233726781	-0.19146111	1.866208272	1.930100711	1732.614389	3.52474828	3.433748787	-0.131594587	-0.239372851	0	1	-8.827074756	159.687656	-8.965703022	0	1	0	0	0	1.04	1	0	0	0	0	-1.143597898	2	0	1	0	1	1	1	0	0	0	0	0	54	1	15642.83158	31989
5.147494477	-2.026632063	-8.277257556	-0.800213929	-0.055211867	0.035329995	2.044723186	2.156891816	-1107.885611	3.642694238	3.634268953	-0.013648629	-0.038852686	1	0	1.472075879	-59.143004	-12.96570302	1	1	0	0	0	1.15	4	0	0	1	0	-7.003597898	0	0	0	0	1	1	1	0	0	0	0	0	54	2	9676.730133	31991
5.545177444	3.473367937	82.52274244	0.899786071	-0.093173778	-0.100565095	2.006761275	2.020996726	-544.885611	3.555026849	3.515723985	-0.101316017	-0.157397653	1	0	-1.306209569	10.48816178	15.03429698	1	0	0	1	0	2.38	4	0	0	1	0	-6.873597898	2	0	1	0	1	1	1	0	0	0	0	0	56	2	6300.079398	31993
5.451038454	-2.326632063	-11.07725756	-0.900213929	0.164280788	0.184129548	2.264215842	2.305691369	-74.88561104	3.799346683	3.83487278	0.143003817	0.161751141	0	0	-7.297856886	-104.5868717	-17.96570302	1	1	0	0	0	1.39	2	1	0	0	0	-0.943597898	0	0	0	0	1	1	1	0	0	0	0	0	54	1	8515.55371	31996
5.099866428	8.973367937	-2.277257556	1.999786071	0.267790846	-0.099291577	2.367725899	2.022270244	-297.385611	3.791704435	3.548781566	0.135361569	-0.124340072	0	0	12.791291	-96.6868697	13.03429698	1	0	0	0	0	5	4	0	0	1	0	-1.503597898	0	0	0	0	1	1	1	0	0	0	0	0	49	2	39737.95122	32014
5.521460918	-2.526632063	10.32274244	-0.300213929	-0.083685978	-0.134117466	2.016249075	1.987444355	-948.885611	3.552769723	3.491076263	-0.103573144	-0.182045376	0	1	0.387746313	170.6809868	7.034296978	1	0	0	1	0	5	5	0	0	0	1	-1.703597898	1	1	0	0	1	1	1	0	0	0	0	0	51	2	13372.72884	32044
5.620400866	8.773367937	17.62274244	-0.300213929	0.000884222	0.23074121	2.100819276	2.352303031	-2.885611038	3.630479769	3.764448764	-0.025863097	0.091327126	0	0	12.38975755	-38.82045695	35.03429698	1	0	0	0	0	1.53	1	0	0	0	0	5.316402102	0	0	0	0	1	1	1	0	0	0	0	0	48	2	17236.00085	32068
5.533389489	0.673367937	8.422742444	0.499786071	0.224171633	0.163392906	2.324106687	2.284954727	-446.885611	3.899445928	3.847847081	0.243103061	0.174725442	0	0	0.022225337	-84.51198715	39.03429698	1	0	0	0	0	1.63	3	0	1	0	0	-2.683597898	1	1	0	0	1	1	1	0	0	0	0	0	44	2	16166.19015	32075
5.017279837	14.47336794	70.72274244	8.199786071	-0.215804215	-0.062079282	1.884130838	2.059482539	-390.885611	3.585580669	3.666962547	-0.070762198	-0.006159092	1	0	-1.765565364	1.500791639	14.03429698	0	0	0	1	0	5	3	0	1	0	0	-6.663597898	1	1	0	0	1	1	1	0	0	0	0	0	49	2	3652.653668	32082
5.602118821	-1.726632063	-6.077257556	-0.700213929	0.219156674	0.660773209	2.319091728	2.78233503	-694.885611	3.622261467	4.053570368	-0.0340814	0.38044873	1	0	-1.738660164	-25.37914169	16.03429698	1	1	0	0	0	1.68	2	1	0	0	0	3.956402102	0	0	0	0	1	1	1	0	0	0	0	0	58	2	2562.437791	32113
5.298317367	4.473367937	15.12274244	1.199786071	-0.125169455	-0.252134893	1.974765599	1.869426927	-705.385611	3.688884472	3.513154813	0.032541605	-0.159966825	1	0	11.95500653	-38.08310889	3.034296978	1	0	0	0	0	5	5	0	0	0	1	-7.233597898	2	0	1	0	1	1	1	0	0	0	0	0	53	2	44896.29197	32127
5.442417711	-1.726632063	-4.777257556	-0.600213929	-0.125295528	-0.132138786	1.974639526	1.989423035	-246.885611	3.597038548	3.707640902	-0.059304318	0.034519263	0	1	-1.748316685	25.13340893	-14.96570302	1	0	0	1	0	2.56	4	0	0	1	0	17.6564021	0	0	0	0	1	1	1	0	0	0	0	0	48	2	2828.141318	32132
5.236441963	-2.526632063	-9.377257556	-0.900213929	-0.323757391	-0.22810431	1.776177662	1.893457511	512.614389	3.594409681	3.713529867	-0.061933186	0.040408228	0	0	12.33204081	8.874792382	-3.965703022	1	0	0	0	0	2.9	4	0	0	1	0	4.466402102	0	0	0	0	1	1	1	0	0	0	0	0	49	1	44336.41991	32136
5.003946306	-1.026632063	-2.277257556	-0.200213929	-0.144582783	0.097858606	1.955352271	2.219420427	-548.885611	3.496372278	3.713395601	-0.159970589	0.040273962	1	0	8.333178924	-109.1251758	-7.965703022	1	0	0	0	1	2.34	3	0	1	0	0	-9.303597898	0	0	0	0	1	1	1	0	0	0	0	0	44	1	36444.63836	32161
5.347107531	-1.926632063	-8.077257556	-0.300213929	-0.106679465	-0.013942363	1.993255589	2.107619458	-858.385611	3.629208803	3.609324627	-0.027134063	-0.063797011	1	0	-0.818874361	-28.02896142	1.034296978	1	1	0	0	0	1.68	1	0	0	0	0	3.326402102	0	0	0	0	1	1	1	0	0	0	0	0	55	2	9292.175879	32163
5.370638028	-0.326632063	3.122742444	-0.500213929	0.066624797	-0.346042701	2.166559851	1.77551912	630.114389	3.802642154	3.542888789	0.146299287	-0.13023285	0	0	9.222812905	495.6041337	-23.96570302	0	0	0	0	0	3.16	3	0	1	0	0	-6.853597898	0	0	0	0	1	1	1	0	0	0	0	0	54	2	40026.19523	32164
5.231108617	2.973367937	5.322742444	1.199786071	-0.326191895	-0.18516111	1.773743159	1.936400711	53.11438896	3.275946189	3.587719805	-0.380396678	-0.085401834	0	1	10.44934958	33.15763867	-18.96570302	1	0	0	0	0	2.73	4	0	0	1	0	-9.563597898	0	0	0	0	1	1	1	0	0	0	0	0	49	1	34316.32941	32199
5.187385806	-1.626632063	-2.077257556	-0.600213929	0.090816735	0.129608756	2.190751789	2.251170577	-928.385611	3.673902398	3.898896524	0.017559531	0.225774886	0	1	2.673087334	-30.66235208	7.034296978	1	0	0	0	0	4.05	4	0	0	1	0	11.4264021	1	1	0	0	1	1	1	0	0	0	0	0	54	2	41338.59075	32201
5.476463552	-0.526632063	4.122742444	-0.600213929	-0.185931755	-0.046753416	1.914003299	2.074808405	-844.385611	3.566171515	3.573349558	-0.090171351	-0.099772081	1	0	0.802270254	-64.21312585	-5.965703022	1	1	0	0	0	4.91	4	0	0	1	0	2.196402102	0	0	0	0	1	1	1	0	0	0	0	0	56	1	8789.761419	32204
5.18178355	9.273367937	26.72274244	4.199786071	-0.191906739	-0.31647013	1.908028315	1.80509169	1345.614389	3.478738033	3.181572074	-0.177604834	-0.491549565	0	0	-0.261299142	4.785136746	-22.96570302	0	0	0	1	0	0.93	2	1	0	0	0	-5.553597898	0	0	0	0	1	1	1	0	0	0	0	0	44	1	9898.213631	32225
5.283203729	-0.726632063	-8.777257556	-0.500213929	0.264271227	0.42855212	2.364206281	2.550113941	-203.885611	3.995303955	4.118118111	0.338961089	0.444996473	0	0	-8.703481743	-122.4442649	-16.96570302	1	0	0	0	0	5	5	0	0	0	1	-3.313597898	0	0	0	0	1	1	1	0	0	0	0	0	51	2	25777.59235	32250
5.659482216	11.07336794	160.9227424	0.499786071	-0.045692768	0.058104677	2.054242286	2.179666498	-528.385611	3.561207314	3.713739356	-0.095135553	0.040617717	1	0	-10.27265776	-68.7086926	19.03429698	0	0	0	0	0	2.81	5	0	0	0	1	-2.743597898	0	0	0	0	1	1	1	0	0	0	0	0	54	1	27962.11092	32254
5.225746674	2.073367937	-1.577257556	0.099786071	-0.196807511	-0.116467179	1.903127543	2.005094641	-788.385611	3.524380097	3.741949676	-0.13196277	0.068828038	1	0	-5.98078218	-95.20767069	-3.965703022	1	1	0	0	0	0.85	1	0	0	0	0	-2.673597898	0	0	0	0	1	1	1	0	0	0	0	0	45	2	4521.538999	32256
5.075173815	-0.126632063	-9.077257556	-0.200213929	0.407649088	0.371872412	2.507584142	2.493434233	-377.385611	3.971704352	4.041444748	0.315361485	0.368323109	0	0	-10.90533918	-207.0871036	11.03429698	1	0	0	0	0	2.71	4	0	0	1	0	20.6764021	0	0	0	0	1	1	1	0	0	0	0	0	44	2	38636.55845	32270
5.361292166	-0.626632063	7.022742444	-0.700213929	0.247235474	0.045972296	2.347170527	2.167534117	680.614389	4.058157545	3.724101361	0.401814678	0.050979722	0	0	-6.003214923	-149.4113159	37.03429698	0	0	0	0	0	5	5	0	0	0	1	-1.403597898	1	1	0	0	1	1	1	0	0	0	0	0	49	1	11497.6254	32271
5.402677382	10.77336794	38.82274244	3.999786071	-0.132008299	-0.203460775	1.967926755	1.918101046	-369.885611	3.89236939	3.902745636	0.236026523	0.229623997	0	1	-10.79474355	48.50183518	27.03429698	1	0	0	0	0	5	4	0	0	1	0	-0.013597898	1	1	0	0	1	1	1	0	0	0	0	0	44	2	26378.43379	32279
5.356586275	3.573367937	11.82274244	1.099786071	-0.25454361	-0.1728928	1.845391443	1.948669021	-526.385611	3.383062867	3.614110737	-0.27328	-0.059010902	1	0	1.613770117	102.989828	-10.96570302	0	0	0	1	0	2.42	3	0	1	0	0	15.9664021	2	0	1	0	1	1	1	0	0	0	0	0	51	2	15172.40002	32287
5.187385806	10.17336794	-8.977257556	0.299786071	-0.015510039	-0.133526159	2.084425014	1.988035662	828.114389	3.278328205	3.408771957	-0.378014661	-0.264349682	0	0	24.89705659	312.5674527	-21.96570302	1	0	0	1	0	1.36	4	0	0	1	0	-10.1735979	0	0	0	0	1	1	1	0	0	0	0	0	45	2	1682.925051	32292
5.638354669	1.673367937	32.42274244	0.699786071	-0.034537129	0.137880617	2.065397925	2.259442438	-622.385611	3.617248936	3.737832925	-0.039093931	0.064711286	0	1	-0.456061264	-105.8534851	16.03429698	1	0	0	0	1	2.65	3	0	1	0	0	-5.763597898	0	0	0	0	1	1	1	0	0	0	0	0	47	1	32474.97295	32298
5.225746674	0.973367937	8.922742444	0.099786071	-0.447596837	-0.520245993	1.652338216	1.601315828	8.614388962	3.249444468	3.245033907	-0.406898399	-0.428087731	1	0	-14.54450207	-215.8506431	-15.96570302	0	0	0	1	0	1.55	2	1	0	0	0	-8.273597898	2	0	1	0	1	1	1	0	0	0	0	0	48	1	10795.19092	32303
5.298317367	1.973367937	31.32274244	0.699786071	0.355624848	0.076587797	2.455559902	2.198149618	-457.385611	3.973053274	3.81634459	0.316710407	0.143222951	0	0	-0.466440619	2.544765804	37.03429698	0	0	0	0	0	2.2	1	0	0	0	0	-9.253597898	1	1	0	0	1	1	1	0	0	0	0	0	46	2	10306.17344	32312
5.192956851	-1.526632063	4.122742444	-0.600213929	-0.189134654	0.238561332	1.9108004	2.360123153	636.114389	3.555411274	3.901697121	-0.100931592	0.228575483	0	0	-10.17337717	-178.6913727	39.03429698	1	0	0	0	0	0.51	2	1	0	0	0	-6.133597898	1	1	0	0	1	1	1	0	0	0	0	0	46	2	18009.17373	32316
5.099866428	0.173367937	-3.677257556	-0.500213929	0.008247261	-0.035271139	2.108182315	2.086290682	-752.885611	3.692585555	3.64413184	0.036242688	-0.028989798	1	1	-2.159055023	-26.54189431	-21.96570302	1	0	0	0	0	1.43	5	0	0	0	1	-3.833597898	0	0	0	0	1	1	1	0	0	0	0	0	52	2	22857.06765	32345
5.111987788	0.773367937	2.522742444	1.599786071	-0.467504065	-0.40504186	1.632430989	1.716519961	202.114389	3.31309542	3.471953392	-0.343247446	-0.201168247	0	0	-5.734209761	137.7597405	-13.96570302	1	0	0	1	0	0.56	4	0	0	1	0	8.046402102	0	0	0	0	1	1	1	0	0	0	0	0	56	2	11406.75436	32349
5.416100402	-1.826632063	60.22274244	3.099786071	-0.316330162	-0.233731412	1.783604892	1.887830409	1344.614389	3.517493582	3.964062759	-0.138849285	0.29094112	0	0	11.78575418	297.3197146	30.03429698	0	0	0	1	0	2.19	2	1	0	0	0	-1.473597898	1	1	0	0	1	1	1	0	0	0	0	0	49	1	5383.517647	32350
4.859812404	-2.826632063	-10.47725756	-0.400213929	-0.012466147	-0.108500903	2.087468907	2.013060917	-1518.885611	3.588949365	3.575445373	-0.067393502	-0.097676266	1	0	5.18658331	-30.3015936	-14.96570302	0	0	0	1	0	4.13	4	0	0	1	0	-4.923597898	2	0	1	0	1	1	1	0	0	0	0	0	51	1	9612.882664	32357
5.318119994	2.473367937	18.82274244	-0.000213929	0.832549469	0.116444832	2.932484523	2.238006653	955.614389	4.159133205	3.757449891	0.502790338	0.084328253	0	1	11.69249732	-53.9603829	7.034296978	0	1	0	0	0	1.4	1	0	0	0	0	-4.653597898	2	0	1	0	1	1	1	0	0	0	0	0	56	1	10577.66788	32358
5.164785974	-0.526632063	-2.477257556	-0.100213929	0.182223775	0.330947288	2.282158829	2.452509109	-140.385611	3.813332597	3.944375582	0.15698973	0.271253944	0	0	1.519329619	26.1280437	-7.965703022	1	0	0	0	0	4.1	5	0	0	0	1	-5.603597898	0	0	0	0	1	1	1	0	0	0	0	0	52	2	35852.73846	32382
5.283203729	1.573367937	-2.677257556	0.499786071	-0.024962629	0.367113339	2.074972425	2.488675159	-648.885611	3.570571753	3.881079303	-0.085771114	0.207957664	0	0	-9.425085749	-43.65363389	-17.96570302	0	0	0	0	0	1.52	4	0	0	1	0	-4.313597898	2	0	1	0	1	1	1	0	0	0	0	0	44	2	37704.3035	32389
5.560681631	-2.626632063	-8.877257556	-0.700213929	-0.068011166	0.069915723	2.031923888	2.191477544	-572.885611	3.65601543	3.74508248	-0.000327436	0.071960841	0	0	1.457657943	-24.45625425	-25.96570302	1	1	0	0	0	0.51	3	0	1	0	0	-4.223597898	0	0	0	0	1	1	1	0	0	0	0	0	57	1	954.5441597	32393
4.976733742	-0.426632063	-3.377257556	-0.600213929	-0.069544264	-0.310015224	2.03039079	1.811546597	-460.885611	3.531943586	3.378670969	-0.12439928	-0.29445067	0	0	2.741080141	-99.05439026	-5.965703022	1	1	0	0	0	1.16	3	0	1	0	0	-3.553597898	0	0	0	0	1	1	1	0	0	0	0	0	57	1	11070.50117	32401
5.402677382	0.873367937	-0.477257556	-0.000213929	0.254068499	0.412932557	2.354003553	2.534494378	-541.885611	3.749777969	3.874288549	0.093435103	0.20116691	0	1	-0.673634231	-53.23408116	-9.965703022	1	0	0	0	0	4.27	3	0	1	0	0	9.836402102	0	0	0	0	1	1	1	0	0	0	0	0	53	2	5073.548363	32405
5.220355825	-1.526632063	-7.477257556	-0.500213929	-0.006291494	0.270630632	2.093643559	2.392192453	-388.385611	3.725406546	3.846312099	0.069063679	0.173190461	1	0	2.919707651	43.956366	-21.96570302	1	1	0	0	0	1.54	1	0	0	0	0	-1.353597898	0	0	0	0	1	1	1	0	0	0	0	0	55	2	10604.5155	32409
5.111987788	3.973367937	5.022742444	-0.200213929	-0.022559877	0.100888044	2.077375177	2.222449865	-470.385611	3.531393392	3.675680169	-0.124949474	0.00255853	1	0	0.91126391	-0.248993564	26.03429698	0	0	0	0	0	1.19	2	1	0	0	0	7.516402102	0	0	0	0	1	1	1	0	0	0	0	0	47	2	7739.370771	32440
5.583496309	-1.726632063	-6.977257556	-0.000213929	-0.894001054	-0.305502354	1.205934	1.816059467	1016.614389	3.339845184	3.40715272	-0.316497682	-0.265968919	1	1	-10.99504406	-177.4609167	-7.965703022	1	0	0	0	0	2	4	0	0	1	0	7.916402102	1	1	0	0	1	1	1	0	0	0	0	0	44	2	41933.78039	32441
5.488937726	0.373367937	7.122742444	-0.600213929	0.515197789	0.592728806	2.615132843	2.714290627	236.614389	3.985091442	4.109165219	0.328748575	0.436043581	1	0	-9.571918542	-135.9194366	26.03429698	0	1	0	0	0	2.73	1	0	0	0	0	-5.203597898	1	1	0	0	1	1	1	0	0	0	0	0	56	1	4449.008644	32442
5.247024072	4.573367937	29.22274244	0.899786071	-0.250258311	0.013558308	1.849676743	2.135120129	57.11438896	3.670113216	4.063725763	0.01377035	0.390604125	0	0	-3.516007213	50.44436777	19.03429698	0	0	0	0	0	3.41	4	0	0	1	0	-2.193597898	1	1	0	0	1	1	1	0	0	0	0	0	50	2	25324.41858	32447
5.407171771	7.173367937	6.222742444	-0.000213929	0.160355616	-0.175597691	2.26029067	1.94596413	93.11438896	3.729045311	3.449305993	0.072702445	-0.223815646	1	1	8.027328232	-117.0783361	16.03429698	1	0	0	0	0	0.82	4	0	0	1	0	-9.373597898	2	0	1	0	1	1	1	0	0	0	0	0	47	2	22287.08188	32459
5.267858159	3.473367937	14.22274244	1.899786071	0.222822053	0.068250707	2.322757107	2.189812528	-79.88561104	3.853428073	3.658389672	0.197085207	-0.014731967	0	0	-2.689598945	-145.7823932	4.034296978	1	0	0	0	0	5	4	0	0	1	0	8.176402102	0	0	0	0	1	1	1	0	0	0	0	0	52	2	33144.00844	32488
5.446737372	-2.126632063	-4.377257556	-0.500213929	0.09369379	-0.233239396	2.193628844	1.888322425	918.614389	3.794062026	3.854093389	0.13771916	0.180971751	0	0	-0.135323441	534.7649017	-16.96570302	1	0	1	0	0	1.75	2	1	0	0	0	-5.333597898	0	0	0	0	1	1	1	0	0	0	0	0	53	2	2805.959942	32503
4.836281907	2.073367937	17.92274244	0.399786071	-0.46307081	-0.480476187	1.636864244	1.641085634	465.614389	3.311529203	3.261414785	-0.344813663	-0.411706854	0	0	4.469340023	117.6699746	12.03429698	0	0	0	1	0	2.661612426	4	0	0	1	0	-2.393597898	1	1	0	0	1	1	1	0	0	0	0	0	47	1	12719.79154	32504
5.468060141	4.573367937	26.42274244	1.999786071	-0.076951866	0.154304142	2.022983188	2.275865963	1023.614389	3.465585636	3.797412846	-0.190757231	0.124291207	0	0	-4.863701819	-161.8911563	-20.96570302	0	0	0	0	0	4.83	4	0	0	1	0	-2.303597898	1	1	0	0	1	1	1	0	0	0	0	0	44	1	32436.15634	32506
5.493061443	-0.526632063	2.722742444	-0.100213929	-0.218263597	0.20128686	1.881671457	2.322848681	390.114389	3.590623342	3.908098346	-0.065719524	0.234976707	1	0	-0.460038277	245.5090004	18.03429698	0	0	0	0	0	5	2	1	0	0	0	-6.063597898	1	1	0	0	1	1	1	0	0	0	0	0	46	2	28797.00887	32548
5.170483995	2.573367937	30.42274244	0.799786071	-0.309484169	-0.015549101	1.790450885	2.10601272	-986.885611	3.472487994	3.642409566	-0.183854872	-0.030712072	1	0	-2.403202234	5.879819012	-4.965703022	1	0	0	0	0	5	5	0	0	0	1	-1.963597898	1	1	0	0	1	1	1	0	0	0	0	0	56	2	27723.173	32556
5.18178355	0.673367937	9.822742444	-0.500213929	-0.25382039	0.417054309	1.846114664	2.53861613	-472.885611	3.595029466	3.989393772	-0.061313401	0.316272133	0	0	6.989387704	-99.83648323	-22.96570302	1	0	0	0	0	0.73	4	0	0	1	0	-11.1235979	0	0	0	0	1	1	1	0	0	0	0	0	54	1	29332.02102	32560
5.209486153	2.673367937	2.322742444	0.199786071	-0.015113028	0.149842129	2.084822026	2.27140395	-175.885611	3.598269088	3.709115039	-0.058073778	0.0359934	1	0	-11.51227178	-118.7502979	-2.965703022	0	0	0	1	0	5	3	0	1	0	0	1.986402102	0	0	0	0	1	1	1	0	0	0	0	0	52	2	11654.19116	32566
5.402677382	-0.726632063	-6.677257556	-0.800213929	-0.063812982	-0.134880978	2.036122072	1.986680843	-175.885611	3.702701468	3.5186501	0.046358602	-0.154471539	1	0	3.861532255	-96.49611772	-16.96570302	1	0	0	1	0	3.12	2	1	0	0	0	5.586402102	0	0	0	0	1	1	1	0	0	0	0	0	56	1	14084.05722	32596
5.135798437	-1.726632063	-7.077257556	-0.600213929	0.306736099	-0.101390429	2.406671152	2.020171392	-906.385611	3.889073316	3.574344349	0.232730449	-0.09877729	0	0	-0.267221325	-58.31287702	-1.965703022	1	1	0	0	0	0.94	4	0	0	1	0	-0.973597898	0	0	0	0	1	1	1	0	0	0	0	0	47	1	7699.385952	32597
5.351858133	-0.326632063	-5.777257556	-0.000213929	0.40724247	-0.090334821	2.507177524	2.031227	709.614389	3.854615534	3.625789103	0.198272667	-0.047332535	0	1	-7.082775851	67.21431246	-11.96570302	1	1	0	0	0	1.637684887	2	1	0	0	0	-5.323597898	0	0	0	0	1	1	1	0	0	0	0	0	53	2	10396.84819	32600
5.351858133	-1.626632063	-0.677257556	-0.700213929	0.065283372	0.150275876	2.165218425	2.271837697	96.11438896	3.532639887	3.910401917	-0.12370298	0.237280278	0	1	-2.400556957	-162.1480071	-0.965703022	0	1	0	0	0	0.98	2	1	0	0	0	10.6664021	0	0	0	0	1	1	1	0	0	0	0	0	55	1	8013.047001	32609
5.755742214	-0.626632063	10.52274244	-0.500213929	0.017900512	0.235575688	2.117835566	2.357137509	-483.385611	3.635190241	3.814731575	-0.021152625	0.141609936	1	0	9.524352005	102.2431387	18.03429698	1	1	0	0	0	0.84	1	0	0	0	0	0.036402102	2	0	1	0	1	1	1	0	0	0	0	0	57	1	5390.256912	32615
5.043425117	0.273367937	3.822742444	-0.400213929	0.126457924	-0.135213919	2.226392977	1.986347902	-265.885611	3.649219274	3.486526655	-0.007123592	-0.186594983	0	0	2.038494725	46.68858511	-21.96570302	1	0	0	0	0	0.19	2	1	0	0	0	-5.463597898	0	0	0	0	1	1	1	0	0	0	0	0	48	1	23862.67599	32616
5.541263545	6.673367937	1.922742444	-0.600213929	0.134927385	0.185137015	2.234862439	2.306698836	-1298.885611	3.79551247	3.78879386	0.139169604	0.115672221	0	1	1.525466	-100.5825537	25.03429698	1	0	0	0	0	3.03	3	0	1	0	0	-6.923597898	0	0	0	0	1	1	1	0	0	0	0	0	47	2	31119.8866	32629
4.828313737	-2.326632063	9.722742444	-0.400213929	0.234681269	0.041050108	2.334616323	2.162611929	-466.385611	3.729968834	3.629734597	0.073625967	-0.043387042	1	0	-6.982591922	-140.094686	-4.965703022	1	0	0	0	1	3.08	4	0	0	1	0	-6.933597898	0	0	0	0	1	1	1	0	0	0	0	0	57	2	14617.60806	32636
5.010635294	-0.826632063	1.322742444	-0.600213929	0.203139259	0.251324692	2.303074313	2.372886513	-271.885611	3.707805621	3.776016807	0.051462754	0.102895169	1	0	0.466098519	-140.1507713	4.034296978	0	1	0	0	0	2.3	4	0	0	1	0	-2.413597898	1	1	0	0	1	1	1	0	0	0	0	0	58	2	7074.37552	32641
5.081404365	-0.726632063	-3.377257556	-0.500213929	-0.255438396	-0.10787674	1.844496658	2.013685081	376.114389	3.400649846	3.640293825	-0.255693021	-0.032827813	0	0	4.605150719	-179.6999769	-5.965703022	1	0	0	0	0	1.47	2	1	0	0	0	15.9964021	2	0	1	0	1	1	1	0	0	0	0	0	48	1	16349.09097	32663
5.33753808	-0.926632063	-2.577257556	-0.700213929	0.551760841	0.304301434	2.651695894	2.425863255	274.614389	4.097051902	3.922441323	0.440709035	0.249319684	0	1	-8.644009085	185.8701701	21.03429698	1	0	0	0	0	0.98	5	0	0	0	1	-3.553597898	0	0	0	0	1	1	1	0	0	0	0	0	54	2	21483.97233	32681
5.572154032	3.573367937	1.122742444	0.099786071	-0.161485364	0.067395067	1.938449689	2.188956888	-544.385611	3.609773381	3.7778262	-0.046569485	0.104704561	0	0	3.130655115	-108.7490039	21.03429698	1	0	0	1	0	1.53	3	0	1	0	0	4.306402102	2	0	1	0	1	1	1	0	0	0	0	0	45	2	5588.432535	32684
4.828313737	0.773367937	42.22274244	1.399786071	-0.36946827	-0.283720952	1.730466784	1.837840869	774.114389	3.309477138	3.416487393	-0.346865728	-0.256634245	0	0	-1.406394695	294.03075	-2.965703022	0	0	0	1	0	2.18	3	0	1	0	0	-5.043597898	2	0	1	0	1	1	1	0	0	0	0	0	45	1	13904.08257	32691
5.093750201	0.573367937	2.822742444	-0.400213929	0.650027697	0.290880864	2.749962751	2.412442685	-63.88561104	3.942997744	3.963155516	0.286654878	0.290033877	0	0	-3.778647578	-76.27303396	25.03429698	0	0	0	0	0	3.64	5	0	0	0	1	-0.423597898	1	1	0	0	1	1	1	0	0	0	0	0	45	2	11730.722	32703
5.455321115	-0.526632063	8.522742444	0.399786071	-0.042869025	0.098317567	2.057066029	2.219879388	-796.885611	3.667843497	3.744717588	0.011500631	0.07159595	0	0	0.833627035	-92.38547205	7.034296978	1	0	0	1	0	5	3	0	1	0	0	6.996402102	0	0	0	0	1	1	1	0	0	0	0	0	51	1	11873.95839	32708
5.313205979	-1.826632063	-5.877257556	-0.800213929	0.238517097	0.168100232	2.338452151	2.289662053	-741.385611	3.660187414	3.665912162	0.003844548	-0.007209477	0	0	5.124260578	-88.19024668	1.034296978	1	0	0	0	0	1.25	4	0	0	1	0	15.3864021	0	0	0	0	1	1	1	0	0	0	0	0	57	2	16327.84223	32709
4.890349128	0.973367937	5.522742444	-0.500213929	0.266469713	-0.037636886	2.366404767	2.083924935	-99.38561104	3.881430721	3.642157262	0.225087855	-0.030964376	1	0	12.25166866	-121.7773717	-19.96570302	1	0	0	0	0	2.76	5	0	0	0	1	-9.593597898	1	1	0	0	1	1	1	0	0	0	0	0	48	2	28757.8294	32714
5.713732806	11.07336794	19.62274244	3.799786071	-0.492668652	-0.304811493	1.607266402	1.816750328	884.114389	3.30871798	3.500233121	-0.347624887	-0.172888518	0	1	-0.160001441	33.42289161	-22.96570302	0	0	0	0	0	5	5	0	0	0	1	-2.853597898	1	1	0	0	1	1	1	0	0	0	0	0	49	2	38348.27514	32724
5.327876169	-1.826632063	-9.677257556	-0.900213929	0.280387549	0.064776901	2.380322603	2.186338722	-111.385611	3.780927368	3.800298953	0.124584502	0.127177314	0	0	13.59216049	-122.801692	-5.965703022	1	0	0	0	0	5	5	0	0	0	1	-4.053597898	1	1	0	0	1	1	1	0	0	0	0	0	48	2	36995.30885	32733
5.187385806	2.273367937	-2.477257556	-0.500213929	-0.141793045	-0.241859934	1.958142009	1.879701887	-833.385611	3.684333278	3.566071188	0.027990412	-0.10705045	0	0	0.627122355	6.932202771	9.034296978	0	0	0	0	0	2	3	0	1	0	0	-10.9635979	2	0	1	0	1	1	1	0	0	0	0	0	45	1	15466.81528	32742
5.505331536	0.473367937	18.32274244	0.499786071	-0.41344114	-0.096562182	1.686493914	2.024999639	233.114389	3.526829171	3.511909472	-0.129513696	-0.161212167	0	1	6.509026546	-111.5799904	23.03429698	0	0	0	0	0	3.35	3	0	1	0	0	11.2464021	1	1	0	0	1	1	1	0	0	0	0	0	45	1	24582.73289	32756
5.278114659	0.973367937	6.422742444	-0.500213929	0.02296654	-0.077790733	2.122901594	2.043771087	-472.385611	3.603479735	3.734208627	-0.052863131	0.061086988	0	1	-6.280392911	-33.36686415	-17.96570302	1	0	0	0	0	1.78	3	0	1	0	0	-2.693597898	0	0	0	0	1	1	1	0	0	0	0	0	46	2	30137.51605	32768
5.141663557	0.273367937	3.422742444	-0.300213929	-0.34059297	-0.088134792	1.759342084	2.033427029	530.614389	3.405615246	3.509621925	-0.25072762	-0.163499713	0	0	-0.117933102	278.4700334	-6.965703022	0	0	0	0	1	4.13	4	0	0	1	0	-3.603597898	1	1	0	0	1	1	1	0	0	0	0	0	46	1	43453.13392	32779
5.700443573	-1.026632063	-6.877257556	0.599786071	-0.145264057	-0.298548521	1.954670997	1.823013299	-671.385611	3.708327684	3.555668288	0.051984817	-0.117453351	1	0	-9.082511969	-99.42263822	-18.96570302	1	0	0	0	1	2.73	5	0	0	0	1	-2.523597898	0	0	0	0	1	1	1	0	0	0	0	0	54	1	2710.854805	32789
5.433722004	-2.426632063	-10.17725756	-0.700213929	0.174044906	0.240184786	2.27397996	2.361746607	282.614389	3.556630345	3.629415183	-0.099712521	-0.043706455	0	0	4.108377938	752.5752662	-4.965703022	1	1	0	0	0	0.51	2	1	0	0	0	20.4664021	2	0	1	0	1	1	1	0	0	0	0	0	55	2	10098.64482	32813
4.934473933	-0.526632063	-3.477257556	-0.500213929	0.621656505	0.246394413	2.721591559	2.367956234	292.114389	4.015259254	3.928516599	0.358916387	0.25539496	0	1	2.988670318	232.6142114	-19.96570302	0	1	0	0	0	2.661612426	4	0	0	1	0	-9.373597898	2	0	1	0	1	1	1	0	0	0	0	0	58	2	7598.149231	32819
4.86753445	0.873367937	-3.977257556	0.099786071	-0.419718875	-0.099351714	1.680216178	2.022210107	1360.614389	3.292650128	3.618750251	-0.363692738	-0.054371387	0	1	-9.354796316	-44.89763239	-8.965703022	0	0	0	1	0	3.79	4	0	0	1	0	5.286402102	1	1	0	0	1	1	1	0	0	0	0	0	52	2	9661.233458	32825
5.293304825	0.173367937	1.122742444	0.499786071	-0.023047083	-0.153304525	2.076887971	1.968257296	-904.885611	3.501143946	3.496480694	-0.155198921	-0.176640945	0	1	15.34470621	656.0354806	29.03429698	1	0	0	0	0	2.65	3	0	1	0	0	-12.9535979	1	1	0	0	1	1	1	0	0	0	0	0	44	1	24825.54208	32832
5.356586275	2.073367937	0.722742444	0.699786071	-0.039681085	0.267131765	2.060253969	2.388693586	-188.885611	3.651131417	3.828546605	-0.00521145	0.155424966	0	0	3.80878841	50.03030586	-6.965703022	1	0	0	1	0	2.661612426	4	0	0	1	0	-0.403597898	0	0	0	0	1	1	1	0	0	0	0	0	44	1	10700.72827	32836
5.099866428	4.873367937	14.42274244	1.199786071	0.07133937	-0.579732452	2.171274424	1.541829369	-26.88561104	3.570240057	3.295642888	-0.086102809	-0.37747875	0	1	-0.785082381	-21.6290583	-12.96570302	0	0	0	1	0	2.8	4	0	0	1	0	5.346402102	0	0	0	0	1	1	1	0	0	0	0	0	44	1	9735.097626	32837
5.517452896	-1.726632063	0.722742444	-0.100213929	-0.416902569	-0.168450321	1.683032485	1.9531115	-486.385611	3.520618532	3.57271656	-0.135724335	-0.100405079	0	1	1.774992882	-95.50944689	-4.965703022	1	0	0	0	1	0	3	0	1	0	0	13.7164021	2	0	1	0	1	1	1	0	0	0	0	0	50	2	13234.85214	32868
5.446737372	0.673367937	12.72274244	0.499786071	-0.537871196	-0.086813387	1.562063858	2.034748434	742.614389	3.294947268	3.579058611	-0.361395598	-0.094063028	1	0	-11.43953098	26.55794859	-21.96570302	0	0	0	1	0	2.33	5	0	0	0	1	3.526402102	0	0	0	0	1	1	1	0	0	0	0	0	49	1	15426.62051	32901
5.370638028	0.373367937	41.62274244	-0.600213929	0.221998838	0.055692307	2.321933892	2.177254128	366.614389	3.826030231	3.789113403	0.169687364	0.115991764	1	0	-12.94372736	-171.1472173	16.03429698	1	0	0	1	0	0.93	3	0	1	0	0	1.356402102	2	0	1	0	1	1	1	0	0	0	0	0	58	2	6301.86896	32908
5.105945474	-0.726632063	-7.777257556	-0.100213929	-0.15836509	-0.021363947	1.941569964	2.100197874	326.114389	3.671437622	3.575189576	0.015094755	-0.097932063	1	0	14.46082952	211.51486	-6.965703022	0	0	0	0	0	3.25	3	0	1	0	0	18.2964021	0	0	0	0	1	1	1	0	0	0	0	0	50	2	19006.40078	32910
5.056245805	4.473367937	-1.277257556	1.999786071	-0.687190859	-0.131128518	1.412744195	1.990433303	320.614389	3.485052439	3.497193727	-0.171290428	-0.175927912	0	1	-6.887371728	97.76289709	-22.96570302	0	1	0	0	0	0.45	2	1	0	0	0	-6.983597898	2	0	1	0	1	1	1	0	0	0	0	0	50	2	10016.52709	32921
5.533389489	0.073367937	-0.477257556	-0.000213929	0.356796672	-0.322567321	2.456731726	1.7989945	340.114389	3.812840889	3.573083883	0.156498023	-0.100037756	1	0	2.122635642	-72.65260779	-2.965703022	0	1	0	0	0	0.71	2	1	0	0	0	-2.413597898	3	0	0	1	1	1	1	0	0	0	0	0	57	1	11291.42738	32925
5.407171771	0.473367937	10.42274244	0.099786071	-0.015081314	0.619131595	2.08485374	2.740693416	-59.88561104	3.62203312	4.047726233	-0.034309747	0.374604595	0	0	5.223725663	-106.1523728	33.03429698	1	0	0	0	0	1.17	3	0	1	0	0	-2.413597898	1	1	0	0	1	1	1	0	0	0	0	0	49	1	23651.17718	32938
5.192956851	-0.626632063	2.822742444	-0.400213929	0.127650947	0.071302062	2.227586001	2.192863883	-860.885611	3.662501698	3.767277289	0.006158832	0.094155651	1	0	2.113241912	57.49837578	10.03429698	1	1	0	0	0	1.71	4	0	0	1	0	7.376402102	1	1	0	0	1	1	1	0	0	0	0	0	54	2	10020.48528	32941
5.347107531	2.673367937	-1.277257556	-0.500213929	0.356009291	-0.164833756	2.455944344	1.956728064	111.614389	3.798722684	3.551841787	0.142379818	-0.121279851	0	1	1.327164417	-160.681732	-7.965703022	0	0	0	0	0	0.31	2	1	0	0	0	0.126402102	1	1	0	0	1	1	1	0	0	0	0	0	57	1	29505.6975	32948
5.624017506	-0.926632063	1.022742444	-0.200213929	-0.236343875	-0.257334958	1.863591178	1.864226863	-751.385611	3.499563826	3.466867249	-0.15677904	-0.206254389	1	0	-0.867530341	76.6087984	-3.965703022	1	0	0	1	0	1.49	2	1	0	0	0	16.3364021	0	0	0	0	1	1	1	0	0	0	0	0	52	1	10145.65334	32960
5.407171771	1.373367937	-1.977257556	-0.200213929	-0.039210588	0.079278547	2.060724466	2.200840368	-571.885611	3.587756191	3.705901685	-0.068586676	0.032780046	0	1	-0.986490404	-19.47245368	-5.965703022	1	0	0	0	0	3.26	4	0	0	1	0	7.586402102	0	0	0	0	1	1	1	0	0	0	0	0	45	1	35114.96407	32962
5.087596335	-0.626632063	-5.977257556	-0.200213929	0.213963526	-0.046861306	2.31389858	2.074700515	1103.614389	3.955516104	3.685227276	0.299173237	0.012105638	1	1	2.599068191	142.1992802	-13.96570302	0	1	0	0	0	1.55	2	1	0	0	0	0.256402102	1	1	0	0	1	1	1	0	0	0	0	0	48	1	13686.01075	32963
5.225746674	0.073367937	7.122742444	-0.400213929	-0.011681765	-0.244144561	2.088253289	1.87741726	1126.614389	3.666813659	3.676066357	0.010470792	0.002944719	0	0	5.14284656	24.42249693	-15.96570302	1	0	0	1	0	5	5	0	0	0	1	-2.463597898	0	0	0	0	1	1	1	0	0	0	0	0	52	1	12407.39152	32964
5.043425117	-1.326632063	-0.077257556	-0.400213929	-0.077710062	0.044014536	2.022224992	2.165576357	-953.885611	3.608038669	3.672309994	-0.048304197	-0.000811644	1	0	-2.091222569	232.8868287	21.03429698	1	1	0	0	0	1.33	3	0	1	0	0	-5.673597898	0	0	0	0	1	1	1	0	0	0	0	0	55	1	2089.39888	32972
5.521460918	6.173367937	73.42274244	5.499786071	-0.26756534	-0.495217084	1.832369714	1.626344737	650.614389	3.405594065	3.363877344	-0.250748801	-0.309244295	0	1	-4.487477422	482.8233439	-6.965703022	0	0	0	0	0	3.42	4	0	0	1	0	5.126402102	2	0	1	0	1	1	1	0	0	0	0	0	50	2	38058.56609	32988
5.459585514	3.373367937	26.12274244	-0.200213929	-0.327189355	0.149940548	1.772745699	2.271502369	1799.114389	3.369493066	3.682613352	-0.286849801	0.009491713	1	0	-0.554495566	-2.545761317	-4.965703022	0	0	0	1	0	1.45	4	0	0	1	0	-11.0735979	0	0	0	0	1	1	1	0	0	0	0	0	52	1	13703.55604	32997
5.402677382	-2.226632063	12.32274244	-0.600213929	0.021830249	0.004898836	2.121765302	2.126460657	-1277.385611	3.637749093	3.779529198	-0.018593773	0.10640756	0	1	5.868532339	-48.95609421	36.03429698	0	0	0	0	0	2.264084045	3	0	1	0	0	-7.753597898	0	0	0	0	1	1	1	0	0	0	0	0	45	1	4148.113073	33001
5.446737372	1.173367937	0.322742444	-0.500213929	0.037435361	-0.164627689	2.137370415	1.956934132	101.114389	3.585570437	3.516065689	-0.07077243	-0.157055949	1	0	-3.959562936	-80.69805223	-10.96570302	1	0	0	0	0	5	5	0	0	0	1	-4.813597898	0	0	0	0	1	1	1	0	0	0	0	0	48	2	4184.744505	33014
5.393627546	0.573367937	-7.777257556	-0.800213929	-1.235693135	-0.257091125	0.864241919	1.864470696	1346.614389	3.392786717	3.391768649	-0.263556149	-0.281352989	0	0	-17.85509266	-154.4772743	-6.965703022	0	0	0	0	0	1.93	4	0	0	1	0	5.656402102	2	0	1	0	1	1	1	0	0	0	0	0	54	1	40231.14195	33020
5.446737372	-0.726632063	-6.677257556	-0.700213929	-0.024175905	0.022750552	2.075759148	2.144312373	-340.385611	3.606429549	3.696958788	-0.049913317	0.023837149	1	0	0.80263305	-106.142589	-15.96570302	1	0	0	0	1	3.11	4	0	0	1	0	4.046402102	1	1	0	0	1	1	1	0	0	0	0	0	57	1	5327.949394	33022
5.225746674	1.773367937	27.52274244	0.899786071	-0.045384278	-0.127240707	2.054550776	1.994321114	368.114389	3.680555649	3.563429874	0.024212782	-0.109691765	0	1	9.97277456	144.2623993	-16.96570302	0	1	0	0	0	3.85	4	0	0	1	0	-0.163597898	1	1	0	0	1	1	1	0	0	0	0	0	53	2	12543.99294	33023
5.187385806	3.773367937	9.622742444	0.099786071	-0.162526661	0.199316983	1.937408393	2.320878804	1059.614389	3.752500198	3.812987306	0.096157331	0.139865667	0	0	-5.654373255	-63.56401516	-9.965703022	0	0	0	0	0	5	5	0	0	0	1	-4.143597898	0	0	0	0	1	1	1	0	0	0	0	0	58	1	41786.64012	33026
5.33753808	-0.726632063	1.622742444	-0.100213929	-0.024310542	0.309625577	2.075624512	2.431187398	-551.885611	3.539138821	3.852034553	-0.117204045	0.178912914	1	0	0.198233972	-34.83306023	-18.96570302	0	1	0	0	0	1.54	3	0	1	0	0	2.936402102	0	0	0	0	1	1	1	0	0	0	0	0	55	2	12467.74322	33028
5.129898715	-1.726632063	-7.977257556	-0.600213929	0.115203328	-0.186968161	2.215138382	1.93459366	50.61438896	3.673818872	3.466177662	0.017476005	-0.206943976	1	0	10.82831329	-58.89940527	-15.96570302	1	0	0	0	0	1.5	4	0	0	1	0	1.006402102	0	0	0	0	1	1	1	0	0	0	0	0	46	2	46903.51908	33046
5.33753808	-0.826632063	2.622742444	0.299786071	-0.133141962	-0.209576501	1.966793091	1.91198532	-734.885611	3.486790148	3.466086145	-0.169552719	-0.207035494	0	0	4.14827928	-100.0895991	-7.965703022	1	0	0	1	0	3.63	3	0	1	0	0	0.146402102	0	0	0	0	1	1	1	0	0	0	0	0	52	2	9019.817129	33067
5.342334252	-1.226632063	-0.177257556	-0.800213929	0.294221882	0.125640458	2.394156936	2.247202279	990.614389	3.656062959	3.733296116	-0.000279908	0.060174477	0	1	13.80733189	19.23103069	-3.965703022	0	0	0	0	0	0.6	2	1	0	0	0	-0.203597898	0	0	0	0	1	1	1	0	0	0	0	0	56	2	18039.78758	33081
5.288267031	-0.926632063	-1.677257556	0.199786071	0.231177	-0.060387772	2.331112054	2.061174049	-544.885611	4.002034777	3.763660512	0.345691911	0.090538873	0	0	8.189288052	52.07344103	-13.96570302	1	0	0	0	0	2.43	4	0	0	1	0	9.766402102	0	0	0	0	1	1	1	0	0	0	0	0	45	1	42774.26286	33092
5.141663557	0.473367937	4.722742444	-0.300213929	-0.286465342	-0.439455347	1.813469712	1.682106474	1141.614389	3.45746238	3.490472531	-0.198880486	-0.182649107	0	1	12.80905583	159.012009	-14.96570302	0	0	0	1	0	1.09	4	0	0	1	0	2.576402102	0	0	0	0	1	1	1	0	0	0	0	0	48	1	10814.03025	33095
5.283203729	-0.526632063	2.922742444	-0.500213929	0.109812777	0.214025399	2.20974783	2.33558722	-704.385611	3.863871642	3.905751937	0.207528776	0.232630298	0	1	-5.834521079	-89.73532235	35.03429698	0	0	0	1	0	5	5	0	0	0	1	-7.493597898	0	0	0	0	1	1	1	0	0	0	0	0	51	1	3608.746146	33096
5.170483995	-1.626632063	-9.577257556	-0.600213929	-0.123038208	0.512586849	1.976896846	2.63414867	473.614389	3.972239863	4.039877225	0.315896996	0.366755586	0	0	-13.86740681	-132.0241047	-11.96570302	1	1	0	0	0	1.369367909	1	0	0	0	0	1.686402102	0	0	0	0	1	1	1	0	0	0	0	0	56	1	9476.336875	33139
5.342334252	0.373367937	-1.177257556	-0.400213929	-0.347078801	-0.452046842	1.752856253	1.669514979	-326.385611	3.547255475	3.384978863	-0.109087392	-0.288142775	1	0	4.338054766	255.5834767	-3.965703022	0	0	0	0	1	0.6	1	0	0	0	0	3.516402102	1	1	0	0	1	1	1	0	0	0	0	0	46	1	19115.16979	33140
5.583496309	4.173367937	27.12274244	0.599786071	-0.078987352	-0.166565322	2.020947702	1.954996499	347.114389	3.585689509	3.535567847	-0.070653358	-0.137553792	0	0	9.400019992	137.0784526	12.03429698	0	0	0	0	0	5	5	0	0	0	1	5.646402102	0	0	0	0	1	1	1	0	0	0	0	0	52	2	29264.84037	33144
5.247024072	7.073367937	15.12274244	2.099786071	0.078516082	-0.476946093	2.178451136	1.644615728	521.614389	3.61182997	3.350779089	-0.044512897	-0.32234255	0	1	6.881431345	93.87449903	6.034296978	0	0	0	0	0	0	3	0	1	0	0	-3.393597898	3	0	0	1	1	1	1	0	0	0	0	0	44	2	13257.57292	33168
4.820281566	3.173367937	9.522742444	0.099786071	-0.17886106	-0.114484366	1.921073994	2.007077455	903.114389	3.488310276	3.361733179	-0.168032591	-0.31138846	0	0	17.37466471	-109.7408004	-25.96570302	1	0	0	1	0	3.98	4	0	0	1	0	4.356402102	0	0	0	0	1	1	1	0	0	0	0	0	50	1	11446.90056	33169
5.370638028	6.273367937	25.02274244	1.799786071	-0.170868172	0.136213702	1.929066882	2.257775523	-103.885611	3.478258568	3.730368349	-0.178084298	0.05724671	0	1	-2.766270112	-122.2831321	-3.965703022	1	1	0	0	0	1.61	3	0	1	0	0	-2.603597898	1	1	0	0	1	1	1	0	0	0	0	0	58	1	5529.351563	33170
5.33753808	1.673367937	-6.877257556	-0.100213929	-0.266977631	-0.241251406	1.832957422	1.880310415	-271.385611	3.412402209	3.588437249	-0.243940658	-0.08468439	0	1	7.048456517	81.54746473	16.03429698	1	0	0	0	0	1.46	2	1	0	0	0	-7.713597898	2	0	1	0	1	1	1	0	0	0	0	0	56	1	40684.17643	33207
5.38907173	1.973367937	42.72274244	0.599786071	-0.040283669	-0.017956482	2.059651385	2.103605339	-521.385611	3.550145082	3.619432404	-0.106197785	-0.053689234	0	0	6.001317178	-40.19289187	4.034296978	1	0	0	1	0	4.08	4	0	0	1	0	-5.293597898	1	1	0	0	1	1	1	0	0	0	0	0	51	2	13372.72884	33213
4.983606622	-0.526632063	-0.677257556	-0.500213929	-0.292859884	0.032501922	1.80707517	2.154063743	-598.385611	3.507312219	3.666120794	-0.149030648	-0.007000844	0	0	-9.800786523	-101.07982	-5.965703022	0	1	0	0	0	0.88	1	0	0	0	0	1.966402102	0	0	0	0	1	1	1	0	0	0	0	0	53	1	9267.643806	33221
5.455321115	-2.726632063	-10.37725756	-0.600213929	0.114745274	-0.144890805	2.214680328	1.976671016	-424.385611	3.737766166	3.558120537	0.081423299	-0.115001102	1	0	-7.006226867	65.44157794	-16.96570302	1	1	0	0	0	1.06	1	0	0	0	0	4.056402102	0	0	0	0	1	1	1	0	0	0	0	0	44	1	7115.015369	33229
5.323009979	0.973367937	5.522742444	-0.000213929	0.054209476	-0.088276061	2.15414453	2.03328576	959.114389	3.669212794	3.530775131	0.012869927	-0.142346508	1	0	4.190019697	-219.7937954	-4.965703022	0	0	0	1	0	3.9	3	0	1	0	0	5.686402102	2	0	1	0	1	1	1	0	0	0	0	0	47	1	14830.99468	33230
5.204006687	-1.926632063	-2.877257556	-0.500213929	-0.438988847	-0.139848652	1.660946207	1.981713169	-311.385611	3.459142864	3.539228251	-0.197200002	-0.133893388	0	0	-8.436002843	-25.30478723	-14.96570302	1	0	0	1	0	3.48	4	0	0	1	0	11.6364021	0	0	0	0	1	1	1	0	0	0	0	0	50	1	14482.84778	33232
5.365976015	9.573367937	70.72274244	1.299786071	-0.174925395	-0.011656059	1.925009659	2.109905761	-192.385611	3.751521152	3.710406184	0.095178286	0.037284545	0	0	-6.907613937	-69.0458668	0.034296978	0	0	0	0	0	5	5	0	0	0	1	-2.483597898	0	0	0	0	1	1	1	0	0	0	0	0	53	2	52779.62248	33240
5.468060141	0.773367937	11.32274244	0.199786071	0.243000107	0.155658219	2.342935161	2.27722004	62.11438896	3.691959145	3.813569639	0.035616279	0.140448001	1	0	2.40643531	-35.37885666	-17.96570302	1	0	0	0	0	5	3	0	1	0	0	-6.893597898	0	0	0	0	1	1	1	0	0	0	0	0	52	1	2493.933467	33244
5.497168225	-1.526632063	-6.277257556	-0.500213929	-0.165063781	0.025148594	1.934871272	2.146710414	-655.885611	3.517948104	3.606263254	-0.138394762	-0.066858384	1	0	-1.784348522	11.29986652	-13.96570302	1	0	0	0	0	3.75	4	0	0	1	0	0.116402102	0	0	0	0	1	1	1	0	0	0	0	0	44	2	3890.227878	33245
5.468060141	-0.526632063	-7.377257556	-0.200213929	0.858272518	0.343538932	2.958207572	2.465100752	1510.614389	4.074568128	3.863010887	0.418225261	0.189889248	0	1	-5.209655029	-96.30196515	-15.96570302	0	1	0	0	0	2.264084045	3	0	1	0	0	-3.163597898	2	0	1	0	1	1	1	0	0	0	0	0	56	2	10976.34614	33249
5.225746674	1.273367937	12.72274244	-0.700213929	0.116695656	-0.477227212	2.216630709	1.644334609	645.114389	3.608063941	3.639718437	-0.048278926	-0.033403202	1	0	-1.296999555	-222.6412988	5.034296978	0	0	0	0	0	5	3	0	1	0	0	-1.373597898	1	1	0	0	1	1	1	0	0	0	0	0	46	1	41018.3799	33261
5.303304908	-1.326632063	-0.977257556	-0.400213929	-0.304234814	0.193552552	1.795700239	2.315114373	166.114389	3.777868888	4.102890249	0.121526022	0.42976861	0	0	-7.310877079	-82.64471126	-10.96570302	1	0	0	0	0	3.43	4	0	0	1	0	1.046402102	0	0	0	0	1	1	1	0	0	0	0	0	53	1	45369.66412	33280
4.997212274	-3.356632063	-13.93725756	-1.100213929	-0.009299026	0.403458975	2.090636027	2.525020796	-186.885611	3.505823638	4.005351644	-0.150519228	0.332230005	1	0	-0.794331161	175.5115174	14.03429698	1	0	0	1	0	2.49	5	0	0	0	1	26.6464021	1	1	0	0	1	1	1	0	0	0	0	0	51	1	6610.71565	33294
5.267858159	-1.626632063	-9.877257556	-0.500213929	0.220906195	0.215166412	2.320841249	2.336728233	-208.885611	3.617330688	3.947804636	-0.039012179	0.274682998	1	0	-6.558599975	-161.0875086	-17.96570302	1	0	0	1	0	2.41	4	0	0	1	0	-10.7635979	0	0	0	0	1	1	1	0	0	0	0	0	45	2	7799.66746	33309
5.283203729	0.973367937	13.72274244	-0.500213929	0.202415999	-0.161223089	2.302351053	1.960338732	-167.885611	3.688964249	3.688062647	0.032621382	0.014941009	0	1	0.363999966	-115.8061751	-17.96570302	1	0	0	0	0	5	5	0	0	0	1	-1.743597898	0	0	0	0	1	1	1	0	0	0	0	0	54	1	29332.02102	33317
5.278114659	0.173367937	4.722742444	-0.200213929	0.098119807	0.011223991	2.198054861	2.132785812	-1030.385611	3.6652255	3.658114477	0.008882633	-0.015007162	0	0	2.408638902	-63.15263081	39.03429698	1	0	0	1	0	1.02	2	1	0	0	0	-5.293597898	0	0	0	0	1	1	1	0	0	0	0	0	58	2	11629.10028	33320
5.318119994	-3.026632063	1.522742444	-0.400213929	-0.444747492	-0.277703323	1.655187562	1.843858498	-501.885611	3.315351465	3.505179778	-0.340991402	-0.167941861	0	1	0.323337536	148.8797891	6.034296978	0	0	0	1	0	1.42	3	0	1	0	0	-6.303597898	2	0	1	0	1	1	1	0	0	0	0	0	52	1	15106.30269	33328
5.451038454	0.173367937	9.322742444	-0.300213929	0.283969756	0.171964309	2.38390481	2.29352613	-538.885611	3.843820479	3.856465507	0.187477612	0.183343869	1	0	2.295841002	-114.8999475	39.03429698	1	0	0	0	0	1.95	4	0	0	1	0	-0.983597898	0	0	0	0	1	1	1	0	0	0	0	0	45	1	16224.04962	33338
5.484796933	-2.326632063	-9.777257556	-0.700213929	0.286175772	0.043294686	2.386110826	2.164856507	-769.385611	3.761073447	3.763322683	0.10473058	0.090201044	0	0	-4.008849022	194.653417	0.034296978	1	0	0	0	0	1.02	5	0	0	0	1	18.8564021	1	1	0	0	1	1	1	0	0	0	0	0	55	2	47350.87399	33345
5.087596335	0.973367937	2.222742444	-0.400213929	0.536580992	0.053515971	2.636516045	2.175077792	447.614389	3.941603809	3.889518669	0.285260942	0.21639703	0	0	-15.12271133	-99.12806693	-0.965703022	0	1	0	0	0	1.39	2	1	0	0	0	-4.873597898	0	0	0	0	1	1	1	0	0	0	0	0	57	2	8346.616823	33347
5.420534999	-2.626632063	-7.477257556	-0.600213929	0.499350213	0.145068012	2.599285267	2.266629832	-639.885611	3.899521012	3.655068239	0.243178145	-0.018053399	0	0	-2.400123849	-63.7424071	-16.96570302	1	1	0	0	0	2.43	2	1	0	0	0	-4.723597898	0	0	0	0	1	1	1	0	0	0	0	0	57	1	11126.30557	33358
5.484796933	3.473367937	17.72274244	-0.400213929	0.450148123	-0.056576888	2.550083176	2.064984933	-800.385611	3.908594186	3.606555205	0.252251319	-0.066566434	1	0	-4.962417397	92.98043559	10.03429698	1	0	0	0	0	4.68	3	0	1	0	0	0.416402102	0	0	0	0	1	1	1	0	0	0	0	0	49	1	49760.56988	33362
5.278114659	-1.726632063	1.822742444	-0.200213929	0.248935168	0.316641146	2.348870222	2.438202966	-525.385611	3.905882498	3.950413214	0.249539631	0.277291576	0	0	-6.204369422	-81.64105962	11.03429698	1	0	0	0	0	5	5	0	0	0	1	-3.503597898	0	0	0	0	1	1	1	0	0	0	0	0	48	2	41700.43836	33363
5.247024072	0.073367937	8.122742444	0.299786071	-0.105593165	-0.215732907	1.994341888	1.905828914	-537.385611	3.562441623	3.491215557	-0.093901243	-0.181906081	0	1	7.199058046	-37.37974143	-3.965703022	1	1	0	0	0	5	3	0	1	0	0	-5.953597898	0	0	0	0	1	1	1	0	0	0	0	0	51	1	6011.080935	33370
5.293304825	-2.526632063	-9.877257556	-0.500213929	0.15206934	0.056970374	2.252004394	2.178532195	-815.385611	3.642604868	3.645184478	-0.013737998	-0.027937161	1	1	-1.771680413	30.25002706	-21.96570302	1	1	0	0	0	1.24	1	0	0	0	0	-3.213597898	0	0	0	0	1	1	1	0	0	0	0	0	50	1	3068.520152	33379
5.209486153	0.273367937	11.22274244	0.199786071	-0.456306483	0.114728018	1.643628571	2.236289839	135.614389	3.414997391	3.673056084	-0.241345475	-6.56E-05	1	1	-3.328493014	35.63559738	0.034296978	0	0	0	1	0	3.46	3	0	1	0	0	-2.443597898	1	1	0	0	1	1	1	0	0	0	0	0	51	1	18302.2231	33390
5.093750201	13.97336794	5.922742444	-0.400213929	0.088427825	-0.182824382	2.188362879	1.938737439	346.114389	3.64207561	3.543340723	-0.014267256	-0.129780915	1	0	11.55974986	511.9000733	-4.965703022	0	0	0	0	1	0.97	4	0	0	1	0	0.046402102	3	0	0	1	1	1	1	0	0	0	0	0	47	1	16933.27222	33437
5.446737372	3.473367937	5.222742444	0.399786071	0.299234605	-0.120673709	2.399169659	2.000888112	651.114389	3.75938913	3.463597027	0.103046264	-0.209524612	0	0	9.762992508	44.50025396	-10.96570302	0	0	0	0	0	1.36	3	0	1	0	0	-2.343597898	1	1	0	0	1	1	1	0	0	0	0	0	53	2	24787.72364	33443
5.424950017	4.173367937	15.72274244	0.999786071	-0.014720051	-0.190663079	2.085215003	1.930898742	609.114389	3.532271674	3.550477109	-0.124071192	-0.122644529	1	1	6.574703381	-134.380605	13.03429698	0	0	0	0	0	5	4	0	0	1	0	0.636402102	1	1	0	0	1	1	1	0	0	0	0	0	50	2	35926.079	33452
5.170483995	-0.326632063	4.622742444	-0.200213929	0.051375681	0.262778364	2.151310735	2.384340185	-38.88561104	3.868254612	4.01330559	0.211911745	0.340183951	1	0	-17.31536778	20.38938759	16.03429698	0	1	0	0	0	1.369367909	1	0	0	0	0	-2.493597898	1	1	0	0	1	1	1	0	0	0	0	0	58	1	1339.482794	33457
5.424950017	3.273367937	7.722742444	0.399786071	-0.677566281	-0.615821477	1.422368773	1.505740344	79.11438896	3.408146055	3.332740656	-0.248196812	-0.340380983	0	1	3.179310335	1006.760841	-13.96570302	0	1	0	0	0	2.72	5	0	0	0	1	0.876402102	2	0	1	0	1	1	1	0	0	0	0	0	56	1	16955.37101	33509
5.117993812	-0.526632063	-3.477257556	-0.500213929	0.116898336	0.028568974	2.21683339	2.150130795	221.114389	4.015631654	3.892721759	0.359288787	0.219600121	0	1	-7.721028948	-112.2746161	-17.96570302	1	0	0	0	0	5	5	0	0	0	1	-6.193597898	0	0	0	0	1	1	1	0	0	0	0	0	46	2	2778.71755	33541
5.564520407	1.573367937	1.022742444	0.299786071	-0.032818459	-0.132084103	2.067116595	1.989477718	79.61438896	3.781363929	3.657412981	0.125021062	-0.015708658	0	0	6.71172806	378.8910011	8.034296978	1	0	0	0	0	3.01	3	0	1	0	0	5.736402102	0	0	0	0	1	1	1	0	0	0	0	0	53	2	50388.9371	33563
5.416100402	3.673367937	44.42274244	1.799786071	-0.113287699	-0.030603227	1.986647355	2.090958594	-951.885611	3.613666061	3.725389096	-0.042676806	0.052267458	0	1	1.024584438	180.6743597	9.034296978	1	0	0	0	0	0.63	4	0	0	1	0	-1.353597898	1	1	0	0	1	1	1	0	0	0	0	0	52	1	19238.13744	33577
5.308267697	-3.326632063	-10.47725756	-1.130213929	0.155473162	-0.041992067	2.255408215	2.079569754	1608.614389	3.580672385	3.742637965	-0.075670481	0.069516327	0	0	13.92804842	-31.68318849	-25.96570302	1	0	0	0	1	0.83	4	0	0	1	0	-2.233597898	1	1	0	0	1	1	1	0	0	0	0	0	46	1	22055.3173	33589
5.164785974	-0.026632063	-0.977257556	-0.700213929	-0.067939057	0.177960055	2.031995997	2.299521876	-815.385611	3.674592505	3.752042869	0.018249639	0.07892123	0	0	0.091405996	-96.06810652	19.03429698	1	1	0	0	0	2.3	5	0	0	0	1	-1.363597898	0	0	0	0	1	1	1	0	0	0	0	0	54	2	2915.12503	33591
5.393627546	0.873367937	6.322742444	0.099786071	-0.133056605	0.025234702	1.966878449	2.146796523	-1040.885611	3.52761203	3.765819971	-0.128730837	0.092698333	0	1	-2.607260562	52.24088726	-18.96570302	1	0	0	0	0	1.95	4	0	0	1	0	1.936402102	0	0	0	0	1	1	1	0	0	0	0	0	49	1	3164.009489	33607
5.288267031	1.573367937	17.02274244	0.599786071	-0.198491278	-0.096266174	1.901443776	2.025295647	882.114389	3.312443632	3.620045433	-0.343899234	-0.053076205	1	0	-10.41483037	-172.2851406	-6.965703022	0	0	0	0	0	5	5	0	0	0	1	-7.693597898	0	0	0	0	1	1	1	0	0	0	0	0	48	2	39443.59361	33608
5.323009979	0.373367937	1.822742444	0.099786071	-0.112118616	-0.157591687	1.987816438	1.963970134	522.114389	3.641936017	3.598901778	-0.014406849	-0.07421986	1	0	9.965095309	-28.93792793	-10.96570302	0	0	0	0	0	5	5	0	0	0	1	4.106402102	0	0	0	0	1	1	1	0	0	0	0	0	47	2	44899.4914	33612
5.398162702	0.373367937	-2.877257556	-0.400213929	-0.220767989	0.065667708	1.879167064	2.187229529	-136.385611	3.614251528	3.827680538	-0.042091339	0.1545589	1	0	5.325160427	22.45484466	3.034296978	1	0	0	0	0	5	5	0	0	0	1	-7.013597898	1	1	0	0	1	1	1	0	0	0	0	0	52	1	34830.47745	33620
5.225746674	3.373367937	24.62274244	3.199786071	-0.279652426	-0.029158156	1.820282628	2.092403665	-257.385611	3.547121103	3.541382582	-0.109221763	-0.131739056	1	0	-1.648293749	-55.76962756	0.034296978	0	0	0	0	0	5	5	0	0	0	1	-2.193597898	0	0	0	0	1	1	1	0	0	0	0	0	44	1	34815.12664	33627
5.384495063	0.773367937	10.52274244	0.099786071	-0.203194098	-0.146665729	1.896740956	1.974896092	-49.38561104	3.502492312	3.486848264	-0.153850555	-0.186273375	0	0	5.279258855	-30.19371908	-11.96570302	1	0	0	0	0	3.62	3	0	1	0	0	4.016402102	2	0	1	0	1	1	1	0	0	0	0	0	45	1	42774.26286	33629
5.375278408	1.173367937	0.922742444	-0.400213929	-0.211976102	0.076529076	1.887958952	2.198090897	-886.385611	3.429427731	3.69803729	-0.226915136	0.024915651	1	0	2.405249419	26.93093349	31.03429698	1	0	0	0	0	3.56	4	0	0	1	0	-10.2435979	2	0	1	0	1	1	1	0	0	0	0	0	46	2	28331.67726	33642
5.081404365	3.873367937	21.42274244	1.299786071	-0.190989655	-0.142280425	1.908945399	1.979281395	-282.385611	3.497532385	3.516983366	-0.158810482	-0.156138272	1	0	1.375626469	-109.130359	-13.96570302	0	0	0	1	0	2.14	3	0	1	0	0	2.516402102	0	0	0	0	1	1	1	0	0	0	0	0	50	2	11960.12391	33652
5.231108617	-2.226632063	-5.777257556	-0.400213929	0.279480954	-0.109683334	2.379416008	2.011878487	465.114389	3.850904319	3.669873857	0.194561453	-0.003247782	0	1	-1.870911314	-197.0670433	-4.965703022	1	0	0	0	0	1.63	5	0	0	0	1	-2.863597898	1	1	0	0	1	1	1	0	0	0	0	0	56	2	12071.83423	33658
5.375278408	-1.426632063	-0.777257556	0.199786071	-0.495955424	-0.185272155	1.60397963	1.936289666	386.114389	3.581239245	3.585000011	-0.075103622	-0.088121628	0	1	11.35097751	189.2772436	-0.965703022	1	0	0	0	0	1.82	5	0	0	0	1	-4.653597898	2	0	1	0	1	1	1	0	0	0	0	0	44	2	15158.49778	33662
5.147494477	-0.226632063	0.622742444	-0.200213929	0.356820023	-0.645526034	2.456755077	1.476035786	2499.114389	3.783288696	3.16279497	0.12694583	-0.510326668	0	0	34.46645981	280.0672438	30.03429698	0	0	0	0	0	1.29	5	0	0	0	1	6.786402102	0	0	0	0	1	1	1	0	0	0	0	0	54	1	6655.214951	33663
4.934473933	4.173367937	42.42274244	0.099786071	0.123781993	-0.057054252	2.223717047	2.064507569	-747.385611	3.693019041	3.503558877	0.036676175	-0.169562762	0	0	5.549610355	-96.56619687	39.03429698	0	0	0	0	0	1.19	4	0	0	1	0	2.956402102	1	1	0	0	1	1	1	0	0	0	0	0	56	2	4878.974965	33673
5.38907173	1.273367937	20.52274244	-0.000213929	-0.425624578	-0.301154336	1.674310476	1.820407485	1626.114389	3.326555755	3.397020466	-0.329787111	-0.276101173	1	0	-8.321640245	-156.2751286	-16.96570302	0	0	0	0	0	5	5	0	0	0	1	1.226402102	0	0	0	0	1	1	1	0	0	0	0	0	52	1	37850.6022	33681
5.030437921	0.173367937	-1.377257556	0.199786071	0.115365469	-0.481200364	2.215300523	1.640361457	253.614389	3.534877714	3.388759196	-0.121465153	-0.284362443	0	1	16.68482848	316.5651097	-7.965703022	1	0	0	0	0	5	5	0	0	0	1	-5.993597898	0	0	0	0	1	1	1	0	0	0	0	0	44	1	36358.53073	33682
5.370638028	1.073367937	-6.277257556	-0.400213929	-0.282206526	-0.168834201	1.817728527	1.95272762	-876.385611	3.352010025	3.571510826	-0.304332841	-0.101610812	0	0	-4.24993761	-130.4006067	0.034296978	1	0	0	0	0	2.264084045	3	0	1	0	0	-3.933597898	2	0	1	0	1	1	1	0	0	0	0	0	57	2	16327.84223	33730
5.030437921	1.873367937	5.622742444	0.099786071	0.402935617	-0.234016003	2.502870671	1.887545818	951.114389	3.889266717	3.871058372	0.232923851	0.197936733	1	0	4.187750779	84.85636641	-19.96570302	0	0	0	1	0	1.16	2	1	0	0	0	16.4564021	0	0	0	0	1	1	1	0	0	0	0	0	57	2	12073.36459	33731
5.590986981	2.573367937	9.022742444	-0.300213929	-0.306000257	-0.195958477	1.793934797	1.925603344	-427.385611	3.571690361	3.498436037	-0.084652506	-0.174685602	0	0	-0.557654653	-11.17524674	2.034296978	1	0	0	0	0	0.94	3	0	1	0	0	-0.393597898	2	0	1	0	1	1	1	0	0	0	0	0	49	1	19305.93989	33744
5.505331536	2.173367937	12.02274244	-0.200213929	-0.264345379	-0.241729162	1.835589675	1.879832659	907.614389	3.589085666	3.495908482	-0.067257201	-0.177213157	1	1	-4.301736811	307.5935035	2.034296978	0	1	0	0	0	5	4	0	0	1	0	-5.113597898	0	0	0	0	1	1	1	0	0	0	0	0	55	1	8013.047001	33754
5.225746674	1.973367937	11.02274244	-0.500213929	0.345229384	0.149156316	2.445164438	2.270718137	169.114389	3.77254257	3.653505849	0.116199704	-0.019615789	1	0	-9.451161072	155.6438232	20.03429698	0	1	0	0	0	0.75	1	0	0	0	0	-1.413597898	2	0	1	0	1	1	1	0	0	0	0	0	57	1	3040.930786	33771
5.424950017	0.773367937	12.02274244	0.199786071	-0.216373645	0.154395748	1.883561408	2.275957569	107.614389	3.597705118	3.81821125	-0.058637749	0.145089611	0	1	4.389918347	-96.46781609	8.034296978	1	0	0	0	0	5	5	0	0	0	1	5.986402102	0	0	0	0	1	1	1	0	0	0	0	0	49	1	49760.56988	33784
5.342334252	-3.356632063	-13.47725756	-1.130213929	-0.107896633	0.300049667	1.992038421	2.421611488	-982.385611	3.54184294	3.771293738	-0.114499927	0.098172099	0	0	-1.159628318	-66.71510646	27.03429698	1	1	0	0	0	0.65	1	0	0	0	0	-4.433597898	0	0	0	0	1	1	1	0	0	0	0	0	56	1	3898.628279	33792
5.517452896	-0.126632063	5.122742444	-0.500213929	0.11358114	0.09858958	2.213516194	2.220151401	-950.885611	3.658309622	3.74237975	0.001966755	0.069258112	0	0	3.580263981	-68.93200138	35.03429698	1	0	0	0	0	2.04	4	0	0	1	0	-0.943597898	0	0	0	0	1	1	1	0	0	0	0	0	46	1	18073.03269	33796
5.068904202	-2.326632063	-4.477257556	-0.800213929	0.014487724	-0.18485033	2.114422777	1.936711491	-332.385611	3.560104135	3.474881373	-0.096238732	-0.198240266	1	0	-4.782072441	141.5426098	28.03429698	0	1	0	0	0	1.369367909	1	0	0	0	0	-3.203597898	1	1	0	0	1	1	1	0	0	0	0	0	56	2	2540.314596	33808
5.497168225	5.173367937	21.72274244	2.499786071	0.042097203	-0.123052525	2.142032257	1.998509296	-627.385611	3.752618867	3.479204984	0.096276001	-0.193916654	1	0	-4.697331933	93.96589379	11.03429698	1	0	0	0	0	2.88	3	0	1	0	0	-7.943597898	2	0	1	0	1	1	1	0	0	0	0	0	50	2	40688.22009	33838
5.003946306	0.873367937	3.722742444	-0.400213929	0.256605191	-0.018085193	2.356540244	2.103476628	-371.885611	3.878502112	3.871203115	0.222159245	0.198081476	1	0	4.129405341	24.7792944	-10.96570302	1	0	0	0	0	3.13	5	0	0	0	1	-9.883597898	0	0	0	0	1	1	1	0	0	0	0	0	55	1	42946.45309	33840
5.455321115	-0.026632063	3.122742444	0.099786071	-0.146110273	-0.089127469	1.953824781	2.032434352	-1191.885611	3.487376719	3.547894863	-0.168966148	-0.125226776	0	0	4.335602035	177.688779	-24.96570302	1	0	0	1	0	1.5	2	1	0	0	0	47.1364021	0	0	0	0	1	1	1	0	0	0	0	0	56	2	9012.984933	33841
4.912654886	1.373367937	16.72274244	1.399786071	-0.173353072	-0.032856986	1.926581982	2.088704835	-674.385611	3.538399939	3.645293157	-0.117942927	-0.027828481	0	0	8.22305523	362.0370883	15.03429698	1	0	0	0	0	5	5	0	0	0	1	-2.643597898	1	1	0	0	1	1	1	0	0	0	0	0	44	2	31349.09736	33864
5.293304825	6.273367937	-0.277257556	1.799786071	0.233888298	0.105261759	2.333823351	2.22682358	494.114389	3.654377554	3.503258297	-0.001965312	-0.169863342	1	0	1.013641361	-37.32159122	-16.96570302	0	0	0	0	0	4.7	5	0	0	0	1	-2.443597898	2	0	1	0	1	1	1	0	0	0	0	0	55	1	38185.81658	33867
5.164785974	-2.026632063	-9.377257556	-0.800213929	-0.504440373	-0.213048205	1.595494681	1.908513616	-793.385611	3.323018748	3.530058338	-0.333324118	-0.1430633	1	1	8.136054197	-90.78606286	-16.96570302	1	0	0	0	0	1.3	4	0	0	1	0	-4.783597898	2	0	1	0	1	1	1	0	0	0	0	0	44	2	21879.10603	33880
5.442417711	-0.526632063	2.222742444	-0.300213929	-0.038960014	0.176164227	2.060975039	2.297726048	-352.885611	3.658146952	4.043065501	0.001804085	0.369943862	0	0	-6.770379259	-71.97893537	-5.965703022	1	0	0	0	0	5	5	0	0	0	1	-4.773597898	0	0	0	0	1	1	1	0	0	0	0	0	57	1	47193.2319	33885
5.446737372	1.473367937	10.62274244	-0.500213929	-0.066108404	-0.105544054	2.03382665	2.016017767	431.114389	3.58826197	3.650576981	-0.068080897	-0.022544657	1	0	18.48916273	143.6015357	24.03429698	1	0	0	0	0	5	3	0	1	0	0	-9.703597898	1	1	0	0	1	1	1	0	0	0	0	0	55	1	25564.01668	33892
5.332718793	2.273367937	7.322742444	0.199786071	-0.243349841	0.139811028	1.856585213	2.261372849	587.614389	3.397732929	3.616167975	-0.258609938	-0.056953664	1	0	1.565587344	79.40790941	18.03429698	1	0	0	1	0	3.9	4	0	0	1	0	1.286402102	0	0	0	0	1	1	1	0	0	0	0	0	50	1	9119.101181	33895
5.105945474	-1.626632063	-8.677257556	-0.800213929	-0.088961442	-0.010841523	2.010973612	2.110720298	-790.385611	3.721307767	3.555758938	0.064964901	-0.117362701	0	0	-6.45231421	-19.40568497	-15.96570302	1	0	0	0	0	0.64	4	0	0	1	0	11.6764021	0	0	0	0	1	1	1	0	0	0	0	0	48	2	28048.48648	33899
5.231108617	1.273367937	-9.677257556	1.099786071	-0.003605039	0.116204212	2.096330014	2.237766033	-1260.885611	3.689794324	3.851891491	0.033451458	0.178769852	0	0	3.048682966	-77.20946392	-19.96570302	1	1	0	0	0	0.9	4	0	0	1	0	-7.733597898	0	0	0	0	1	1	1	0	0	0	0	0	49	2	8354.490037	33907
5.010635294	0.273367937	23.22274244	0.599786071	0.079617047	-0.202133002	2.179552101	1.919428818	-570.385611	4.060349102	3.722899124	0.404006236	0.049777485	1	0	-9.892092893	-165.656338	-3.965703022	0	0	0	1	0	2.17	5	0	0	0	1	0.256402102	0	0	0	0	1	1	1	0	0	0	0	0	51	1	11595.86637	33910
5.231108617	-2.226632063	-7.377257556	-0.800213929	0.841351832	0.232876738	2.941286886	2.354438559	-17.88561104	4.018210219	3.809943478	0.361867352	0.13682184	0	0	-0.88484171	4.833548256	-14.96570302	1	1	0	0	0	1.33	4	0	0	1	0	-3.303597898	0	0	0	0	1	1	1	0	0	0	0	0	57	2	9929.076304	33918
5.062595033	0.873367937	-2.377257556	0.499786071	-0.102741367	-0.349139152	1.997193687	1.772422669	-196.385611	3.765606412	3.64524244	0.109263546	-0.027879198	1	0	-2.24369709	393.731888	-21.96570302	1	0	1	0	0	0.75	2	1	0	0	0	-6.133597898	0	0	0	0	1	1	1	0	0	0	0	0	45	1	25248.00833	33924
5.533389489	-1.726632063	1.222742444	-0.500213929	0.068297308	0.073692499	2.168232362	2.19525432	1.614388962	3.755288592	3.783862228	0.098945725	0.110740589	0	0	2.591720501	69.97352187	28.03429698	0	0	0	0	0	1.89	3	0	1	0	0	2.596402102	1	1	0	0	1	1	1	0	0	0	0	0	46	2	6982.58322	33930
5.318119994	3.773367937	16.42274244	-0.600213929	0.219573239	-0.499612702	2.319508292	1.621949119	389.114389	3.936422227	3.745433078	0.280079361	0.07231144	1	0	3.207918995	44.15582521	11.03429698	0	0	0	0	0	4.68	4	0	0	1	0	10.7864021	0	0	0	0	1	1	1	0	0	0	0	0	49	1	43936.60279	33934
5.739792912	2.773367937	20.72274244	-0.300213929	0.180198526	-0.041048032	2.28013358	2.080513789	-541.885611	3.793258365	3.644385096	0.136915498	-0.028736542	0	0	6.658738598	-100.0686582	35.03429698	1	1	0	0	0	1.56	3	0	1	0	0	-3.893597898	1	1	0	0	1	1	1	0	0	0	0	0	58	2	3723.006633	33941
5.308267697	0.173367937	-7.077257556	0.099786071	0.163116638	-0.033419479	2.263051691	2.088142342	-321.385611	3.905155954	3.656411263	0.248813087	-0.016710376	1	0	-3.72886622	-117.3318443	-24.96570302	0	1	0	0	0	1.68	1	0	0	0	0	-2.363597898	0	0	0	0	1	1	1	0	0	0	0	0	55	2	13081.21252	33952
5.247024072	3.873367937	24.22274244	0.699786071	-0.862535046	0.053779028	1.237400008	2.175340849	1195.114389	3.210609128	3.985244401	-0.445733739	0.312122762	0	1	18.42656245	-24.92539789	-21.96570302	0	0	0	0	0	5	5	0	0	0	1	-4.923597898	0	0	0	0	1	1	1	0	0	0	0	0	53	1	41953.21947	33967
5.59471138	-0.926632063	-3.577257556	-0.000213929	0.175838087	0.504275983	2.275773141	2.625837804	-407.385611	3.86481052	3.954526422	0.208467653	0.281404783	1	0	-5.306966152	-107.8121188	-20.96570302	1	0	0	0	0	4.52	4	0	0	1	0	-5.923597898	1	1	0	0	1	1	1	0	0	0	0	0	49	2	2526.724575	33974
5.105945474	-1.926632063	0.422742444	-0.700213929	-0.324002819	-0.472373291	1.775932235	1.64918853	733.614389	3.497609666	3.5358718	-0.158733201	-0.137249839	0	0	-0.510504453	34.70567833	-25.96570302	1	0	0	1	0	0.1	4	0	0	1	0	6.866402102	0	0	0	0	1	1	1	0	0	0	0	0	49	1	2822.107028	33981
5.323009979	7.873367937	7.922742444	-0.200213929	-0.302995362	-0.294153961	1.796939692	1.82740786	1037.114389	3.472410984	3.757357401	-0.183931882	0.084235763	0	0	-7.214875276	-79.44142085	0.034296978	0	0	0	0	0	2.05	3	0	1	0	0	13.3764021	0	0	0	0	1	1	1	0	0	0	0	0	45	1	40822.15324	34004
5.267858159	2.373367937	9.122742444	0.499786071	0.241351993	0.129095735	2.341287047	2.250657556	-249.385611	3.719263366	3.651340897	0.0629205	-0.021780742	0	1	9.684158339	-45.07659878	-15.96570302	1	0	0	0	0	5	5	0	0	0	1	-0.043597898	0	0	0	0	1	1	1	0	0	0	0	0	47	2	52098.26659	34017
4.875197323	-1.726632063	-5.177257556	-0.400213929	0.184755679	-0.035577268	2.284690732	2.085984553	440.614389	3.695232394	3.615959096	0.038889528	-0.057162543	0	0	-1.125249788	164.4623456	-21.96570302	0	1	0	0	0	1.68	3	0	1	0	0	4.606402102	2	0	1	0	1	1	1	0	0	0	0	0	55	2	13081.21252	34023
5.236441963	0.273367937	1.822742444	-0.500213929	0.091349724	0.054302125	2.191284778	2.175863946	-804.385611	3.63657009	3.687718839	-0.019772776	0.0145972	0	0	4.529519958	-59.86845065	21.03429698	1	0	0	0	0	3.9	5	0	0	0	1	14.3664021	0	0	0	0	1	1	1	0	0	0	0	0	55	1	36171.4238	34062
5.411646052	0.673367937	0.022742444	-0.400213929	0.035730976	0.118373348	2.13566603	2.239935169	-780.885611	3.694524657	3.670451658	0.038181791	-0.00266998	0	0	4.867457789	-99.6930951	16.03429698	1	0	0	0	0	5	5	0	0	0	1	0.376402102	1	1	0	0	1	1	1	0	0	0	0	0	50	2	32646.99197	34069
5.552959585	1.573367937	14.82274244	-0.300213929	-0.101398104	-0.426082709	1.99853695	1.695479112	-210.385611	3.448678944	3.396120372	-0.207663923	-0.277001267	1	0	3.7926527	107.7660361	-1.965703022	0	0	0	0	0	1.07	5	0	0	0	1	-3.973597898	0	0	0	0	1	1	1	0	0	0	0	0	48	2	43049.81575	34080
5.003946306	4.673367937	3.422742444	-0.100213929	0.75768083	0.118050388	2.857615884	2.239612209	961.114389	3.947544707	3.665880079	0.291201841	-0.00724156	1	0	0.697254698	-28.15280275	18.03429698	0	0	0	0	0	3.18	1	0	0	0	0	4.466402102	3	0	0	1	1	1	1	0	0	0	0	0	47	2	29700.20113	34086
5.65248918	0.373367937	-1.077257556	-0.400213929	-0.707748259	-0.030149759	1.392186795	2.091412062	466.114389	3.134104579	3.557313915	-0.522238288	-0.115807723	1	0	9.400217114	256.6944272	9.034296978	0	0	0	0	0	2.27	4	0	0	1	0	-0.853597898	1	1	0	0	1	1	1	0	0	0	0	0	46	2	38586.29681	34092
5.356586275	-0.626632063	3.422742444	-0.500213929	0.284815321	0.484186437	2.384750375	2.605748258	1195.614389	3.736763189	3.929226541	0.080420322	0.256104902	0	1	-3.924337818	-43.40518273	36.03429698	0	0	0	0	0	5	1	0	0	0	0	-1.143597898	1	1	0	0	1	1	1	0	0	0	0	0	55	2	12915.16236	34096
5.509388337	0.573367937	3.822742444	-0.400213929	0.285872647	-0.016389663	2.3858077	2.105172158	-15.38561104	3.737937986	3.625673852	0.081595119	-0.047447786	0	0	5.715645012	-148.1474303	-19.96570302	1	0	0	0	0	3.73	4	0	0	1	0	-1.713597898	0	0	0	0	1	1	1	0	0	0	0	0	57	1	4209.852585	34101
5.463831805	1.173367937	-0.977257556	-0.100213929	-0.224514709	-0.113773072	1.875420345	2.007788749	-586.385611	3.489835634	3.774446625	-0.166507233	0.101324987	0	1	-2.435608873	-74.47406606	-20.96570302	0	0	0	0	0	0.9	3	0	1	0	0	7.686402102	0	0	0	0	1	1	1	0	0	0	0	0	44	2	22169.22184	34108
5.123963979	-1.126632063	-3.477257556	-0.800213929	0.276609818	0.0082639	2.376544872	2.129825721	1768.114389	4.058374323	3.680713948	0.402031456	0.00759231	0	0	6.943327146	-136.0476779	1.034296978	0	0	0	0	0	5	4	0	0	1	0	-4.323597898	0	0	0	0	1	1	1	0	0	0	0	0	54	1	44056.04036	34109
5.323009979	0.873367937	5.322742444	-0.000213929	-0.190616412	-0.135954311	1.909318642	1.98560751	866.114389	3.430322354	3.664796438	-0.226020512	-0.0083252	1	0	-15.38340261	16.29451048	23.03429698	0	0	0	1	0	2.51	3	0	1	0	0	-4.423597898	2	0	1	0	1	1	1	0	0	0	0	0	45	1	3652.930755	34114
5.117993812	3.173367937	19.62274244	1.199786071	0.025366066	-0.109987499	2.125301119	2.011574322	999.114389	3.726806307	3.648939987	0.07046344	-0.024181652	0	0	3.903059488	-55.05070425	-2.965703022	0	0	0	0	0	5	5	0	0	0	1	-3.173597898	0	0	0	0	1	1	1	0	0	0	0	0	52	2	34216.50978	34123
5.225746674	-2.326632063	-0.977257556	-0.700213929	0.154395465	0.204708492	2.254330519	2.326270313	-186.885611	3.981491874	3.796265992	0.325149008	0.123144353	1	0	-0.095681811	-110.139397	-12.96570302	1	1	0	0	0	0.8	1	0	0	0	0	-2.263597898	0	0	0	0	1	1	1	0	0	0	0	0	58	2	682.6680497	34129
5.117993812	0.573367937	-8.077257556	-0.300213929	-0.287551239	0.080614885	1.812383814	2.202176706	-1013.385611	3.464897096	3.688766282	-0.191445771	0.015644644	1	0	-0.27256618	-27.27121163	-7.965703022	1	0	1	0	0	0.65	2	1	0	0	0	-3.683597898	0	0	0	0	1	1	1	0	0	0	0	0	45	2	27887.53487	34130
5.509388337	-0.326632063	84.02274244	1.999786071	-0.187065106	-0.241589359	1.912869948	1.879972462	-337.885611	3.496454105	3.769797488	-0.159888762	0.096675849	1	0	-1.788736148	9.708061983	15.03429698	0	0	0	1	0	2.04	3	0	1	0	0	-0.973597898	1	1	0	0	1	1	1	0	0	0	0	0	53	2	4515.318548	34133
5.049856007	1.973367937	4.622742444	-0.200213929	0.097043909	0.039150938	2.196978963	2.160712759	-563.385611	3.919148151	3.764729122	0.262805285	0.091607484	0	1	5.49174806	-56.58671631	-16.96570302	0	0	0	0	0	3.21	4	0	0	1	0	14.2564021	0	0	0	0	1	1	1	0	0	0	0	0	55	1	38058.6871	34136
5.370638028	2.873367937	8.022742444	0.299786071	-0.07167932	0.114676734	2.028255734	2.236238555	556.114389	3.657277502	3.75484328	0.000934635	0.081721642	0	0	4.851520429	146.5729183	-19.96570302	0	0	0	0	0	5	5	0	0	0	1	-5.913597898	2	0	1	0	1	1	1	0	0	0	0	0	55	1	38185.81658	34141
5.463831805	-0.626632063	1.922742444	0.299786071	-0.220364113	0.093847259	1.879570941	2.21540908	-584.385611	3.485419662	3.651036093	-0.170923205	-0.022085546	0	0	4.346959868	-29.67921147	18.03429698	0	0	1	0	0	3.73	3	0	1	0	0	2.396402102	2	0	1	0	1	1	1	0	0	0	0	0	52	2	21189.4768	34150
5.298317367	4.273367937	-7.777257556	1.699786071	-0.214511927	-0.071575107	1.885423127	2.049986714	-901.385611	3.55496792	3.640340427	-0.101374947	-0.032781212	0	0	-1.872759129	-118.5833173	6.034296978	1	0	0	0	0	3.25	3	0	1	0	0	6.016402102	2	0	1	0	1	1	1	0	0	0	0	0	50	2	20386.56576	34165
5.099866428	2.173367937	-3.377257556	-0.000213929	-0.27050211	-0.099585734	1.829432944	2.021976087	26.11438896	3.449564363	3.389171113	-0.206778503	-0.283950526	0	1	-2.894778943	-154.8126029	32.03429698	0	0	0	0	0	1.29	3	0	1	0	0	-8.353597898	1	1	0	0	1	1	1	0	0	0	0	0	48	2	23841.08898	34173
5.398162702	-2.726632063	-10.17725756	-0.800213929	-0.260065913	-0.058030455	1.83986914	2.063531366	-210.385611	3.602382758	3.72412118	-0.053960109	0.050999542	0	0	19.56487534	-122.2382013	-0.965703022	1	1	0	0	0	1.66	1	0	0	0	0	-5.923597898	1	1	0	0	1	1	1	0	0	0	0	0	57	2	6251.574862	34176
5.683579767	-1.726632063	16.42274244	0.599786071	-0.154970868	-0.207603666	1.944964186	1.913958155	-1265.885611	3.574963054	3.528570446	-0.081379812	-0.144551193	1	0	4.893933514	179.256845	0.034296978	1	0	0	1	0	2.05	2	1	0	0	0	6.276402102	1	1	0	0	1	1	1	0	0	0	0	0	51	2	9653.734306	34180
5.323009979	-0.426632063	7.322742444	-0.100213929	0.0900821	-0.031157939	2.190017154	2.090403881	-194.385611	3.84217106	3.636897905	0.185828193	-0.036223734	0	0	-1.444828106	-35.68094027	14.03429698	0	1	0	0	0	0.81	1	0	0	0	0	-7.123597898	2	0	1	0	1	1	1	0	0	0	0	0	49	2	1374.690929	34223
5.225746674	0.573367937	5.822742444	-0.300213929	0.434153702	-0.117237794	2.534088755	2.004324027	273.614389	3.970608336	3.621462706	0.314265469	-0.051658932	1	0	6.68268896	-129.5286044	-1.965703022	0	0	0	1	0	2.06	5	0	0	0	1	-6.313597898	0	0	0	0	1	1	1	0	0	0	0	0	56	1	16334.43297	34231
5.33753808	-0.126632063	7.122742444	-0.600213929	-0.125546502	0.339968989	1.974388552	2.46153081	-819.885611	3.629349521	3.938207878	-0.026993346	0.265086239	1	0	-2.460627159	-88.82047041	19.03429698	0	1	0	0	0	0.66	1	0	0	0	0	-2.213597898	0	0	0	0	1	1	1	0	0	0	0	0	58	2	1465.909184	34234
5.463831805	2.773367937	5.022742444	0.299786071	-0.051477539	-0.784069159	2.048457514	1.337492662	2072.114389	3.708033234	3.57895642	0.051690368	-0.094165219	0	0	27.86641719	-145.9971861	5.034296978	0	0	0	0	0	2.43	3	0	1	0	0	-1.033597898	0	0	0	0	1	1	1	0	0	0	0	0	45	1	34798.30423	34245
5.455321115	2.673367937	-3.777257556	0.299786071	-0.544965171	-0.394322905	1.554969883	1.727238916	466.614389	3.364710429	3.47584791	-0.291632438	-0.197273729	1	0	-4.430644444	-69.41480749	2.034296978	0	0	0	0	0	3.57	5	0	0	0	1	-4.673597898	2	0	1	0	1	1	1	0	0	0	0	0	44	1	34699.21897	34250
4.997212274	2.173367937	2.122742444	-0.000213929	-0.189169332	-0.416090718	1.910765722	1.705471103	-285.885611	3.484134648	3.448627473	-0.172208218	-0.224494165	0	0	14.61185856	414.9192113	-7.965703022	0	0	0	0	0	2.26	4	0	0	1	0	7.496402102	0	0	0	0	1	1	1	0	0	0	0	0	45	1	44899.4914	34274
5.252273428	1.073367937	-5.277257556	-0.600213929	-0.081318092	-0.16727212	2.018616962	1.9542897	-922.885611	3.500395704	3.600684815	-0.155947162	-0.072436824	1	0	7.00233687	-55.87250535	-1.965703022	1	0	0	0	0	4.68	3	0	1	0	0	-5.423597898	2	0	1	0	1	1	1	0	0	0	0	0	46	1	41391.64158	34283
5.141663557	-0.426632063	-5.377257556	-1.130213929	-0.30769043	-0.11447063	1.792244624	2.007091191	1600.114389	3.47856151	3.503665061	-0.177781356	-0.169456578	1	0	-16.93738298	-175.1650068	-19.96570302	0	0	0	0	0	0.6	2	1	0	0	0	-4.843597898	2	0	1	0	1	1	1	0	0	0	0	0	46	1	24876.57135	34291
5.036952602	-0.426632063	0.322742444	-0.600213929	-0.203865922	-0.081828607	1.896069131	2.039733214	42.11438896	3.663020824	3.690754873	0.006677957	0.017633234	0	0	4.405474467	-159.8227733	3.034296978	1	0	0	0	0	0.9	5	0	0	0	1	-6.353597898	0	0	0	0	1	1	1	0	0	0	0	0	54	1	16556.95197	34292
5.463831805	-0.426632063	2.822742444	-0.800213929	-0.199318921	0.200737662	1.900616133	2.322299483	2107.614389	3.333506753	4.011236552	-0.322836114	0.338114913	1	0	0.718314912	193.1646059	-17.96570302	0	0	0	1	0	3.73	5	0	0	0	1	1.896402102	0	0	0	0	1	1	1	0	0	0	0	0	49	1	15426.62051	34295
5.056245805	-0.526632063	2.322742444	-1.130213929	0.180142974	0.196685697	2.280078028	2.318247518	-76.38561104	3.664321304	3.7833469	0.007978437	0.110225262	0	0	8.110088279	-96.81681001	35.03429698	0	0	0	0	0	1.09	3	0	1	0	0	-3.443597898	2	0	1	0	1	1	1	0	0	0	0	0	45	1	4359.430506	34300
5.375278408	-1.626632063	-6.777257556	-0.900213929	0.424439762	-0.079921478	2.524374816	2.041640343	2148.614389	3.432262376	3.474851817	-0.224080491	-0.198269822	0	0	3.416588761	485.7242543	3.034296978	0	0	0	0	0	0.83	1	0	0	0	0	-5.273597898	2	0	1	0	1	1	1	0	0	0	0	0	46	1	18504.66579	34303
5.225746674	0.773367937	-4.477257556	-0.000213929	-0.39632123	-0.069517714	1.703613824	2.052044107	-341.385611	3.421600111	3.542090347	-0.234742756	-0.131031292	0	0	5.55717448	149.318385	-5.965703022	1	0	0	0	0	0.6	2	1	0	0	0	14.1364021	3	0	0	1	1	1	1	0	0	0	0	0	44	2	16125.71889	34310
4.983606622	8.573367937	24.22274244	-0.200213929	0.005585717	-0.10031068	2.105520771	2.021251141	813.614389	3.93824437	3.598776705	0.281901504	-0.074344934	0	0	4.516854473	-267.0602944	-11.96570302	0	0	0	1	0	2.77	5	0	0	0	1	-3.163597898	0	0	0	0	1	1	1	0	0	0	0	0	49	1	14601.54823	34354
5.043425117	5.573367937	16.62274244	1.799786071	0.152472322	0.095990502	2.252407376	2.217552323	-1302.385611	3.778748995	3.652704468	0.122406128	-0.02041717	0	0	0.77268986	-69.69172769	2.034296978	0	0	0	0	1	2.98	3	0	1	0	0	3.696402102	1	1	0	0	1	1	1	0	0	0	0	0	46	1	47584.35702	34356
5.308267697	3.273367937	28.72274244	0.799786071	0.029861731	-0.05976687	2.129796785	2.061794951	-727.385611	3.745979255	3.738485511	0.089636388	0.065363872	0	0	-4.61915704	-142.7680591	39.03429698	1	0	0	0	0	1.46	1	0	0	0	0	2.626402102	1	1	0	0	1	1	1	0	0	0	0	0	44	1	12822.50564	34361
5.003946306	-1.326632063	-4.077257556	-1.000213929	0.372702295	0.033303524	2.472637349	2.154865345	2038.614389	3.641285419	3.864435512	-0.015057447	0.191313873	0	1	1.823105499	30.27393979	-14.96570302	0	0	0	0	0	1.86	4	0	0	1	0	-6.893597898	1	1	0	0	1	1	1	0	0	0	0	0	46	1	43453.13392	34365
5.525452939	-2.226632063	-8.377257556	-0.600213929	-0.198864644	0.100431864	1.90107041	2.221993685	-551.385611	3.558866935	3.773519138	-0.097475931	0.100397499	1	1	-4.458074162	53.06604127	-11.96570302	1	0	1	0	0	0.23	1	0	0	0	0	0.986402102	0	0	0	0	1	1	1	0	0	0	0	0	47	1	31988.41624	34374
5.59471138	-1.726632063	-3.577257556	-0.200213929	0.207975764	-0.130343985	2.307910817	1.991217836	81.61438896	3.779707328	3.79113149	0.123364461	0.118009852	1	0	-5.02420725	-166.3700147	-11.96570302	1	0	0	0	0	5	5	0	0	0	1	-2.453597898	0	0	0	0	1	1	1	0	0	0	0	0	44	1	3373.007836	34383
5.468060141	-1.426632063	-7.577257556	-0.800213929	-0.343848517	-0.19567372	1.756086536	1.925888101	790.114389	3.534397871	3.564266462	-0.121944995	-0.108855177	0	1	27.91513498	-102.889765	23.03429698	0	0	0	0	0	4.18	3	0	1	0	0	-5.903597898	2	0	1	0	1	1	1	0	0	0	0	0	44	2	24317.63589	34393
5.236441963	0.073367937	0.122742444	0.299786071	-0.11042331	-0.298983849	1.989511744	1.822577972	-103.885611	3.600176468	3.52055933	-0.056166399	-0.152562309	0	1	11.4880113	-56.22302433	11.03429698	0	0	0	0	0	5	5	0	0	0	1	-2.543597898	0	0	0	0	1	1	1	0	0	0	0	0	44	2	34497.82294	34405
5.501258211	0.573367937	-4.077257556	0.199786071	0.296803704	0.194479137	2.396738758	2.316040958	-693.385611	3.762481238	3.783987866	0.106138372	0.110866228	0	0	-3.994909624	-87.99739086	3.034296978	1	1	0	0	0	5	4	0	0	1	0	8.116402102	1	1	0	0	1	1	1	0	0	0	0	0	58	1	8064.259882	34411
5.247024072	-1.826632063	-5.677257556	-0.600213929	0.063994963	-0.106534536	2.163930017	2.015027284	-350.885611	3.724724002	3.532700617	0.068381136	-0.140421022	1	1	4.632102945	182.5870492	-18.96570302	1	0	0	0	0	1.24	3	0	1	0	0	-4.133597898	1	1	0	0	1	1	1	0	0	0	0	0	47	1	2672.989945	34424
5.375278408	-1.726632063	-2.377257556	-0.800213929	-0.046447639	0.123442762	2.053487415	2.245004583	-1466.885611	3.598557373	3.717706982	-0.057785493	0.044585343	0	1	-1.876876697	-77.59891916	28.03429698	1	1	0	0	0	1	1	0	0	0	0	-2.073597898	1	1	0	0	1	1	1	0	0	0	0	0	58	1	3072.502916	34427
5.602118821	-1.126632063	-2.977257556	-0.400213929	-0.164061746	0.088282194	1.935873308	2.209844015	-1142.885611	3.736074327	3.733131036	0.079731461	0.060009398	1	0	4.968308172	-26.6583317	-8.965703022	1	0	0	0	0	4.16	4	0	0	1	0	-2.213597898	1	1	0	0	1	1	1	0	0	0	0	0	54	2	44866.4026	34437
4.990432587	-0.326632063	-5.977257556	-0.500213929	-0.158184516	0.063287099	1.941750538	2.18484892	305.114389	3.458093495	3.692246628	-0.198249372	0.019124989	0	1	-0.369917906	-149.9249245	-16.96570302	0	0	1	0	0	0.83	4	0	0	1	0	-5.863597898	0	0	0	0	1	1	1	0	0	0	0	0	54	1	23625.53247	34444
5.278114659	-0.826632063	2.922742444	-0.600213929	-0.385214006	-0.317511518	1.714721048	1.804050303	-170.885611	3.382719476	3.356900642	-0.27362339	-0.316220997	0	0	-3.005327589	-69.4323728	3.034296978	0	0	0	0	0	1.84	3	0	1	0	0	-6.713597898	3	0	0	1	1	1	1	0	0	0	0	0	46	1	48118.97092	34450
5.129898715	3.573367937	16.82274244	0.299786071	-0.358170567	-0.483821238	1.741764486	1.637740583	349.114389	3.316776347	3.425290583	-0.339566519	-0.247831055	1	0	-2.238061453	-39.79635323	-1.965703022	1	0	0	0	0	5	4	0	0	1	0	-5.963597898	1	1	0	0	1	1	1	0	0	0	0	0	48	1	33266.84144	34457
4.8978398	-2.226632063	-5.177257556	-0.500213929	-0.05193259	-0.447148111	2.048002463	1.67441371	335.114389	3.749041903	3.365215402	0.092699036	-0.307906237	0	0	-8.714856963	11.94457965	1.034296978	1	0	0	1	0	2.27	4	0	0	1	0	3.096402102	0	0	0	0	1	1	1	0	0	0	0	0	45	2	8135.330205	34465
5.327876169	-1.326632063	1.222742444	-0.200213929	-0.079768174	-0.399714773	2.02016688	1.721847048	-54.88561104	3.638603362	3.68240032	-0.017739505	0.009278681	0	0	12.14393268	115.087458	-3.965703022	1	0	0	0	0	5	5	0	0	0	1	-0.463597898	0	0	0	0	1	1	1	0	0	0	0	0	54	2	36832.47846	34467
5.707110265	-2.326632063	-8.777257556	-0.900213929	0.0773242	0.071483227	2.177259254	2.193045048	3167.614389	3.553850048	3.616945793	-0.102492819	-0.056175846	0	1	-4.9381181	-124.2461938	-23.96570302	1	0	0	0	0	2.49	4	0	0	1	0	-2.523597898	1	1	0	0	1	1	1	0	0	0	0	0	47	2	22317.63088	34469
5.384495063	-2.526632063	-9.377257556	-0.700213929	0.314011124	-0.102155197	2.413946178	2.019406624	-258.885611	3.88890799	3.648697706	0.232565123	-0.024423933	0	1	1.96551936	70.28941195	14.03429698	0	0	0	0	0	5	5	0	0	0	1	-2.303597898	0	0	0	0	1	1	1	0	0	0	0	0	52	2	21717.01846	34470
5.241747015	-1.526632063	-4.077257556	-0.900213929	-0.132200134	-0.021808064	1.967734919	2.099753757	-339.385611	3.56380241	3.843963739	-0.092540457	0.1708421	0	1	-3.037671333	53.9275276	-0.965703022	0	0	0	0	0	5	3	0	1	0	0	4.966402102	1	1	0	0	1	1	1	0	0	0	0	0	49	1	51542.36022	34472
5.247024072	1.573367937	17.52274244	-0.000213929	0.138402865	0.149425143	2.238337918	2.270986964	1650.614389	3.383001167	3.464048724	-0.273341699	-0.209072914	1	1	26.94580811	597.8919961	-0.965703022	0	0	0	0	0	1.7	2	1	0	0	0	-7.543597898	2	0	1	0	1	1	1	0	0	0	0	0	46	2	46239.77551	34499
5.560681631	5.673367937	10.32274244	1.199786071	-0.209269955	-0.307769839	1.890665099	1.813791982	2.614388962	3.506369678	3.42201608	-0.149973189	-0.251105559	0	0	-5.421232013	-8.843861397	12.03429698	1	0	0	0	1	5	3	0	1	0	0	11.3264021	0	0	0	0	1	1	1	0	0	0	0	0	51	1	33157.47062	34504
5.393627546	0.073367937	-0.777257556	-0.400213929	0.11608813	0.289652479	2.216023184	2.4112143	-171.385611	3.676737012	3.666514098	0.020394146	-0.006607541	0	0	0.607677342	-144.7650797	-6.965703022	1	1	0	0	0	5	4	0	0	1	0	-1.763597898	0	0	0	0	1	1	1	0	0	0	0	0	53	1	10176.48728	34509
5.18178355	1.473367937	8.422742444	0.099786071	-0.105981298	-0.184671126	1.993953755	1.936890695	-336.885611	3.495736597	3.485323868	-0.160606269	-0.18779777	0	0	-1.799983184	287.7953815	-9.965703022	1	0	0	1	0	1.24	4	0	0	1	0	-2.123597898	2	0	1	0	1	1	1	0	0	0	0	0	47	1	11478.51945	34515
5.446737372	1.373367937	1.022742444	-0.200213929	-0.025280883	0.437818754	2.074654171	2.559380575	265.614389	3.764385729	3.970515326	0.108042862	0.297393687	1	0	-2.487267886	-61.55107464	30.03429698	0	0	0	0	0	3.03	3	0	1	0	0	-5.023597898	0	0	0	0	1	1	1	0	0	0	0	0	47	2	19476.57467	34538
5.298317367	0.273367937	-1.677257556	-0.400213929	-0.114123354	-0.111860676	1.9858117	2.009701145	-1527.385611	3.52869039	3.603704379	-0.127652477	-0.069417259	0	0	6.529527436	-68.07070787	0.034296978	1	1	0	0	0	3.5	4	0	0	1	0	-5.213597898	2	0	1	0	1	1	1	0	0	0	0	0	57	2	7995.154277	34540
5.003946306	0.573367937	-1.877257556	-0.300213929	-0.210764819	-0.183937292	1.889170235	1.937624529	203.114389	3.45035002	3.478333811	-0.205992847	-0.194787827	1	0	0.530239744	-152.6805527	-22.96570302	1	0	0	1	0	3.12	5	0	0	0	1	6.126402102	0	0	0	0	1	1	1	0	0	0	0	0	49	1	13163.18695	34546
5.541263545	-0.826632063	5.222742444	-0.600213929	0.009119648	-0.005175496	2.109054701	2.116386325	-389.385611	3.679906817	3.593826154	0.02356395	-0.079295485	0	0	-0.981986678	-88.11361194	-19.96570302	1	0	0	1	0	0.88	5	0	0	0	1	-2.963597898	0	0	0	0	1	1	1	0	0	0	0	0	55	1	9893.357886	34563
5.209486153	3.173367937	17.32274244	-0.500213929	-0.173629069	0.560090328	1.926305985	2.681652149	1222.114389	3.495125101	4.109320291	-0.161217765	0.436198652	0	0	0.734610738	-24.76043888	23.03429698	0	0	0	0	0	3.710622665	5	0	0	0	1	-6.213597898	0	0	0	0	1	1	1	0	0	0	0	0	48	2	27012.53713	34569
5.192956851	-1.526632063	-7.077257556	-0.600213929	-0.005723442	0.458093244	2.094211612	2.579655065	1266.614389	3.59850695	4.064261892	-0.057835916	0.391140254	0	0	0.299432815	-136.6048351	-16.96570302	1	0	0	0	0	5	5	0	0	0	1	-11.5235979	0	0	0	0	1	1	1	0	0	0	0	0	48	2	2642.681185	34571
5.424950017	12.07336794	31.92274244	1.799786071	-0.274724357	-0.067303524	1.825210697	2.054258297	884.614389	3.57885078	3.769749636	-0.077492086	0.096627997	1	0	6.6474953	278.3967481	19.03429698	0	0	0	0	0	2.86	3	0	1	0	0	-6.163597898	3	0	0	1	1	1	1	0	0	0	0	0	50	2	25324.41858	34586
5.267858159	-0.426632063	0.022742444	-0.000213929	-0.025134666	0.271128278	2.074800388	2.392690099	-1345.385611	3.635815042	3.805815292	-0.020527825	0.132693653	0	0	-0.738985251	-114.2385068	-14.96570302	1	0	0	1	0	3.1	5	0	0	0	1	-3.193597898	0	0	0	0	1	1	1	0	0	0	0	0	51	1	9002.407904	34591
5.80814249	-1.026632063	-6.177257556	-0.000213929	-0.104368305	-0.115199403	1.995566749	2.006362418	276.114389	3.55374118	3.521824771	-0.102601687	-0.151296867	1	0	6.187085803	-110.0207521	-22.96570302	1	0	0	0	0	1.46	4	0	0	1	0	0.076402102	0	0	0	0	1	1	1	0	0	0	0	0	50	2	2558.403251	34614
5.272999559	-3.226632063	8.922742444	-0.000213929	-0.403808853	-0.339987377	1.696126201	1.781574443	-719.885611	3.344506365	3.492170499	-0.311836502	-0.18095114	0	0	1.763038117	-23.96206452	-13.96570302	1	0	0	1	0	4.55	4	0	0	1	0	-4.323597898	0	0	0	0	1	1	1	0	0	0	0	0	51	2	11824.28596	34623
5.493061443	2.473367937	21.52274244	1.299786071	-0.658401678	-0.31295105	1.441533376	1.808610771	1515.114389	3.404281318	3.44637701	-0.252061548	-0.226744629	0	1	25.41234739	569.1445856	2.034296978	0	0	0	0	0	0.9	2	1	0	0	0	7.606402102	0	0	0	0	1	1	1	0	0	0	0	0	44	2	15563.03993	34637
4.912654886	0.873367937	1.422742444	-0.400213929	0.128742743	-0.280885301	2.228677797	1.84067652	-275.885611	3.693141872	3.454787098	0.036799005	-0.218334541	1	0	11.14543731	272.6508651	-21.96570302	0	0	0	0	0	0.94	3	0	1	0	0	-6.173597898	2	0	1	0	1	1	1	0	0	0	0	0	54	2	22962.05579	34640
5.313205979	-1.526632063	-3.777257556	-0.200213929	-0.030777714	0.240043191	2.069157339	2.361605012	-609.885611	3.658201393	3.857472973	0.001858527	0.184351335	1	0	4.484243767	-69.60999474	-7.965703022	1	1	0	0	0	0.93	2	1	0	0	0	4.746402102	0	0	0	0	1	1	1	0	0	0	0	0	52	2	6945.237033	34644
5.420534999	9.773367937	74.62274244	2.599786071	0.212858328	0.200515477	2.312793382	2.322077298	-969.885611	3.83291825	3.882326174	0.176575383	0.209204535	0	1	5.625646561	115.4491383	24.03429698	1	0	0	0	0	3.31	2	1	0	0	0	-10.7235979	2	0	1	0	1	1	1	0	0	0	0	0	50	2	25799.48171	34647
5.153291594	-1.426632063	-6.077257556	-0.400213929	0.034687207	0.1745351	2.134622261	2.296096921	2149.114389	3.714606356	3.816553141	0.05826349	0.143431502	1	1	12.66776726	430.9941591	-11.96570302	1	1	0	0	0	1.65	2	1	0	0	0	-2.973597898	0	0	0	0	1	1	1	0	0	0	0	0	57	1	13008.80962	34653
5.278114659	0.173367937	1.222742444	-0.300213929	0.418024459	-0.237951666	2.517959513	1.883610155	443.114389	3.773479267	3.547620097	0.1171364	-0.125501541	0	0	-19.41520218	-205.1335742	-1.965703022	1	1	0	0	0	1.57	2	1	0	0	0	2.136402102	2	0	1	0	1	1	1	0	0	0	0	0	58	1	5865.741442	34662
5.093750201	1.673367937	1.822742444	-0.200213929	-0.101737743	-0.501947027	1.998197311	1.619614794	2200.614389	3.505439498	3.137257211	-0.150903369	-0.535864428	1	1	-11.50828831	-77.72050769	-5.965703022	0	0	0	0	0	3.27	3	0	1	0	0	-5.163597898	2	0	1	0	1	1	1	0	0	0	0	0	47	2	49720.63292	34669
4.955827058	2.373367937	3.822742444	-0.000213929	0.025179074	-0.132770367	2.125114128	1.988791454	-517.385611	3.555514415	3.710457772	-0.100828452	0.037336134	0	0	0.086344528	-90.3937036	-25.96570302	1	0	0	1	0	3.12	4	0	0	1	0	-9.843597898	0	0	0	0	1	1	1	0	0	0	0	0	49	1	9707.691451	34671
5.303304908	0.973367937	3.422742444	-1.000213929	-0.011342677	0.134814866	2.088592377	2.256376687	-445.885611	3.740568483	3.707405894	0.084225617	0.034284255	1	1	2.163701072	-81.88190144	-6.965703022	1	0	0	0	0	4.13	4	0	0	1	0	1.446402102	0	0	0	0	1	1	1	0	0	0	0	0	46	1	49859.83427	34681
5.541263545	-1.126632063	-7.977257556	-0.500213929	0.604605377	0.241679257	2.704540431	2.363241078	-371.385611	3.984174949	4.005601903	0.327832083	0.332480265	0	0	-9.060290281	-144.6163624	30.03429698	1	1	0	0	0	2.36	1	0	0	0	0	0.756402102	0	0	0	0	1	1	1	0	0	0	0	0	58	2	2686.379204	34711
5.327876169	1.473367937	3.322742444	-0.600213929	0.217666219	0.086638625	2.317601273	2.208200446	-561.385611	3.680418879	3.764028079	0.024076012	0.090906441	0	0	0.634041952	-114.3343748	26.03429698	0	0	0	0	0	3.9	5	0	0	0	1	-3.353597898	0	0	0	0	1	1	1	0	0	0	0	0	55	1	16709.7739	34713
5.638354669	-0.926632063	6.022742444	-0.500213929	-0.182162106	-0.144838498	1.917772948	1.976723323	-1060.385611	3.527304016	3.508176089	-0.129038851	-0.16494555	1	0	2.99533982	-49.9678077	-21.96570302	1	0	0	0	0	5	2	1	0	0	0	10.8064021	2	0	1	0	1	1	1	0	0	0	0	0	46	2	2678.813334	34719
5.176149733	-1.926632063	-8.477257556	-0.900213929	-0.096936487	0.241810636	2.002998567	2.363372457	-758.385611	3.592413565	3.789417795	-0.063929301	0.116296157	1	0	2.369467076	-70.02452353	-6.965703022	1	0	0	0	0	4.96	4	0	0	1	0	4.776402102	1	1	0	0	1	1	1	0	0	0	0	0	46	1	49859.83427	34724
5.476463552	7.973367937	24.62274244	1.399786071	-0.022705616	-0.151836785	2.077229438	1.969725036	-116.385611	3.580140865	3.50708293	-0.076202002	-0.166038709	0	0	1.698615804	81.7957486	21.03429698	1	0	0	1	0	1	3	0	1	0	0	-0.623597898	2	0	1	0	1	1	1	0	0	0	0	0	45	2	5433.968257	34726
5.075173815	-3.126632063	-11.57725756	-1.000213929	0.3052383	0.435332201	2.405173354	2.556894022	-287.885611	3.974694688	4.030575293	0.318351822	0.357453655	0	0	-9.704079091	-86.03219953	3.034296978	1	0	0	0	0	3.76	5	0	0	0	1	1.826402102	0	0	0	0	1	1	1	0	0	0	0	0	46	2	38504.82223	34731
5.509388337	1.873367937	3.122742444	-0.200213929	-0.0436699	0.077114415	2.056265154	2.198676236	-99.38561104	3.674575051	3.623696802	0.018232185	-0.049424836	1	0	-17.26081597	-78.87446512	9.034296978	1	1	0	0	0	1.369367909	1	0	0	0	0	-3.723597898	0	0	0	0	1	1	1	0	0	0	0	0	56	1	10335.04559	34734
5.18178355	-0.226632063	0.622742444	1.099786071	-0.058670282	0.135725013	2.041264772	2.257286834	-681.385611	3.708600347	3.842948985	0.05225748	0.169827346	0	0	7.484542167	-60.12269502	-3.965703022	1	1	0	0	0	3.5	3	0	1	0	0	9.816402102	0	0	0	0	1	1	1	0	0	0	0	0	54	2	6140.757007	34740
5.564520407	-1.126632063	9.222742444	-0.000213929	0.056455719	0.097321376	2.156390773	2.218883196	-627.885611	3.730216223	3.641820274	0.073873357	-0.031301365	0	0	4.177037599	304.6398655	28.03429698	1	1	0	0	0	0.84	1	0	0	0	0	-2.503597898	1	1	0	0	1	1	1	0	0	0	0	0	55	2	5378.490369	34777
5.361292166	0.373367937	2.422742444	-0.300213929	0.293379465	0.195434821	2.393314519	2.316996642	380.614389	3.964474816	3.733932043	0.30813195	0.060810404	0	1	0.423781019	-108.6452779	-6.965703022	0	0	0	0	0	4.85	5	0	0	0	1	-6.253597898	0	0	0	0	1	1	1	0	0	0	0	0	56	2	29430.89803	34786
5.393627546	0.973367937	4.822742444	-0.400213929	-0.056918524	0.287967799	2.04301653	2.40952962	381.614389	3.548617273	3.649656683	-0.107725594	-0.023464955	0	0	24.09280562	-10.75074086	13.03429698	1	0	0	0	0	3.98	4	0	0	1	0	4.006402102	1	1	0	0	1	1	1	0	0	0	0	0	48	2	41700.43836	34807
5.627621114	6.773367937	53.22274244	3.399786071	0.340938327	-0.384024872	2.440873381	1.737536949	-432.885611	3.841524751	3.406849674	0.185181884	-0.266271964	0	1	5.713930387	107.0093432	0.034296978	0	0	0	0	0	1.43	4	0	0	1	0	-0.493597898	3	0	0	1	1	1	1	0	0	0	0	0	44	2	16389.46167	34822
5.347107531	-0.926632063	-8.377257556	-0.500213929	-0.273986945	0.037898365	1.825948109	2.159460186	587.114389	3.433493787	3.608700774	-0.222849079	-0.064420864	1	0	0.864987481	-139.6593094	-11.96570302	1	1	0	0	0	0.97	3	0	1	0	0	-8.573597898	2	0	1	0	1	1	1	0	0	0	0	0	58	1	7122.765783	34824
5.429345629	-2.126632063	15.62274244	-0.400213929	-0.294956801	0.265491766	1.804978253	2.387053587	427.614389	3.63652674	3.738982255	-0.019816127	0.065860617	0	0	4.066481808	5.05953992	-14.96570302	1	0	0	1	0	0.2	3	0	1	0	0	3.276402102	2	0	1	0	1	1	1	0	0	0	0	0	49	1	11824.28596	34838
5.153291594	9.773367937	7.122742444	-0.300213929	-0.026735645	-0.097474899	2.073199409	2.024086922	-215.885611	3.560744123	3.566698373	-0.095598744	-0.106423265	1	1	4.358823441	37.85892134	39.03429698	0	0	0	0	0	1.46	3	0	1	0	0	-2.393597898	1	1	0	0	1	1	1	0	0	0	0	0	47	2	10498.155	34857
5.030437921	-0.626632063	12.92274244	-0.100213929	-0.016512571	0.085327441	2.083422483	2.206889262	-280.385611	3.898123846	3.772548685	0.241780979	0.099427047	0	0	-2.881815398	-111.4089695	27.03429698	0	0	0	1	0	0.55	1	0	0	0	0	-6.103597898	0	0	0	0	1	1	1	0	0	0	0	0	51	2	3875.559736	34873
5.501258211	-0.326632063	-5.477257556	-0.600213929	-0.217724638	-0.011668232	1.882210416	2.109893588	-779.385611	3.442944984	3.551234187	-0.213397882	-0.121887451	1	0	7.150982471	-70.54240239	6.034296978	1	0	0	0	0	5	4	0	0	1	0	4.096402102	1	1	0	0	1	1	1	0	0	0	0	0	46	2	43701.06008	34887
4.859812404	2.173367937	27.12274244	1.299786071	-0.204811006	0.36222936	1.895124048	2.483791181	-230.385611	3.507446889	3.814934842	-0.148895977	0.141813204	1	0	2.080185299	320.8045248	39.03429698	0	0	0	0	0	1.71	1	0	0	0	0	-2.993597898	0	0	0	0	1	1	1	0	0	0	0	0	44	1	3525.935611	34910
5.493061443	-0.126632063	-5.077257556	-0.400213929	-0.382836263	-0.043101693	1.717098791	2.078460128	1066.614389	3.332294922	3.491050561	-0.324047945	-0.182071077	1	0	-3.405756361	-244.0372984	-17.96570302	1	1	0	0	0	4.97	5	0	0	0	1	8.256402102	0	0	0	0	1	1	1	0	0	0	0	0	58	2	7831.647376	34914
5.141663557	-0.326632063	-2.077257556	0.199786071	-0.591203869	-0.380305553	1.508731185	1.741256268	2569.114389	3.265550444	3.637529822	-0.390792423	-0.035591817	1	0	-8.061184669	51.99845472	-4.965703022	0	1	0	0	0	0.61	4	0	0	1	0	-0.643597898	0	0	0	0	1	1	1	0	0	0	0	0	50	2	8090.567297	34915
5.231108617	6.273367937	47.02274244	-0.000213929	0.108298577	0.087680853	2.20823363	2.209242674	438.114389	3.754605425	3.819846898	0.098262558	0.146725259	0	0	5.944201189	-95.48887687	39.03429698	0	0	0	0	0	2.05	5	0	0	0	1	-6.803597898	0	0	0	0	1	1	1	0	0	0	0	0	46	2	8117.462734	34928
5.283203729	2.173367937	6.022742444	1.199786071	-0.104927943	0.043280838	1.995007111	2.164842659	281.114389	3.676426298	3.594557221	0.020083432	-0.078564417	0	0	10.95827829	217.1367469	-3.965703022	0	0	0	0	0	5	5	0	0	0	1	-6.053597898	2	0	1	0	1	1	1	0	0	0	0	0	47	2	49720.63292	34935
5.347107531	0.873367937	-4.477257556	-0.100213929	0.202155096	-0.084831514	2.30209015	2.036730307	-660.385611	3.853005212	3.732470428	0.196662345	0.05934879	0	0	-4.551466542	143.4597822	-16.96570302	1	1	0	0	0	0.93	3	0	1	0	0	-2.263597898	2	0	1	0	1	1	1	0	0	0	0	0	48	1	9415.641089	34947
5.33753808	-1.426632063	-0.077257556	-0.700213929	0.066102808	-0.085992874	2.166037862	2.035568947	-370.885611	3.540156368	3.490720158	-0.116186499	-0.18240148	1	0	2.864724589	-104.1838677	-0.965703022	0	1	0	0	0	1.369367909	1	0	0	0	0	4.146402102	0	0	0	0	1	1	1	0	0	0	0	0	58	1	6784.460691	34956
5.111987788	3.773367937	3.122742444	0.599786071	-0.237330654	-0.212379707	1.8626044	1.909182114	888.114389	4.017890001	3.825687768	0.361547135	0.15256613	0	1	-1.557477306	-116.5132157	-20.96570302	0	1	0	0	0	1.53	1	0	0	0	0	-2.383597898	0	0	0	0	1	1	1	0	0	0	0	0	50	2	10016.52709	34966
5.420534999	0.273367937	-0.977257556	-0.400213929	0.714761384	0.179549048	2.814696438	2.301110869	1946.614389	4.160299988	3.718870506	0.503957121	0.045748868	0	0	-13.85357419	-239.0298926	-20.96570302	0	1	0	0	0	1.36	4	0	0	1	0	-6.743597898	1	1	0	0	1	1	1	0	0	0	0	0	58	2	7784.035065	34987
5.176149733	0.773367937	9.222742444	-0.200213929	-0.087808836	0.113262007	2.012126217	2.234823828	648.114389	3.598463286	3.779540597	-0.05787958	0.106418958	0	0	6.575318227	14.2320086	-21.96570302	1	0	0	0	0	1.99	4	0	0	1	0	-7.633597898	1	1	0	0	1	1	1	0	0	0	0	0	54	1	29430.00036	35002
5.288267031	-2.226632063	-7.377257556	-0.600213929	0.121600999	0.151958241	2.221536053	2.273520062	-122.385611	3.809482065	3.766838803	0.153139199	0.093717164	0	0	-3.824619029	-43.07391479	-17.96570302	1	0	0	0	0	2	5	0	0	0	1	0.886402102	0	0	0	0	1	1	1	0	0	0	0	0	53	2	3203.964013	35015
5.375278408	0.873367937	17.12274244	-0.200213929	-0.206214292	0.14715583	1.893720762	2.268717651	-422.885611	3.584833758	3.851132698	-0.071509108	0.178011059	1	0	0.883001749	103.9028275	10.03429698	0	1	0	0	0	3.73	1	0	0	0	0	0.576402102	1	1	0	0	1	1	1	0	0	0	0	0	56	1	10266.74135	35017
5.697093487	-1.226632063	0.822742444	-0.300213929	0.523437211	-0.29543847	2.623372265	1.826123351	133.114389	3.878591466	3.416872753	0.2222486	-0.256248885	0	0	0.992571634	-119.6572484	-11.96570302	0	0	0	1	0	5	4	0	0	1	0	0.886402102	0	0	0	0	1	1	1	0	0	0	0	0	54	2	12090.14454	35021
5.209486153	-2.526632063	-8.077257556	-1.100213929	0.524219501	-0.146033637	2.624154555	1.975528184	-616.385611	3.898221425	3.558826669	0.241878558	-0.114294969	0	0	-1.727405319	-41.28051494	-16.96570302	1	0	0	0	0	4.82	5	0	0	0	1	-11.1435979	0	0	0	0	1	1	1	0	0	0	0	0	54	1	29332.02102	35022
5.638354669	0.373367937	2.522742444	0.399786071	0.260822537	0.169053953	2.360757591	2.290615774	88.61438896	3.876554915	3.79467814	0.220212048	0.121556502	0	0	-0.387505039	-168.0760135	-20.96570302	1	0	1	0	0	2.58	4	0	0	1	0	0.306402102	0	0	0	0	1	1	1	0	0	0	0	0	51	1	2101.287833	35027
5.049856007	-1.626632063	1.922742444	-0.300213929	0.268576479	0.221345078	2.368511533	2.342906898	-619.885611	3.872756884	4.05002789	0.216414018	0.376906252	0	0	-3.811189689	-161.5484333	-8.965703022	1	0	0	0	0	5	5	0	0	0	1	3.546402102	0	0	0	0	1	1	1	0	0	0	0	0	58	1	35891.11578	35038
5.384495063	-0.226632063	8.622742444	-0.200213929	0.109158556	0.029023797	2.20909361	2.150585618	-730.885611	3.741975157	3.695071018	0.085632291	0.021949379	0	0	-3.400668939	19.59181486	34.03429698	1	0	0	0	0	5	5	0	0	0	1	-1.913597898	0	0	0	0	1	1	1	0	0	0	0	0	57	1	21804.53139	35053
5.036952602	1.673367937	19.02274244	0.799786071	-0.103204321	0.247713207	1.996730733	2.369275028	-1367.885611	3.628486643	3.832486559	-0.027856224	0.15936492	0	0	6.267089364	-13.68693634	-13.96570302	1	0	0	0	0	4.5	5	0	0	0	1	-4.773597898	0	0	0	0	1	1	1	0	0	0	0	0	50	2	43669.89505	35058
5.056245805	-1.126632063	-4.277257556	-0.900213929	0.212998842	0.325863752	2.312933896	2.447425573	-1032.385611	3.730405851	3.719060847	0.074062985	0.045939209	0	0	0.623979574	2.767774218	38.03429698	1	0	0	1	0	3.42	2	1	0	0	0	6.606402102	0	0	0	0	1	1	1	0	0	0	0	0	48	1	9722.550308	35079
5.129898715	3.773367937	0.422742444	1.899786071	0.337244462	0.157137058	2.437179516	2.278698878	-305.385611	3.905567723	3.871107858	0.249224856	0.197986219	0	0	-10.76856729	-93.85986255	-22.96570302	0	0	1	0	0	1.71	1	0	0	0	0	-6.323597898	1	1	0	0	1	1	1	0	0	0	0	0	49	2	22072.95982	35082
5.049856007	-0.426632063	3.022742444	-0.400213929	0.05091108	-0.015148165	2.150846134	2.106413656	-497.385611	3.510791126	3.561536243	-0.145551741	-0.111585396	0	0	14.28003959	377.9870191	34.03429698	0	0	0	0	0	1.43	2	1	0	0	0	1.916402102	1	1	0	0	1	1	1	0	0	0	0	0	46	2	4631.343571	35099
5.099866428	3.773367937	-3.777257556	0.599786071	-0.061907306	-0.178797357	2.038027748	1.942764464	-286.885611	3.403347575	3.593601878	-0.252995292	-0.079519761	0	0	21.69321	26.42539275	0.034296978	1	0	0	0	0	2.48	4	0	0	1	0	-2.573597898	0	0	0	0	1	1	1	0	0	0	0	0	46	1	40931.77	35119
5.433722004	-0.026632063	11.52274244	-0.200213929	-0.213057548	-0.079363116	1.886877506	2.042198705	369.114389	3.346058953	3.622877088	-0.310283913	-0.05024455	1	0	-0.653575088	-177.0556289	2.034296978	0	1	0	0	0	3.03	4	0	0	1	0	-4.653597898	0	0	0	0	1	1	1	0	0	0	0	0	55	2	10761.89359	35128
4.94875989	0.773367937	6.622742444	-0.300213929	0.130641257	-0.039425554	2.230576311	2.082136266	-30.38561104	3.748389753	3.709898563	0.092046887	0.036776925	0	0	3.714284979	-140.6331703	35.03429698	0	0	0	0	0	2.27	4	0	0	1	0	4.076402102	1	1	0	0	1	1	1	0	0	0	0	0	56	2	9677.066755	35142
5.087596335	1.873367937	3.422742444	-0.200213929	-0.25721401	-0.131110719	1.842721044	1.990451102	-501.885611	3.536258645	3.459733608	-0.120084221	-0.21338803	1	0	0.810562559	-108.7097276	-22.96570302	1	0	0	0	0	0.77	4	0	0	1	0	9.486402102	0	0	0	0	1	1	1	0	0	0	0	0	48	1	25662.76783	35154
4.820281566	0.273367937	18.32274244	0.499786071	-0.043750531	-0.149403061	2.056184523	1.97215876	-989.385611	3.693138833	3.617051934	0.036795966	-0.056069705	0	0	-0.08384853	5.579257794	0.034296978	0	0	0	1	0	0	5	0	0	0	1	-1.103597898	0	0	0	0	1	1	1	0	0	0	0	0	45	2	9436.606368	35157
5.680172609	0.173367937	16.92274244	-0.200213929	0.050949364	0.065851828	2.150884417	2.187413649	-854.885611	3.641790663	3.695217143	-0.014552203	0.022095505	0	1	10.28466043	46.8992443	39.03429698	1	0	0	0	0	2.41	5	0	0	0	1	2.786402102	0	0	0	0	1	1	1	0	0	0	0	0	44	2	16835.49207	35175
5.220355825	-0.226632063	6.822742444	-0.700213929	0.354138721	0.495449229	2.454073775	2.61701105	80.61438896	4.021138815	3.968770414	0.364795948	0.295648775	0	0	-7.384602171	-75.46825027	23.03429698	0	0	0	1	0	5	5	0	0	0	1	-6.453597898	1	1	0	0	1	1	1	0	0	0	0	0	51	1	2923.695554	35178
5.717027701	0.973367937	-3.777257556	0.799786071	-0.312374215	0.315128934	1.787560839	2.436690755	-90.88561104	3.646299666	3.848021012	-0.010043201	0.174899373	1	0	6.790177668	10.00100115	-24.96570302	1	1	0	0	0	1.19	3	0	1	0	0	1.146402102	0	0	0	0	1	1	1	0	0	0	0	0	49	2	1535.213497	35184
5.303304908	2.273367937	9.822742444	-0.500213929	0.019718061	0.022755085	2.119653114	2.144316906	-391.885611	3.894128605	3.776009941	0.237785738	0.102888302	1	0	-0.874880177	-102.839165	35.03429698	0	0	0	0	0	2.58	2	1	0	0	0	-2.133597898	1	1	0	0	1	1	1	0	0	0	0	0	58	2	7213.626785	35185
[truncated: 5,849 more rows]
