# Supplementary material for: Is the cholesterol-perfluoroalkyl substance association confounded by dietary fiber intake?: a Bayesian analysis of NHANES data with adjustment for measurement error in fiber intake
Source: Environ Health. 2022 Nov 22;21:114. doi: 10.1186/s12940-022-00923-2 (PMC9682702; doi:10.1186/s12940-022-00923-2)
Supplement: Supplementary file 4 — Additional file 4. [file 12940_2022_923_MOESM4_ESM.zip › Supplemental_Code/fiber_pars.txt]

//Model A: All NHANES (n = 7242) w/ informative priors pfoa total fiber

functions {

}

data {
  
  // data=c("N", "lnchol", "pfoa_c", "ei_c", "lnu1_c", "lnu2_c", "dchol_c", "sex", "satfat_c", "age_c", "bmi_c", "eth", "indfmpir_c", "smoker")

int<lower=0>            N;
real                    lnchol[N];
real                    pfoa_c[N];
real                    ei_c[N];
real                    lnu1_c[N];
real                    lnu2_c[N];
real                    dchol_c[N];
int<lower=0, upper=1>   sex[N];
real                    satfat_c[N];
real                    age_c[N];
real                    bmi_c[N];
real<lower=0, upper=1>   eth[N,4];
real                    indfmpir_c[N];
real                    smoker[N];
real                    wave[N];
real                    wave2[N];

}

parameters {
  
  // betas for ln(chol) as function of ln(fiber) (u), pfas, and confounders.  Plus the standard deviation term
  
  real                 beta_0;
  real                 beta_u;
  real                 beta_p;
  real                 beta_ei;
  real                 beta_dchol;
  real                 beta_sex;
  real                 beta_satfat;
  real                 beta_age;
  real                 beta_bmi;
  vector[4]            beta_eth;
  real                 beta_pir;
  real                 beta_smk;
  real                 beta_wv;
  real                 beta_wv2;
  
  real<lower=0>        sigma_lnchol;
  
  // gammas for ln(fiber) (u) as a function of pfas and confounders.  Plus the standard deviation term
  
  real                 gamma_0;
  real                 gmma_p;
  real                 gamma_ei;
  real                 gamma_dchol;
  real                 gamma_sex;
  real                 gamma_satfat;
  real                 gamma_age;
  real                 gamma_bmi;
  vector[4]            gamma_eth;
  real                 gamma_pir;
  real                 gamma_smk;
  real                 gamma_wv;
  real                 gamma_wv2;
  
  real<lower=0>        sigma_lnfiber;
  
  // ln(u) and standard deviation for ln(ui) around ln(u)
  
  real                 lnu_c[N];
  real<lower=0>        sigma_lnu;
  
}

model {
  
  real                mu;
  
  
  // Priors
  
  beta_0 ~ normal(5.394, 0.1);
  beta_u ~ normal(-0.0244,0.0183);
  beta_p ~ normal(0.004,0.003);
  beta_ei ~ normal(-0.00002,0.000015);
  beta_dchol ~ normal(0.00007,0.0000525);
  beta_sex ~ normal(0.068,0.051);
  beta_satfat ~ normal(0.001,0.00075);
  beta_age ~ normal(0.003,0.0015);
  beta_bmi ~ normal(0.009,0.00675);
  beta_eth ~ normal(0,0.07);
  beta_pir ~ normal(0,0.018);
  beta_smk ~ normal(0.018,0.006);
  beta_wv ~ normal(0,1);
  beta_wv2 ~ normal(0,1);
  sigma_lnchol ~ cauchy(0,5);
  
  gamma_0 ~ normal(0,0.129);
  gmma_p ~ normal(-0.00753,0.0056475);
  gamma_ei ~ normal(0.001,0.00075);
  gamma_dchol ~ normal(-0.01,0.0075);
  gamma_sex ~ normal(0.2,0.15);
  gamma_satfat ~ normal(-0.1,0.075);
  gamma_age ~ normal(0.01,0.0075);
  gamma_bmi ~ normal(0,0.09);
  gamma_eth ~ normal(0,0.22);
  gamma_pir ~ normal(0.08,0.06);
  gamma_smk ~ normal(-0.31,0.2325);  
  sigma_lnfiber ~ cauchy(0,5);
  
  sigma_lnu ~ cauchy(0,5);
  
  
  // Model -- 3 likleihood terms for each observation
  //            1.  For unknown centered ln(u) based on the 2 centered measured values, lnu1_c and lnu2_c
  //            2.  For ln(u) using the gamma coefficients
  //            3.  For ln(chol) using beta coefficients
  
  for (j in 1:N) {
    
    target += normal_lpdf(lnu1_c[j] | lnu_c[j], sigma_lnu);
    target += normal_lpdf(lnu2_c[j] | lnu_c[j], sigma_lnu);
    
    // using mu as an all-purpose, recycled value for the computed mean for obs j.  Could not get vector multiplication to work, so doing it brute force for eth[4]
          mu = gamma_0 + gmma_p*pfoa_c[j] + gamma_ei*ei_c[j] + gamma_dchol*dchol_c[j] + gamma_sex*sex[j] + gamma_satfat*satfat_c[j] + gamma_age*age_c[j] + gamma_bmi*bmi_c[j] + gamma_pir*indfmpir_c[j] + gamma_smk*smoker[j] + gamma_wv*wave[j] + gamma_wv2*wave2[j];
          for (n in 1:4){
            mu = mu +  eth[j,n]*gamma_eth[n];
            }
            

    target += normal_lpdf(lnu_c[j] | mu, sigma_lnfiber);
 
    
          mu = beta_0 + beta_p*pfoa_c[j] + beta_ei*ei_c[j] + beta_dchol*dchol_c[j] + beta_sex*sex[j] + beta_satfat*satfat_c[j] + beta_age*age_c[j] + beta_bmi*bmi_c[j] + beta_u*lnu_c[j] + beta_pir*indfmpir_c[j] + beta_smk*smoker[j] + beta_wv*wave[j] + beta_wv2*wave2[j];
          for (n in 1:4){
            mu = mu +  eth[j,n]*beta_eth[n];
          }
            
    
    target += normal_lpdf(lnchol[j] | mu, sigma_lnchol);
    
  }
}
