# Supplementary material for: Is the cholesterol-perfluoroalkyl substance association confounded by dietary fiber intake?: a Bayesian analysis of NHANES data with adjustment for measurement error in fiber intake
Source: Environ Health. 2022 Nov 22;21:114. doi: 10.1186/s12940-022-00923-2 (PMC9682702; doi:10.1186/s12940-022-00923-2)
Supplement: Supplementary file 4 — Additional file 4. [file 12940_2022_923_MOESM4_ESM.zip › Supplemental_Code/pfas_fiber_ols.Rmd]

---
title: "R Notebook"
output: html_notebook
---

# Ordinary Least Squares Regression

First the OLS is run.

## Data setup

Load in data
```{r}
setwd(this.path::here())
indf <- read.csv("data_7-21-21.csv", header = T)
```

Now update data as needed
```{r}
#Center income to poverty variable on its mean
indf$indfmpir_c <- indf$indfmpir - 2.545291
#Find the mean of first and second total fiber samples
indf$crude_F <- (indf$adj_lneafib1 +indf$adj_lneafib2)/2
#Find the mean of the first and second soluble fiber samples
indf$crude_Fsol <- (indf$adj_lneafsol1+indf$adj_lneafsol2)/2
```

## Ordinary Least Squares Analysis

Now we run the analysis for each chemical (PFOS, PFOA, PFNA) and with each fiber scenario (no fiber, total fiber, soluble fiber)

### PFOA No Fiber

```{r}
modAfit <- lm(lnchol ~  
            adj_pfoa + 
            adj_energy +
            adj_easatfat +
            adj_eadchol + 
            adj_age +
            sex +
            et1 + 
            et2 +
            et4 + 
            et5 +
            indfmpir_c +
            adj_bmi +
            smoker +
            wave +
            wave2 
          ,data = indf)

print(paste0("n = ", nrow(indf)))
summary(modAfit)
```

### PFOA Total Fiber

```{r}
modAfit <- lm(lnchol ~  
            adj_pfoa + 
            adj_energy +
            adj_easatfat +
            adj_eadchol + 
            adj_age +
            sex +
            et1 + 
            et2 +
            et4 + 
            et5 +
            indfmpir_c +
            adj_bmi +
            smoker +
            wave +
            wave2 + 
            crude_F
          ,data = indf)

print(paste0("n = ", nrow(indf)))
summary(modAfit)
```

### PFOA Soluble Fiber

```{r}
modAfit <- lm(lnchol ~  
            adj_pfoa + 
            adj_energy +
            adj_easatfat +
            adj_eadchol + 
            adj_age +
            sex +
            et1 + 
            et2 +
            et4 + 
            et5 +
            indfmpir_c +
            adj_bmi +
            smoker +
            wave +
            wave2 +
            crude_Fsol
          ,data = indf)

print(paste0("n = ", nrow(indf)))
summary(modAfit)
```

### PFOS No Fiber

```{r}
modAfit <- lm(lnchol ~  
            adj_pfos + 
            adj_energy +
            adj_easatfat +
            adj_eadchol + 
            adj_age +
            sex +
            et1 + 
            et2 +
            et4 + 
            et5 +
            indfmpir_c +
            adj_bmi +
            smoker +
            wave +
            wave2
          ,data = indf)

print(paste0("n = ", nrow(indf)))
summary(modAfit)
```

### PFOS Total Fiber

```{r}
modAfit <- lm(lnchol ~  
            adj_pfos + 
            adj_energy +
            adj_easatfat +
            adj_eadchol + 
            adj_age +
            sex +
            et1 + 
            et2 +
            et4 + 
            et5 +
            indfmpir_c +
            adj_bmi +
            smoker +
            wave +
            wave2 +
            crude_F
          ,data = indf)

print(paste0("n = ", nrow(indf)))
summary(modAfit)
```

### PFOS Soluble Fiber

```{r}
modAfit <- lm(lnchol ~  
            adj_pfos + 
            adj_energy +
            adj_easatfat +
            adj_eadchol + 
            adj_age +
            sex +
            et1 + 
            et2 +
            et4 + 
            et5 +
            indfmpir_c +
            adj_bmi +
            smoker +
            wave +
            wave2 +
            crude_Fsol
          ,data = indf)

print(paste0("n = ", nrow(indf)))
summary(modAfit)
```

### PFNA No Fiber

```{r}
modAfit <- lm(lnchol ~  
            adj_pfna + 
            adj_energy +
            adj_easatfat +
            adj_eadchol + 
            adj_age +
            sex +
            et1 + 
            et2 +
            et4 + 
            et5 +
            indfmpir_c +
            adj_bmi +
            smoker + 
            wave +
            wave2 
          ,data = indf)

print(paste0("n = ", nrow(indf)))
summary(modAfit)
```

### PFNA Total Fiber

```{r}
modAfit <- lm(lnchol ~  
            adj_pfna + 
            adj_energy +
            adj_easatfat +
            adj_eadchol + 
            adj_age +
            sex +
            et1 + 
            et2 +
            et4 + 
            et5 +
            indfmpir_c +
            adj_bmi +
            smoker +
            wave +
            wave2 +
            crude_F
          ,data = indf)

print(paste0("n = ", nrow(indf)))
summary(modAfit)
```

### PFNA Soluble Fiber

```{r}
modAfit <- lm(lnchol ~  
            adj_pfna + 
            adj_energy +
            adj_easatfat +
            adj_eadchol + 
            adj_age +
            sex +
            et1 + 
            et2 +
            et4 + 
            et5 +
            indfmpir_c +
            adj_bmi +
            smoker +
            wave +
            wave2 +
            crude_Fsol
          ,data = indf)

print(paste0("n = ", nrow(indf)))
summary(modAfit)
```
